# Supplementary material for: The chicken cecal microbiome alters bile acids and riboflavin metabolism that correlate with intramuscular fat content
Source: Front Microbiol. 2024 Dec 10;15:1494139. doi: 10.3389/fmicb.2024.1494139 (PMC11667789; doi:10.3389/fmicb.2024.1494139)
Supplement: Supplementary file 2 [file Table_2.XLSX]

## Sheet: Supplementary Table 2
Supplementary Table 2 IMF content of breast muscle, body weights and serum cytokine levels of chickens
ID	Sex	IMF	IFN_γ	IL_1β	IL_5	IL_6	IL_17	IL_22	W0	W2	W4	W6	W8	W10	W12	W14	W16	W18
GH2802	Female	2.89	53.7	415.947	64.6607	12.7241	35.2801	21.8507	37.5	94.8	190	387	559.5	764	1060	1207	1551	1637
GH2808	Male	2.43	49.83	381.741	42.8885	25.6298	41.9969	17.8698	25.9	180.1	417	696	1105.1	1308	1562	1904	2202	2279
GH2819	Male	2.87	79.12	403.875	41.962	22.2993	25.2734	16.4223	36.1	173.6	390	729	1071.3	1419	1656	3525	2345	2479
GH2825	Female	2.65	38.57	226.808	52.3848	16.575	32.4014	36.9296	34.1	165.2	345	713	1059.5	1402	1693	1912	2117	2196
GH2845	Female	2.42	73.97	351.56	37.5612	27.6073	32.1273	26.314	32.1	283.1	352	649	934	1134	1506	1663	1884	1948
GH2848	Male	2.01	89.0982	524.602	70.9144	18.5525	30.8936	18.1111	31.5	131.3	355	701	1013.4	1308	1563	1941	2131	2310
GH2850	Male	1.8	86.8453	516.554	61.418	24.3809	28.5633	35.2407	31.2	164.8	365	543	906.3	1246	1349	1521	1861	1886
GH2863	Female	2.07	85.8798	538.687	37.5612	20.8422	37.0621	35.9645	36.1	164.7	364	666	922.9	961	1273	1401	1603	1658
GH2872	Male	4.59	34.708	496.432	47.9841	22.0911	29.797	26.5553	34.8	151.2	375	602	983.3	1445	1736	2035	2452	2638
GH2874	Female	2.38	52.7308	355.584	60.9548	20.634	37.3362	34.155	32.5	175.5	374	616	946.9	1252	1417	1574	1851	1943
GH2876	Female	2.78	63.3514	522.59	58.8702	26.7747	28.8374	20.765	60.6	147.8	321	608	893.3	1098	1276	1477	1840	1897
GH2880	Male	1.69	76.2248	387.778	51.2268	25.3176	26.6442	17.3873	29.3	190	411	781	1033.1	1205	1492	1676	2071	2210
GH2885	Male	2.91	87.8108	226.808	48.2157	20.9463	45.9721	28.9679	29.3	173.6	378	659	958.5	1226	1399	1556	2087	2235
GH2895	Female	2.49	77.5121	287.172	33.1604	26.5665	45.5609	36.9296	27.8	160.7	342	548	900.1	1164	1345	1561	1841	1952
GH2899	Female	2.11	63.3514	218.76	47.7525	27.7114	26.7813	19.7999	55.9	142.7	219	443	719.9	1016	1243	1475	1891	2011
GH2905	Male	2.19	51.4435	323.39	47.7525	13.3486	42.6823	31.3805	38.4	180.3	392	507	952.4	1244	1617	1747	2086	2238
GH2907	Female	2.25	63.6732	234.857	58.1753	12.62	45.1497	26.4346	32.8	179.6	395	598	974.9	1245	1545	1773	2003	2076
GH2913	Female	2.17	70.7536	285.16	37.3296	17.7199	26.9183	19.6793	38.6	144.3	343	684	932.7	1232	2669	1706	1915	2073
GH2917	Male	2.59	58.5238	367.657	52.1532	21.883	25.8217	26.1934	32.5	175.9	401	533	1138.2	1400	1704	2003	2471	2576
GH2923	Female	2.62	51.7653	478.323	67.9033	24.1727	22.5318	30.7774	35.1	147.7	318	368	821.8	1014	1231	1334	1600	1675
GH2929	Male	2.51	41.1447	345.523	70.9144	27.7114	41.7227	37.1708	36.7	178.8	345	690	952.8	1182	1315	1539	1877	1967
GH2931	Male	2.37	54.0181	494.42	56.0908	26.5665	33.361	32.9487	32.2	156.2	344	616	922.7	1175	1365	1600	2050	2265
GH2949	Female	2.94	73.9719	289.184	33.1604	12.62	38.9812	28.3647	37.4	193.7	324	715	1050.2	1213	1431	1576	1706	1820
GH2951	Female	1.65	65.6042	409.911	59.1018	30.7296	43.7789	24.5045	35.2	154.5	337	512	844.4	1095	1173	1327	1464	1490
GH2952	Female	2.24	87.8108	446.129	36.6347	20.8422	23.7655	17.3873	33.3	149	287	507	776.4	1045	1275	1465	1702	1737
GH2957	Female	2.7	83.3052	480.335	30.6126	20.7381	25.6846	17.0254	34.6	135.8	319	509	823.5	961	1276	1498	1755	1869
GH2970	Male	2.23	42.4321	476.311	44.0466	17.4076	31.9902	27.2791	38.4	174.7	650	642	991.3	1378	1744	2088	2200	2394
GH2973	Male	2.75	62.064	333.45	49.6054	16.7832	28.8374	31.3805	36.2	179	380	642	976.5	1241	1542	1809	2165	2313
GH2987	Male	1.99	85.558	265.038	73.2306	31.4582	43.7789	34.2757	27.9	162.5	391	720	1006.2	1084	1316	1574	1992	2129
GH2992	Female	2.3	71.7191	542.711	48.2157	19.281	29.797	32.5868	32.8	138	310	506	794.8	1028	1221	1427	1646	1726
GH2998	Female	3.12	91.351	246.929	55.6275	21.1544	47.7541	29.0885	34.4	144.3	321	576	845.9	1063	1407	1487	1637	1776
GH2999	Male	1.9	62.064	576.917	34.3185	12.7241	32.1273	24.5045	32.5	182.5	342	584	933.9	1169	1306	1478	1915	2044
GH3001	Male	1.98	85.8798	351.56	62.5761	22.5074	41.9969	35.6026	35.3	144.3	410	748	1037.3	1301	1675	1917	2180	2348
GH3011	Female	2.64	56.5928	295.22	57.2489	22.8197	34.1834	37.2915	34.9	140.3	279	1256	727.3	1046	2958	1315	1617	1650
GH3013	Female	2	45.0068	508.505	69.5247	20.7381	25.8217	27.641	33.3	123.1	295	551	749.3	925	1093	1304	1476	1562
GH3015	Male	2.01	50.478	428.02	73.6938	31.6663	28.152	20.8856	42.2	166.6	421	743	1055.5	1212	1404	1493	1778	1829
GH3019	Female	2.05	44.0413	462.226	44.2782	26.6706	37.8845	32.1043	34.1	164.3	357	546	868.4	1155	1499	1572	2012	2064
GH3029	Male	2.02	83.3052	277.111	69.2931	20.8422	22.806	34.3963	30.1	158.4	365	698	932.1	1252	1512	1626	2054	2161
GH3031	Female	2.36	75.2593	293.208	39.1825	16.0546	22.2577	22.3332	33.5	140.5	307	501	801.4	1006	1326	1447	1764	1750
GH3034	Male	2.53	47.5814	377.717	66.0504	14.4934	39.6666	32.7075	31.9	184.2	352	391	870	1181	1273	1415	1756	1856
GH3038	Male	1.82	85.8798	472.287	31.7707	25.942	29.797	35.3614	37.2	194.2	469	1023	966.4	1301	1311	1439	1825	1902
GH3042	Male	2.13	36.639	345.523	41.2671	22.1952	34.0464	25.9521	35.1	160.5	350	752	1075.7	1412	1669	1903	2223	2384
GH3047	Female	2.22	66.8916	377.717	65.5872	15.5342	43.3677	34.5169	29	130.4	251	553	808.9	1005	1116	1227	1460	1513
GH3062	Female	3.21	90.7074	452.166	55.6275	19.281	32.8127	26.7965	35.3	142	309	499	789.8	1068	1325	1400	1712	1784
GH3063	Female	2.37	74.9374	536.675	65.8188	22.4034	47.8912	37.1708	38.1	139	283	508	706.1	856	1022	1159	1406	1518
GH3066	Female	2.34	57.5583	593.014	60.9548	14.2853	39.6666	17.9905	31.7	140.9	311	582	953.7	1163	1339	1512	1622	1739
GH3069	Male	2.07	55.9492	349.547	41.962	14.7016	24.588	26.6759	38.1	187.6	410	579	1122.5	1478	1705	3129	2312	2503
GH3071	Female	2.72	63.0295	490.396	47.0576	28.544	33.6351	36.0851	33.3	153	303	476	780.6	1020	1256	1424	1657	1783
GH3096	Male	2.45	56.9147	510.517	73.6938	17.1995	32.9497	32.1043	28.3	159.7	401	642	937.7	1213	1521	1687	2037	2124
GH3097	Male	2.85	39.8574	387.778	42.4252	31.25	46.2463	35.9645	38.3	106.5	245	438	697.1	1003	1524	1445	1891	2005
GH3098	Male	2.52	83.627	401.863	68.135	17.8239	36.3767	38.3771	29.5	163	376	622	903.9	1035	1321	1573	2016	2073
Note: IMF content of breast muscle(%), body weights(g) and serum cytokine levels(pg./mL)
