# Supplementary material for: The chicken cecal microbiome alters bile acids and riboflavin metabolism that correlate with intramuscular fat content
Source: Front Microbiol. 2024 Dec 10;15:1494139. doi: 10.3389/fmicb.2024.1494139 (PMC11667789; doi:10.3389/fmicb.2024.1494139)
Supplement: Supplementary file 3 [file Table_3.XLSX]

## Sheet: Supplementary Table 3
Supplementary Table 3 The chicken IDs in high-IMF group and low-IMF group
Group	ID
HIG	GH2802
HIG	GH2819
HIG	GH2872
HIG	GH2876
HIG	GH2885
HIG	GH2896
HIG	GH2917
HIG	GH2929
HIG	GH2949
HIG	GH2957
HIG	GH2973
HIG	GH2998
HIG	GH3034
HIG	GH3062
HIG	GH3071
HIG	GH3097
LIG	GH2848
LIG	GH2850
LIG	GH2863
LIG	GH2880
LIG	GH2899
LIG	GH2913
LIG	GH2951
LIG	GH2952
LIG	GH2987
LIG	GH2999
LIG	GH3001
LIG	GH3013
LIG	GH3015
LIG	GH3019
LIG	GH3038
LIG	GH3047
Note: HIG: Guizhou yellow chickens with high-IMF of breast muscle; LIG: Guizhou yellow chickens with low-IMFof breast muscle
