# Supplementary material for: The chicken cecal microbiome alters bile acids and riboflavin metabolism that correlate with intramuscular fat content
Source: Front Microbiol. 2024 Dec 10;15:1494139. doi: 10.3389/fmicb.2024.1494139 (PMC11667789; doi:10.3389/fmicb.2024.1494139)
Supplement: Supplementary file 4 [file Table_4.XLSX]

## Sheet: Supplementary Table 4
Supplementary Table 4 The abundance of ASVs in cecal microbiota of chickens
ASV ID	taxonomy	GH2802	GH2808	GH2819	GH2825	GH2845	GH2848	GH2850	GH2863	GH2872	GH2874	GH2876	GH2880	GH2885	GH2895	GH2899	GH2905	GH2907	GH2913	GH2917	GH2923	GH2929	GH2931	GH2949	GH2951	GH2952	GH2957	GH2970	GH2973	GH2987	GH2992	GH2998	GH2999	GH3001	GH3011	GH3013	GH3015	GH3019	GH3029	GH3031	GH3034	GH3038	GH3042	GH3047	GH3062	GH3063	GH3066	GH3069	GH3071
SEX		Female	Male	Male	Female	Female	Male	Male	Female	Male	Female	Female	Male	Male	Female	Female	Male	Female	Female	Male	Female	Male	Male	Female	Female	Female	Female	Male	Male	Male	Female	Female	Male	Male	Female	Female	Male	Female	Male	Female	Male	Male	Male	Female	Female	Female	Female	Male	Female
ASV2	d__Bacteria;k__norank_d__Bacteria;p__Bacteroidota;c__Bacteroidia;o__Bacteroidales;f__Bacteroidaceae;g__Bacteroides;s__Bacteroides_plebeius	1806	2709	1185	0	564	4352	0	512	1176	6105	294	1638	386	113	64	1325	0	1210	1235	3145	120	2179	3126	205	2762	787	861	1761	1306	430	0	0	1083	326	0	1597	0	2527	0	1144	189	1514	613	1197	0	0	4144	563
ASV90	d__Bacteria;k__norank_d__Bacteria;p__Firmicutes;c__Negativicutes;o__Veillonellales-Selenomonadales;f__Selenomonadaceae;g__Megamonas;s__unclassified_g__Megamonas	125	0	19	0	0	0	0	0	1015	127	70	0	0	0	24	0	0	44	0	24	0	263	104	236	0	0	0	97	33	166	0	81	477	103	28	0	0	0	4141	23	0	0	30	0	0	0	78	1806
ASV465	d__Bacteria;k__norank_d__Bacteria;p__Bacteroidota;c__Bacteroidia;o__Bacteroidales;f__Prevotellaceae;g__Prevotellaceae_UCG-001;s__uncultured_Prevotellaceae_bacterium_g__Prevotellaceae_UCG-001	0	0	0	36	0	12	0	0	816	0	0	6	0	0	171	0	0	6	0	0	0	17	14	80	495	4	21	0	0	0	666	0	0	0	0	0	0	0	0	0	0	0	0	0	425	818	10	1006
ASV1	d__Bacteria;k__norank_d__Bacteria;p__Firmicutes;c__Negativicutes;o__Veillonellales-Selenomonadales;f__Selenomonadaceae;g__Megamonas;s__unclassified_g__Megamonas	3222	215	766	30	65	306	518	6909	713	182	111	24	6	1128	1094	4	29	495	1389	573	654	2684	6409	911	300	1947	320	0	73	1008	0	739	4753	155	0	240	28	132	4574	32	60	1744	5232	1859	0	0	2549	683
ASV11	d__Bacteria;k__norank_d__Bacteria;p__Bacteroidota;c__Bacteroidia;o__Bacteroidales;f__Prevotellaceae;g__Prevotellaceae_UCG-001;s__uncultured_bacterium_g__Prevotellaceae_UCG-001	274	489	156	466	686	396	138	251	665	422	897	354	284	213	302	123	442	165	200	242	604	0	96	532	928	205	62	275	480	369	335	645	324	312	552	49	439	0	278	387	167	335	445	126	416	226	279	401
ASV5	d__Bacteria;k__norank_d__Bacteria;p__Firmicutes;c__Negativicutes;o__Acidaminococcales;f__Acidaminococcaceae;g__Phascolarctobacterium;s__uncultured_Firmicutes_bacterium_g__Phascolarctobacterium	1596	599	1135	46	152	1592	933	620	461	179	0	1107	215	657	137	350	0	681	941	1606	2574	244	1472	607	2250	97	97	1074	445	1488	1038	170	46	215	1656	352	199	685	232	984	82	1405	416	592	29	595	633	1597
ASV521	d__Bacteria;k__norank_d__Bacteria;p__Bacteroidota;c__Bacteroidia;o__Bacteroidales;f__Prevotellaceae;g__Prevotellaceae_Ga6A1_group;s__uncultured_bacterium_g__Prevotellaceae_Ga6A1_group	0	0	0	64	0	70	0	0	342	0	0	0	0	0	0	0	0	317	0	0	29	0	14	290	0	0	0	0	0	0	0	0	0	0	0	186	0	0	0	0	0	0	0	0	0	0	427	0
ASV56	d__Bacteria;k__norank_d__Bacteria;p__Bacteroidota;c__Bacteroidia;o__Bacteroidales;f__Bacteroidaceae;g__Bacteroides;s__unclassified_g__Bacteroides	0	408	0	0	0	231	0	74	333	39	77	578	0	376	42	0	0	365	0	344	436	136	389	289	0	50	96	0	0	11	162	0	0	138	0	96	0	0	0	0	0	0	664	1614	172	12	280	19
ASV18	d__Bacteria;k__norank_d__Bacteria;p__Bacteroidota;c__Bacteroidia;o__Bacteroidales;f__Bacteroidaceae;g__Bacteroides;s__Bacteroides_barnesiae	55	42	411	27	164	696	581	0	313	24	0	0	0	98	85	0	111	494	0	88	283	0	128	215	0	0	169	265	1342	122	0	78	0	12	0	840	315	40	250	0	0	807	247	151	0	0	518	0
ASV22	d__Bacteria;k__norank_d__Bacteria;p__Bacteroidota;c__Bacteroidia;o__Bacteroidales;f__Bacteroidaceae;g__Bacteroides;s__Bacteroides_barnesiae	29	104	335	22	148	594	927	6	286	0	0	0	0	40	59	0	77	362	0	35	240	0	513	185	0	0	481	206	1124	106	0	416	0	0	0	736	285	0	216	0	0	662	116	90	0	0	459	23
ASV20	d__Bacteria;k__norank_d__Bacteria;p__Firmicutes;c__Clostridia;o__Lachnospirales;f__Lachnospiraceae;g__Ruminococcus_torques_group;s__uncultured_Clostridiales_bacterium_g__Ruminococcus_torques_group	349	204	251	260	1144	304	190	188	248	475	252	317	498	765	644	492	469	110	283	288	133	678	203	206	323	851	868	694	251	297	521	331	473	365	398	467	440	276	303	363	467	838	236	450	355	595	238	226
ASV30	d__Bacteria;k__norank_d__Bacteria;p__Bacteroidota;c__Bacteroidia;o__Bacteroidales;f__Prevotellaceae;g__Prevotellaceae_UCG-001;s__uncultured_bacterium_g__Prevotellaceae_UCG-001	80	169	44	168	231	120	33	60	220	154	265	98	79	57	82	42	128	54	53	70	185	0	29	185	320	50	0	88	163	104	86	224	92	83	225	12	173	0	107	148	40	87	139	38	144	75	64	119
ASV36	d__Bacteria;k__norank_d__Bacteria;p__Bacteroidota;c__Bacteroidia;o__Bacteroidales;f__Prevotellaceae;g__Prevotellaceae_UCG-001;s__uncultured_bacterium_g__Prevotellaceae_UCG-001	56	135	41	108	181	110	27	58	212	118	256	84	62	35	81	39	113	58	61	67	187	0	0	172	274	59	0	81	131	92	78	182	108	102	205	0	134	31	73	134	43	61	114	39	124	53	60	98
ASV330	d__Bacteria;k__norank_d__Bacteria;p__Bacteroidota;c__Bacteroidia;o__Bacteroidales;f__Bacteroidaceae;g__Bacteroides;s__unclassified_g__Bacteroides	0	250	0	14	0	110	0	0	210	19	35	352	0	244	0	0	0	237	0	200	298	88	239	200	0	41	39	0	0	0	126	0	0	88	0	80	0	0	0	0	0	0	445	1031	114	0	184	0
ASV466	d__Bacteria;k__norank_d__Bacteria;p__Bacteroidota;c__Bacteroidia;o__Bacteroidales;f__Bacteroidaceae;g__Bacteroides;s__Bacteroides_caecicola	0	145	28	0	0	752	0	0	200	0	0	0	0	0	0	0	0	268	0	10	234	0	108	177	0	184	0	0	0	0	1655	448	0	0	0	0	0	0	0	0	0	0	0	0	0	25	65	1079
ASV28	d__Bacteria;k__norank_d__Bacteria;p__Bacteroidota;c__Bacteroidia;o__Bacteroidales;f__Prevotellaceae;g__Prevotellaceae_UCG-001;s__uncultured_bacterium_g__Prevotellaceae_UCG-001	216	59	42	228	527	75	39	91	191	353	689	125	206	82	87	62	690	133	142	146	66	39	104	47	177	74	48	98	62	388	101	101	566	4789	1739	24	114	85	68	85	31	306	150	190	83	124	107	81
ASV10	d__Bacteria;k__norank_d__Bacteria;p__Bacteroidota;c__Bacteroidia;o__Bacteroidales;f__Bacteroidaceae;g__Bacteroides;s__Bacteroides_sp._Marseille-P3166	245	29	52	296	235	62	419	15	189	26	150	142	81	309	0	253	299	63	382	77	6	157	170	233	174	103	86	59	97	60	78	1249	377	88	377	86	2797	1038	103	483	103	400	214	240	41	151	19	31
ASV15	d__Bacteria;k__norank_d__Bacteria;p__Bacteroidota;c__Bacteroidia;o__Bacteroidales;f__Bacteroidaceae;g__Bacteroides;s__Bacteroides_sp._Marseille-P3166	0	0	0	0	0	0	0	0	165	0	0	17	0	0	0	0	0	0	0	0	0	0	104	134	0	0	31	0	0	0	0	0	0	0	0	0	0	0	0	0	0	0	0	0	0	0	0	10
ASV4	d__Bacteria;k__norank_d__Bacteria;p__Bacteroidota;c__Bacteroidia;o__Bacteroidales;f__Bacteroidaceae;g__Bacteroides;s__Bacteroides_gallinaceum	2687	248	1469	1045	978	198	868	1277	143	233	679	345	610	255	399	0	692	1805	1180	611	623	0	158	2024	1135	556	213	118	1202	672	618	1597	2443	235	2648	108	1083	1630	820	3899	126	1841	1064	2643	220	445	391	1687
ASV727	d__Bacteria;k__norank_d__Bacteria;p__Firmicutes;c__Clostridia;o__Lachnospirales;f__Lachnospiraceae;g__Ruminococcus_torques_group;s__unclassified_g__Ruminococcus_torques_group	0	60	107	0	0	62	172	0	141	0	0	0	0	104	0	0	0	262	0	0	0	0	0	62	0	0	0	0	0	182	0	0	0	0	0	0	0	225	0	48	0	180	0	0	0	0	0	0
ASV7	d__Bacteria;k__norank_d__Bacteria;p__Firmicutes;c__Negativicutes;o__Acidaminococcales;f__Acidaminococcaceae;g__Phascolarctobacterium;s__uncultured_Firmicutes_bacterium_g__Phascolarctobacterium	290	136	281	109	37	381	243	182	138	83	415	261	59	148	157	87	653	167	238	358	598	65	552	160	555	18	215	267	103	698	543	126	33	142	416	93	38	233	197	245	24	370	93	174	79	600	150	506
ASV53	d__Bacteria;k__norank_d__Bacteria;p__Bacteroidota;c__Bacteroidia;o__Bacteroidales;f__Prevotellaceae;g__Prevotellaceae_UCG-001;s__uncultured_bacterium_g__Prevotellaceae_UCG-001	94	108	43	114	149	115	43	43	133	100	198	80	45	57	63	30	116	29	54	74	111	0	25	137	183	63	0	56	112	76	76	224	83	55	159	0	118	0	82	94	34	73	99	33	98	71	66	91
ASV493	d__Bacteria;k__norank_d__Bacteria;p__Bacteroidota;c__Bacteroidia;o__Bacteroidales;f__Marinifilaceae;g__Odoribacter;s__uncultured_bacterium_g__Odoribacter	0	0	0	71	286	24	0	0	123	31	0	0	40	40	51	47	0	53	67	24	0	0	41	0	53	24	0	34	0	0	44	0	0	45	0	0	0	58	0	21	21	37	0	63	53	0	40	0
ASV31	d__Bacteria;k__norank_d__Bacteria;p__Bacteroidota;c__Bacteroidia;o__Bacteroidales;f__norank_o__Bacteroidales;g__norank_f__norank_o__Bacteroidales;s__gut_metagenome_g__norank_f__norank_o__Bacteroidales	97	65	211	175	632	103	59	0	106	104	293	51	118	93	141	0	0	51	0	78	23	39	67	109	78	58	43	125	116	103	101	94	0	129	0	29	0	139	0	0	8	0	201	115	179	397	64	63
ASV364	d__Bacteria;k__norank_d__Bacteria;p__Bacteroidota;c__Bacteroidia;o__Bacteroidales;f__Bacteroidaceae;g__Bacteroides;s__unclassified_g__Bacteroides	0	112	0	0	0	69	0	0	93	0	0	171	0	118	0	0	0	111	0	85	131	44	117	90	0	20	0	0	0	0	58	0	0	35	0	35	0	0	0	0	0	0	240	482	54	0	86	0
ASV1444	d__Bacteria;k__norank_d__Bacteria;p__Firmicutes;c__Negativicutes;o__Veillonellales-Selenomonadales;f__Selenomonadaceae;g__Megamonas;s__unclassified_g__Megamonas	0	0	0	0	0	0	0	0	85	0	0	0	0	0	0	0	0	0	0	0	0	0	0	0	0	0	0	78	0	0	0	0	0	0	0	0	0	0	47	0	0	0	0	0	0	0	0	0
ASV876	d__Bacteria;k__norank_d__Bacteria;p__Bacteroidota;c__Bacteroidia;o__Bacteroidales;f__Bacteroidaceae;g__Bacteroides;s__Bacteroides_barnesiae	0	0	112	0	51	192	25	0	84	0	0	0	0	0	0	0	24	127	0	0	83	0	0	67	0	0	0	74	408	36	0	0	0	0	0	231	68	0	71	0	0	193	0	0	0	0	188	0
ASV8	d__Bacteria;k__norank_d__Bacteria;p__Bacteroidota;c__Bacteroidia;o__Bacteroidales;f__Bacteroidaceae;g__Bacteroides;s__Bacteroides_gallinaceum	1631	156	945	679	1699	338	574	902	83	187	418	316	398	212	250	1002	411	1129	788	410	416	373	110	1599	653	363	124	439	787	501	415	1028	1576	151	1621	69	699	1447	587	2991	104	1254	688	1587	256	275	283	1195
ASV478	d__Bacteria;k__norank_d__Bacteria;p__Bacteroidota;c__Bacteroidia;o__Bacteroidales;f__Marinifilaceae;g__Odoribacter;s__uncultured_bacterium_g__Odoribacter	0	0	0	59	220	30	0	0	80	37	0	0	32	26	47	26	0	25	45	26	0	0	21	0	43	9	0	32	0	0	41	0	0	33	0	19	0	54	0	11	0	27	0	56	40	0	18	0
ASV16	d__Bacteria;k__norank_d__Bacteria;p__Firmicutes;c__Clostridia;o__Lachnospirales;f__Lachnospiraceae;g__Ruminococcus_torques_group;s__unclassified_g__Ruminococcus_torques_group	348	328	136	244	224	293	45	278	79	376	40	235	355	161	259	327	348	286	1159	426	299	288	280	148	233	332	158	965	408	256	58	83	292	265	424	296	238	432	223	224	324	266	78	415	125	210	354	217
ASV62	d__Bacteria;k__norank_d__Bacteria;p__Bacteroidota;c__Bacteroidia;o__Bacteroidales;f__Prevotellaceae;g__Prevotellaceae_UCG-001;s__uncultured_bacterium_g__Prevotellaceae_UCG-001	75	18	14	106	200	22	19	45	79	122	267	39	87	38	30	27	250	58	40	48	33	20	36	0	74	14	26	50	24	155	54	44	244	1746	684	0	35	34	40	29	19	107	40	71	35	65	53	38
ASV34	d__Bacteria;k__norank_d__Bacteria;p__Firmicutes;c__Clostridia;o__Oscillospirales;f__Ruminococcaceae;g__Faecalibacterium;s__uncultured_bacterium_g__Faecalibacterium	137	221	329	130	1755	274	626	128	74	326	268	165	494	342	132	154	0	176	0	144	90	895	25	0	63	436	250	50	147	604	39	398	360	0	348	135	4355	223	227	1096	690	155	488	277	982	0	107	564
ASV329	d__Bacteria;k__norank_d__Bacteria;p__Bacteroidota;c__Bacteroidia;o__Bacteroidales;f__Bacteroidaceae;g__Bacteroides;s__unclassified_g__Bacteroides	0	15	0	0	0	51	0	9	66	10	0	10	55	15	5	0	0	49	0	24	43	15	0	103	0	0	20	0	0	6	34	0	0	0	0	82	0	72	0	0	0	0	0	0	15	33	110	24
ASV328	d__Bacteria;k__norank_d__Bacteria;p__Bacteroidota;c__Bacteroidia;o__Bacteroidales;f__Bacteroidaceae;g__Bacteroides;s__unclassified_g__Bacteroides	0	28	0	41	0	58	0	9	64	24	0	0	50	20	0	0	0	68	0	51	52	21	0	113	0	6	21	0	0	9	66	0	0	0	0	64	0	58	0	0	0	0	0	0	14	33	123	58
ASV1240	d__Bacteria;k__norank_d__Bacteria;p__Desulfobacterota;c__Desulfovibrionia;o__Desulfovibrionales;f__Desulfovibrionaceae;g__Desulfovibrio;s__unclassified_g__Desulfovibrio	0	0	0	0	0	0	0	0	64	0	0	0	0	0	0	0	0	0	0	0	0	0	0	0	0	0	0	0	102	0	0	0	0	0	0	0	0	0	0	0	0	0	0	0	0	0	0	0
ASV467	d__Bacteria;k__norank_d__Bacteria;p__Bacteroidota;c__Bacteroidia;o__Bacteroidales;f__Bacteroidaceae;g__Bacteroides;s__Bacteroides_caecicola	0	0	0	0	0	272	0	0	59	0	0	0	0	0	0	0	0	81	0	0	83	0	0	0	0	0	0	0	0	0	594	155	0	0	0	0	0	0	0	0	0	0	0	0	48	0	0	0
ASV468	d__Bacteria;k__norank_d__Bacteria;p__Bacteroidota;c__Bacteroidia;o__Bacteroidales;f__Bacteroidaceae;g__Bacteroides;s__Bacteroides_caecicola	0	53	0	0	0	256	0	0	53	0	0	0	0	0	0	0	0	76	0	0	78	0	32	66	0	64	0	0	0	0	509	146	0	0	0	0	0	0	0	0	0	0	0	0	40	0	14	328
ASV2056	d__Bacteria;k__norank_d__Bacteria;p__Firmicutes;c__Negativicutes;o__Veillonellales-Selenomonadales;f__Selenomonadaceae;g__Megamonas;s__unclassified_g__Megamonas	0	0	0	0	0	0	0	0	51	0	0	0	0	0	0	0	0	0	0	0	0	0	0	77	0	0	0	0	0	0	0	0	0	0	0	0	0	0	0	0	0	0	0	0	0	0	0	0
ASV989	d__Bacteria;k__norank_d__Bacteria;p__Firmicutes;c__Clostridia;o__Lachnospirales;f__Lachnospiraceae;g__unclassified_f__Lachnospiraceae;s__unclassified_f__Lachnospiraceae	42	0	0	0	0	0	0	0	48	0	0	0	59	65	0	0	0	0	64	0	0	43	0	50	56	0	66	0	0	87	0	0	0	0	0	0	149	0	0	0	84	23	0	0	0	49	0	0
ASV623	d__Bacteria;k__norank_d__Bacteria;p__Bacteroidota;c__Bacteroidia;o__Bacteroidales;f__Marinifilaceae;g__Odoribacter;s__uncultured_bacterium_g__Odoribacter	35	0	22	0	45	0	14	0	42	24	26	18	0	0	0	0	103	0	0	18	0	0	0	42	0	0	24	0	0	0	0	28	39	21	151	0	0	0	0	0	0	17	0	0	0	0	0	22
ASV923	d__Bacteria;k__norank_d__Bacteria;p__Bacteroidota;c__Bacteroidia;o__Bacteroidales;f__Prevotellaceae;g__unclassified_f__Prevotellaceae;s__unclassified_f__Prevotellaceae	0	0	0	0	0	0	0	19	40	0	0	10	0	0	0	0	0	57	0	0	0	0	21	0	0	0	0	0	0	0	0	0	25	0	0	0	0	0	0	0	0	0	0	0	0	0	40	28
ASV25	d__Bacteria;k__norank_d__Bacteria;p__Firmicutes;c__Clostridia;o__Oscillospirales;f__Oscillospiraceae;g__unclassified_f__Oscillospiraceae;s__unclassified_f__Oscillospiraceae	98	80	102	38	83	47	96	54	40	366	267	63	176	0	116	67	89	191	115	113	27	263	112	89	36	95	48	125	271	206	71	228	158	114	116	49	162	130	136	150	122	122	121	147	63	92	119	122
ASV2057	d__Bacteria;k__norank_d__Bacteria;p__Firmicutes;c__Negativicutes;o__Veillonellales-Selenomonadales;f__Selenomonadaceae;g__Megamonas;s__unclassified_g__Megamonas	0	0	0	0	0	0	0	0	38	0	0	0	0	0	0	0	0	0	0	0	0	0	0	0	0	0	0	0	0	0	0	0	0	0	0	0	0	0	0	0	0	0	0	0	0	0	0	77
ASV786	d__Bacteria;k__norank_d__Bacteria;p__Firmicutes;c__Clostridia;o__Oscillospirales;f__Ruminococcaceae;g__Faecalibacterium;s__uncultured_bacterium_g__Faecalibacterium	0	0	0	0	0	0	0	0	37	0	208	0	0	0	0	0	0	0	0	0	0	0	0	0	0	0	0	0	0	0	0	0	0	0	0	0	0	0	0	0	0	0	0	0	0	0	0	0
ASV137	d__Bacteria;k__norank_d__Bacteria;p__Firmicutes;c__Clostridia;o__Clostridia_UCG-014;f__norank_o__Clostridia_UCG-014;g__norank_f__norank_o__Clostridia_UCG-014;s__unclassified_g__norank_f__norank_o__Clostridia_UCG-014	71	0	0	0	0	27	76	55	36	0	0	69	0	96	37	81	0	22	61	43	0	53	209	0	72	79	0	81	111	57	0	75	0	0	0	62	88	79	0	0	0	120	0	48	0	0	46	0
ASV355	d__Bacteria;k__norank_d__Bacteria;p__Bacteroidota;c__Bacteroidia;o__Bacteroidales;f__Bacteroidaceae;g__Bacteroides;s__unclassified_g__Bacteroides	0	0	0	0	0	41	0	0	36	0	0	10	29	0	0	0	0	0	0	0	0	0	0	48	0	0	0	0	0	0	0	0	0	0	0	33	0	40	0	0	0	0	0	0	0	0	41	0
ASV35	d__Bacteria;k__norank_d__Bacteria;p__Firmicutes;c__Clostridia;o__Lachnospirales;f__Lachnospiraceae;g__unclassified_f__Lachnospiraceae;s__unclassified_f__Lachnospiraceae	139	69	176	0	0	246	78	28	35	202	0	104	0	168	0	75	0	100	64	145	94	89	56	76	0	43	92	116	155	90	0	96	130	0	0	149	86	49	117	129	287	123	275	237	0	0	83	80
ASV156	d__Bacteria;k__norank_d__Bacteria;p__Actinobacteriota;c__Coriobacteriia;o__Coriobacteriales;f__Atopobiaceae;g__Olsenella;s__unclassified_g__Olsenella	0	70	0	27	79	0	56	41	34	0	74	685	0	9	74	92	0	46	168	16	9	15	0	48	30	30	19	24	0	43	24	131	0	0	75	11	116	17	0	70	0	0	0	0	85	0	43	0
ASV358	d__Bacteria;k__norank_d__Bacteria;p__Synergistota;c__Synergistia;o__Synergistales;f__Synergistaceae;g__Synergistes;s__uncultured_organism_g__Synergistes	35	0	77	0	28	0	42	40	34	15	42	0	0	26	80	15	0	34	29	0	43	43	50	56	22	0	0	0	44	22	0	35	0	37	116	0	25	42	0	19	0	0	0	0	0	37	0	189
ASV926	d__Bacteria;k__norank_d__Bacteria;p__Firmicutes;c__Negativicutes;o__Acidaminococcales;f__Acidaminococcaceae;g__Phascolarctobacterium;s__uncultured_Firmicutes_bacterium_g__Phascolarctobacterium	0	0	0	34	0	0	0	0	34	87	0	0	0	0	129	36	0	40	0	0	0	0	0	0	148	0	0	0	0	1035	829	0	0	0	0	16	0	192	0	0	29	0	0	0	0	634	0	28
ASV372	d__Bacteria;k__norank_d__Bacteria;p__Desulfobacterota;c__Desulfovibrionia;o__Desulfovibrionales;f__Desulfovibrionaceae;g__Desulfovibrio;s__unclassified_g__Desulfovibrio	0	0	224	0	0	0	487	0	33	0	0	56	0	0	0	0	0	247	0	188	0	0	0	81	0	0	0	0	0	0	0	0	0	0	0	121	0	0	0	0	0	16	0	0	0	0	0	232
ASV3	d__Bacteria;k__norank_d__Bacteria;p__Bacteroidota;c__Bacteroidia;o__Bacteroidales;f__Rikenellaceae;g__Rikenellaceae_RC9_gut_group;s__uncultured_bacterium_g__Rikenellaceae_RC9_gut_group	0	0	1818	0	0	0	2488	0	32	0	0	710	0	0	241	0	0	173	0	0	597	406	338	126	1097	785	116	0	461	428	184	1554	0	0	0	0	0	0	0	0	0	0	0	0	174	0	0	0
ASV359	d__Bacteria;k__norank_d__Bacteria;p__Firmicutes;c__Negativicutes;o__Veillonellales-Selenomonadales;f__Veillonellaceae;g__Megasphaera;s__Megasphaera_stantonii	0	38	0	0	0	0	0	0	32	0	0	0	0	0	0	0	0	0	44	0	0	0	0	69	46	0	0	0	0	0	0	0	0	0	0	0	0	0	0	0	0	0	0	0	0	0	0	0
ASV549	d__Bacteria;k__norank_d__Bacteria;p__Bacteroidota;c__Bacteroidia;o__Bacteroidales;f__Prevotellaceae;g__Prevotellaceae_Ga6A1_group;s__uncultured_bacterium_g__Prevotellaceae_Ga6A1_group	0	0	0	0	0	0	0	0	30	0	0	0	0	0	0	0	0	35	0	0	0	0	0	0	0	0	0	0	0	0	0	0	0	0	0	23	0	0	0	0	0	0	0	0	0	0	44	0
ASV984	d__Bacteria;k__norank_d__Bacteria;p__Firmicutes;c__Negativicutes;o__Veillonellales-Selenomonadales;f__Selenomonadaceae;g__Megamonas;s__unclassified_g__Megamonas	66	0	0	0	0	0	0	0	30	0	0	0	0	0	0	0	0	0	0	23	0	0	0	54	0	0	0	0	0	0	0	0	0	0	0	0	0	0	0	0	0	0	0	0	0	0	0	0
ASV568	d__Bacteria;k__norank_d__Bacteria;p__Firmicutes;c__Clostridia;o__Oscillospirales;f__Butyricicoccaceae;g__Butyricicoccus;s__unclassified_g__Butyricicoccus	72	49	0	0	0	0	32	0	29	19	0	0	0	0	0	102	0	59	0	51	85	0	26	0	0	38	22	0	36	0	0	49	0	0	0	0	34	42	0	84	31	79	0	16	40	57	62	49
ASV1292	d__Bacteria;k__norank_d__Bacteria;p__Bacteroidota;c__Bacteroidia;o__Bacteroidales;f__Bacteroidaceae;g__Bacteroides;s__uncultured_bacterium_g__Bacteroides	0	0	7	0	0	0	0	0	29	0	0	0	0	0	0	0	0	0	0	0	0	0	0	0	0	0	0	0	0	0	0	0	0	0	0	9	0	0	0	0	0	0	0	0	0	0	7	0
ASV72	d__Bacteria;k__norank_d__Bacteria;p__Firmicutes;c__Clostridia;o__Lachnospirales;f__Lachnospiraceae;g__unclassified_f__Lachnospiraceae;s__unclassified_f__Lachnospiraceae	61	0	0	0	0	222	0	29	29	292	36	0	0	0	0	0	0	59	76	0	29	0	0	0	69	46	0	0	60	31	0	0	66	0	0	0	170	0	53	0	0	59	0	98	64	0	68	61
ASV44	d__Bacteria;k__norank_d__Bacteria;p__Bacteroidota;c__Bacteroidia;o__Bacteroidales;f__Bacteroidaceae;g__Bacteroides;s__Bacteroides_plebeius	0	337	0	200	0	82	74	0	29	455	0	0	84	0	0	0	0	0	0	280	341	0	57	93	536	375	150	439	0	75	0	159	83	0	886	97	0	105	0	52	0	0	0	0	61	258	98	0
ASV82	d__Bacteria;k__norank_d__Bacteria;p__Bacteroidota;c__Bacteroidia;o__Bacteroidales;f__Tannerellaceae;g__Parabacteroides;s__uncultured_bacterium_g__Parabacteroides	94	60	47	164	126	164	66	148	28	369	325	105	531	117	213	60	292	95	182	142	73	187	87	29	404	549	96	109	52	125	141	134	164	522	257	76	340	93	172	102	415	122	126	85	149	171	57	117
ASV230	d__Bacteria;k__norank_d__Bacteria;p__Deferribacterota;c__Deferribacteres;o__Deferribacterales;f__Deferribacteraceae;g__Mucispirillum;s__Mucispirillum_schaedleri	47	6	20	251	6	85	58	25	27	33	47	13	19	22	101	9	12	73	44	0	22	170	14	8	991	11	0	65	20	3	0	0	7	2	80	9	7	34	51	25	6	21	12	31	16	4	26	22
ASV279	d__Bacteria;k__norank_d__Bacteria;p__Actinobacteriota;c__Actinobacteria;o__Bifidobacteriales;f__Bifidobacteriaceae;g__Bifidobacterium;s__Bifidobacterium_pullorum_subsp._saeculare	2	184	5	480	45	178	4	55	27	1424	729	114	112	38	456	18	2614	37	183	41	15	15	331	156	70	15	362	124	34	529	634	88	23	324	935	4	80	4	6	34	770	123	19	21	1004	1613	22	818
ASV629	d__Bacteria;k__norank_d__Bacteria;p__Bacteroidota;c__Bacteroidia;o__Bacteroidales;f__Marinifilaceae;g__Odoribacter;s__uncultured_bacterium_g__Odoribacter	28	0	0	0	32	0	0	0	27	27	0	9	0	0	0	9	113	0	0	16	0	0	13	33	0	0	0	0	27	0	14	22	0	16	149	0	13	9	0	0	0	25	0	0	0	0	0	17
ASV737	d__Bacteria;k__norank_d__Bacteria;p__Firmicutes;c__Negativicutes;o__Veillonellales-Selenomonadales;f__Veillonellaceae;g__Megasphaera;s__Megasphaera_stantonii	0	0	0	0	0	0	0	0	27	0	0	0	0	0	0	0	0	0	33	0	20	0	0	68	56	0	0	0	0	0	0	0	0	31	0	0	0	0	0	0	0	0	0	0	0	54	0	0
ASV12	d__Bacteria;k__norank_d__Bacteria;p__Bacteroidota;c__Bacteroidia;o__Bacteroidales;f__Bacteroidaceae;g__Bacteroides;s__unclassified_g__Bacteroides	249	134	149	93	122	328	160	263	26	295	542	449	5	190	78	0	160	246	223	591	147	181	263	62	544	308	101	212	30	256	36	212	232	87	0	64	0	0	0	0	214	380	252	147	84	108	194	109
ASV485	d__Bacteria;k__norank_d__Bacteria;p__Bacteroidota;c__Bacteroidia;o__Bacteroidales;f__Prevotellaceae;g__Prevotellaceae_UCG-001;s__uncultured_bacterium_g__Prevotellaceae_UCG-001	0	0	0	0	0	39	0	0	26	0	0	0	0	0	0	0	0	0	0	31	0	0	0	0	0	0	0	0	0	0	0	0	0	0	0	0	0	0	0	0	0	0	0	0	0	0	0	0
ASV482	d__Bacteria;k__norank_d__Bacteria;p__Firmicutes;c__Clostridia;o__Lachnospirales;f__Lachnospiraceae;g__Lachnoclostridium;s__unclassified_g__Lachnoclostridium	0	72	0	32	34	67	0	23	26	169	125	0	125	46	37	0	55	0	34	47	0	65	25	0	52	49	0	55	71	41	80	43	31	135	114	0	61	0	38	0	238	51	35	0	61	0	20	77
ASV65	d__Bacteria;k__norank_d__Bacteria;p__Firmicutes;c__Clostridia;o__Oscillospirales;f__Ruminococcaceae;g__unclassified_f__Ruminococcaceae;s__unclassified_f__Ruminococcaceae	14	86	46	0	20	125	71	0	25	79	80	98	18	24	43	16	0	51	72	79	7	15	57	26	24	63	86	65	58	42	11	57	23	20	26	41	66	42	65	139	130	83	80	81	81	8	40	49
ASV340	d__Bacteria;k__norank_d__Bacteria;p__Firmicutes;c__Clostridia;o__Oscillospirales;f__Oscillospiraceae;g__Oscillibacter;s__unclassified_g__Oscillibacter	94	0	63	0	0	29	92	0	25	0	0	26	0	45	0	0	0	43	0	0	0	0	0	0	0	0	0	0	100	0	0	74	0	0	0	48	48	21	0	68	0	25	31	47	0	0	0	0
ASV332	d__Bacteria;k__norank_d__Bacteria;p__Firmicutes;c__Negativicutes;o__Veillonellales-Selenomonadales;f__Selenomonadaceae;g__Megamonas;s__unclassified_g__Megamonas	0	0	0	0	0	0	0	0	25	0	0	0	0	0	0	0	0	0	0	0	0	0	0	0	0	0	0	0	0	0	0	0	0	0	0	0	0	0	0	0	0	0	0	0	0	0	0	0
ASV2058	d__Bacteria;k__norank_d__Bacteria;p__Firmicutes;c__Negativicutes;o__Veillonellales-Selenomonadales;f__Veillonellaceae;g__Megasphaera;s__Megasphaera_stantonii	0	0	0	0	0	0	0	0	24	0	0	0	0	0	0	0	0	0	23	0	0	0	0	28	0	0	0	0	0	0	0	0	0	0	0	0	0	0	0	0	0	0	0	0	0	0	0	0
ASV2059	d__Bacteria;k__norank_d__Bacteria;p__Bacteroidota;c__Bacteroidia;o__Bacteroidales;f__unclassified_o__Bacteroidales;g__unclassified_o__Bacteroidales;s__unclassified_o__Bacteroidales	0	0	0	0	0	0	0	0	24	0	0	0	0	0	0	0	0	0	0	0	0	0	0	0	0	0	0	0	0	0	0	0	0	0	0	0	0	0	0	0	0	0	0	0	0	0	0	0
ASV48	d__Bacteria;k__norank_d__Bacteria;p__Bacteroidota;c__Bacteroidia;o__Bacteroidales;f__Tannerellaceae;g__Parabacteroides;s__uncultured_bacterium_g__Parabacteroides	0	0	0	27	0	37	0	0	23	0	0	0	0	0	0	0	0	27	0	0	0	0	42	19	0	0	0	0	0	0	0	0	0	57	0	38	0	0	0	0	0	0	0	0	0	0	23	0
ASV117	d__Bacteria;k__norank_d__Bacteria;p__Firmicutes;c__Clostridia;o__Lachnospirales;f__Lachnospiraceae;g__Lachnoclostridium;s__Mordavella_sp._Marseille-P3756	0	41	21	0	305	70	0	0	23	61	33	28	27	93	48	102	0	34	40	66	0	74	31	20	32	48	62	129	77	89	59	22	21	36	101	68	194	13	0	27	47	33	0	27	104	0	14	70
ASV74	d__Bacteria;k__norank_d__Bacteria;p__Firmicutes;c__Clostridia;o__Lachnospirales;f__Lachnospiraceae;g__unclassified_f__Lachnospiraceae;s__unclassified_f__Lachnospiraceae	52	65	88	0	16	147	53	35	22	218	83	104	134	92	28	84	25	108	104	138	111	54	67	28	59	59	190	114	141	96	30	108	51	163	0	98	100	82	38	83	169	113	76	94	0	28	52	71
ASV83	d__Bacteria;k__norank_d__Bacteria;p__Firmicutes;c__Clostridia;o__Oscillospirales;f__Ruminococcaceae;g__Negativibacillus;s__uncultured_bacterium_g__Negativibacillus	0	103	13	33	76	172	30	0	21	236	164	126	36	63	149	57	94	64	78	134	9	33	113	106	176	116	151	41	44	218	53	0	18	553	451	15	58	23	28	24	133	166	37	109	88	47	0	87
ASV615	d__Bacteria;k__norank_d__Bacteria;p__Firmicutes;c__Clostridia;o__Oscillospirales;f__Oscillospiraceae;g__NK4A214_group;s__unclassified_g__NK4A214_group	0	23	0	0	222	41	0	49	19	77	84	0	156	0	42	0	67	0	0	0	0	28	0	0	16	53	0	0	0	38	0	47	0	72	35	0	63	0	36	0	25	0	0	0	56	46	23	33
ASV527	d__Bacteria;k__norank_d__Bacteria;p__Bacteroidota;c__Bacteroidia;o__Bacteroidales;f__Bacteroidaceae;g__Bacteroides;s__uncultured_bacterium_g__Bacteroides	0	0	0	0	0	0	0	0	19	0	0	0	0	0	0	0	0	0	0	0	0	0	0	0	0	0	0	0	0	0	0	0	0	0	0	0	0	0	0	0	0	0	0	0	0	0	0	0
ASV270	d__Bacteria;k__norank_d__Bacteria;p__Campilobacterota;c__Campylobacteria;o__Campylobacterales;f__Helicobacteraceae;g__Helicobacter;s__Helicobacter_pullorum	45	0	25	30	24	6	131	29	18	74	102	7	73	41	73	3	7	13	28	44	4	80	40	0	182	63	194	15	0	15	6	77	49	0	2	12	0	91	0	7	8	0	47	10	22	69	8	8
ASV1866	d__Bacteria;k__norank_d__Bacteria;p__Desulfobacterota;c__Desulfovibrionia;o__Desulfovibrionales;f__Desulfovibrionaceae;g__Desulfovibrio;s__bacterium_New_Zealand_D	0	0	0	0	0	0	0	0	18	0	0	0	0	0	0	0	0	0	0	0	0	0	0	0	0	0	0	0	0	0	17	0	0	0	0	0	0	0	0	0	0	0	0	0	0	0	0	0
ASV203	d__Bacteria;k__norank_d__Bacteria;p__Firmicutes;c__Clostridia;o__Lachnospirales;f__Lachnospiraceae;g__unclassified_f__Lachnospiraceae;s__unclassified_f__Lachnospiraceae	0	13	0	10	0	39	11	0	18	83	0	28	46	25	0	13	26	22	52	25	0	35	20	0	35	23	59	0	69	22	15	18	17	194	16	24	63	21	25	0	27	36	90	18	0	0	23	19
ASV1202	d__Bacteria;k__norank_d__Bacteria;p__Firmicutes;c__Clostridia;o__Clostridia_UCG-014;f__norank_o__Clostridia_UCG-014;g__norank_f__norank_o__Clostridia_UCG-014;s__unclassified_g__norank_f__norank_o__Clostridia_UCG-014	0	0	0	0	0	58	39	0	18	0	0	25	0	0	0	342	0	0	0	0	0	0	0	0	121	0	0	0	0	0	0	0	0	0	0	0	0	21	0	0	0	0	0	0	0	0	0	0
ASV2060	d__Bacteria;k__norank_d__Bacteria;p__Firmicutes;c__Negativicutes;o__Veillonellales-Selenomonadales;f__Selenomonadaceae;g__Megamonas;s__uncultured_bacterium_g__Megamonas	0	0	0	0	0	0	0	0	18	0	0	0	0	0	0	0	0	0	0	0	0	0	0	0	0	0	0	0	0	0	0	0	0	0	0	0	0	0	0	0	0	0	0	0	0	0	0	0
ASV409	d__Bacteria;k__norank_d__Bacteria;p__Firmicutes;c__Clostridia;o__Lachnospirales;f__Lachnospiraceae;g__Sellimonas;s__Lachnoclostridium_phocaeense	20	94	0	65	45	68	18	20	17	169	65	0	26	15	45	41	91	25	48	29	28	18	38	23	56	58	84	59	48	51	96	22	12	114	83	41	73	20	49	17	130	41	27	31	33	57	13	24
ASV555	d__Bacteria;k__norank_d__Bacteria;p__Firmicutes;c__Clostridia;o__Oscillospirales;f__Oscillospiraceae;g__norank_f__Oscillospiraceae;s__unclassified_g__norank_f__Oscillospiraceae	0	0	0	0	0	0	0	0	17	0	0	0	0	0	0	0	0	27	0	0	0	0	23	32	0	0	19	0	0	0	0	0	0	0	0	0	0	27	0	0	0	0	0	0	0	0	0	0
ASV94	d__Bacteria;k__norank_d__Bacteria;p__Actinobacteriota;c__Coriobacteriia;o__Coriobacteriales;f__Atopobiaceae;g__Olsenella;s__Olsenella_sp._Marseille-P2300	0	371	63	855	73	224	67	110	17	51	0	28	84	31	193	0	1029	75	47	307	11	33	100	33	0	54	44	0	60	327	331	162	159	850	465	60	0	0	0	0	0	0	0	0	524	101	0	0
ASV71	d__Bacteria;k__norank_d__Bacteria;p__Firmicutes;c__Clostridia;o__Oscillospirales;f__Ruminococcaceae;g__norank_f__Ruminococcaceae;s__unclassified_g__norank_f__Ruminococcaceae	0	17	82	4	48	59	63	10	16	59	0	70	38	86	20	29	0	57	91	31	0	16	35	33	0	56	16	28	30	15	0	105	52	5	10	47	55	65	14	110	19	109	43	70	37	46	26	39
ASV2061	d__Bacteria;k__norank_d__Bacteria;p__Firmicutes;c__Clostridia;o__Oscillospirales;f__Ruminococcaceae;g__unclassified_f__Ruminococcaceae;s__unclassified_f__Ruminococcaceae	0	0	0	0	0	0	0	0	16	0	0	0	0	0	0	0	0	0	0	0	0	0	0	0	0	0	0	0	0	0	0	0	0	0	0	0	0	0	0	0	0	0	0	0	0	0	0	0
ASV152	d__Bacteria;k__norank_d__Bacteria;p__Firmicutes;c__Clostridia;o__Lachnospirales;f__Lachnospiraceae;g__unclassified_f__Lachnospiraceae;s__unclassified_f__Lachnospiraceae	162	17	80	0	20	142	49	28	16	100	0	71	10	68	0	83	3	63	85	50	42	66	43	122	32	71	112	68	100	27	9	67	28	158	0	67	150	105	81	137	11	153	74	125	0	0	57	48
ASV611	d__Bacteria;k__norank_d__Bacteria;p__Firmicutes;c__Clostridia;o__Oscillospirales;f__Oscillospiraceae;g__Flavonifractor;s__uncultured_bacterium_g__Flavonifractor	0	21	0	24	67	37	0	77	15	72	395	0	180	25	52	0	36	34	60	20	30	72	44	0	60	194	43	30	55	30	35	51	67	313	49	74	53	0	49	28	30	53	43	39	59	65	20	51
ASV488	d__Bacteria;k__norank_d__Bacteria;p__Firmicutes;c__Clostridia;o__Oscillospirales;f__Ruminococcaceae;g__Subdoligranulum;s__uncultured_bacterium_g__Subdoligranulum	0	0	0	0	0	0	11	0	15	0	0	48	0	0	32	25	0	0	7	25	0	0	0	0	0	0	0	0	0	18	0	0	0	0	0	0	0	0	0	0	0	0	0	0	0	0	27	0
ASV78	d__Bacteria;k__norank_d__Bacteria;p__Bacteroidota;c__Bacteroidia;o__Bacteroidales;f__Muribaculaceae;g__norank_f__Muribaculaceae;s__uncultured_bacterium_g__norank_f__Muribaculaceae	17	16	0	0	0	19	0	15	15	25	138	0	13	7	33	0	0	0	0	7	10	0	14	11	20	22	0	0	0	33	57	0	0	0	0	0	0	41	0	0	0	0	0	24	0	44	0	37
ASV26	d__Bacteria;k__norank_d__Bacteria;p__Bacteroidota;c__Bacteroidia;o__Bacteroidales;f__Rikenellaceae;g__Alistipes;s__Alistipes_inops	0	10	0	43	40	192	0	0	14	151	210	10	38	0	42	0	131	0	10	20	4	0	14	0	10	19	0	31	0	164	23	0	6	676	335	48	0	0	0	0	22	32	30	4	9	7	59	23
ASV2062	d__Bacteria;k__norank_d__Bacteria;p__Firmicutes;c__Clostridia;o__Oscillospirales;f__Oscillospiraceae;g__norank_f__Oscillospiraceae;s__unclassified_g__norank_f__Oscillospiraceae	0	0	0	0	0	0	0	0	14	0	0	0	0	0	0	0	0	0	0	0	0	0	0	0	0	0	0	0	0	0	0	0	0	0	0	0	0	0	0	0	0	0	0	0	0	0	0	0
ASV133	d__Bacteria;k__norank_d__Bacteria;p__Firmicutes;c__Clostridia;o__Oscillospirales;f__Oscillospiraceae;g__Oscillibacter;s__uncultured_organism_g__Oscillibacter	18	16	26	29	30	23	51	24	14	51	72	18	41	19	34	31	81	31	52	13	33	34	29	21	50	45	56	27	52	0	20	51	26	23	57	30	79	34	35	33	33	38	51	36	16	100	32	45
ASV509	d__Bacteria;k__norank_d__Bacteria;p__Firmicutes;c__Clostridia;o__Lachnospirales;f__Lachnospiraceae;g__Lachnoclostridium;s__Eubacterium_sp._Marseille-P3202	0	45	21	49	51	43	31	37	14	114	0	0	53	49	75	0	25	46	11	18	25	15	17	0	0	97	77	69	43	49	89	23	38	184	71	75	64	30	38	0	167	0	39	0	0	130	0	36
ASV210	d__Bacteria;k__norank_d__Bacteria;p__Firmicutes;c__Clostridia;o__Lachnospirales;f__Lachnospiraceae;g__unclassified_f__Lachnospiraceae;s__unclassified_f__Lachnospiraceae	22	12	23	0	8	50	50	0	12	35	33	28	23	30	0	22	0	33	35	17	6	16	16	8	8	32	58	19	42	35	0	65	9	123	0	37	33	24	6	37	32	68	32	38	0	0	17	25
ASV118	d__Bacteria;k__norank_d__Bacteria;p__Bacteroidota;c__Bacteroidia;o__Bacteroidales;f__Tannerellaceae;g__Parabacteroides;s__uncultured_bacterium_g__Parabacteroides	50	38	25	109	60	106	37	82	11	213	164	54	268	72	98	28	153	56	99	75	43	109	45	10	224	302	54	60	36	73	77	68	89	263	166	58	198	59	84	52	158	78	60	47	59	58	19	63
ASV2011	d__Bacteria;k__norank_d__Bacteria;p__Firmicutes;c__Clostridia;o__Oscillospirales;f__Oscillospiraceae;g__norank_f__Oscillospiraceae;s__unclassified_g__norank_f__Oscillospiraceae	0	0	0	0	0	0	0	0	11	0	0	0	0	0	0	0	0	0	0	0	0	0	0	0	0	0	0	0	0	0	0	0	0	0	0	0	0	0	0	0	0	0	0	0	0	0	0	0
ASV158	d__Bacteria;k__norank_d__Bacteria;p__Firmicutes;c__Clostridia;o__Lachnospirales;f__Lachnospiraceae;g__GCA-900066575;s__unclassified_g__GCA-900066575	32	9	0	5	31	15	33	47	10	72	34	32	0	0	22	20	0	25	20	18	26	45	28	18	0	19	13	0	29	0	11	55	0	21	26	40	127	22	58	44	20	25	0	34	0	21	55	19
ASV166	d__Bacteria;k__norank_d__Bacteria;p__Firmicutes;c__Clostridia;o__Oscillospirales;f__Oscillospiraceae;g__UCG-005;s__unclassified_g__UCG-005	78	0	0	0	0	4	0	0	10	0	0	0	0	0	0	0	0	0	0	27	0	9	0	0	0	17	0	14	56	0	0	0	0	0	0	0	80	0	0	0	0	86	0	79	0	0	0	0
ASV141	d__Bacteria;k__norank_d__Bacteria;p__Firmicutes;c__Clostridia;o__Oscillospirales;f__Oscillospiraceae;g__unclassified_f__Oscillospiraceae;s__unclassified_f__Oscillospiraceae	0	0	25	0	0	0	25	0	10	0	0	10	0	0	0	5	0	0	0	0	0	0	13	23	0	0	39	0	0	0	0	8	0	0	0	31	0	0	7	0	0	0	0	15	0	0	13	0
ASV147	d__Bacteria;k__norank_d__Bacteria;p__Bacteroidota;c__Bacteroidia;o__Bacteroidales;f__Muribaculaceae;g__norank_f__Muribaculaceae;s__uncultured_bacterium_g__norank_f__Muribaculaceae	0	0	0	9	42	0	0	0	9	11	0	0	0	0	0	0	19	0	0	0	0	45	0	0	0	0	4	0	0	0	0	0	0	52	0	0	0	0	113	0	22	0	5	0	0	0	0	0
ASV897	d__Bacteria;k__norank_d__Bacteria;p__Firmicutes;c__Clostridia;o__Oscillospirales;f__Oscillospiraceae;g__Oscillospira;s__unclassified_g__Oscillospira	31	0	14	0	0	0	24	0	9	0	0	0	0	6	0	9	0	14	0	0	7	0	0	0	0	0	0	0	0	0	0	0	0	0	0	0	28	21	0	13	0	0	12	17	0	0	0	0
ASV377	d__Bacteria;k__norank_d__Bacteria;p__Firmicutes;c__Clostridia;o__Lachnospirales;f__Lachnospiraceae;g__Eubacterium_hallii_group;s__uncultured_bacterium_g__Eubacterium_hallii_group	0	0	0	0	0	0	13	0	9	0	0	0	0	0	0	0	0	0	0	0	0	0	0	0	0	0	0	0	0	0	0	0	0	0	0	0	0	0	0	0	0	10	0	0	0	0	0	17
ASV453	d__Bacteria;k__norank_d__Bacteria;p__Bacteroidota;c__Bacteroidia;o__Bacteroidales;f__Tannerellaceae;g__unclassified_f__Tannerellaceae;s__unclassified_f__Tannerellaceae	65	0	0	0	19	12	0	0	9	55	87	0	46	34	19	0	74	20	0	15	5	0	0	0	36	0	0	16	0	0	57	51	54	45	201	0	0	18	0	0	35	18	35	20	31	85	0	37
ASV2063	d__Bacteria;k__norank_d__Bacteria;p__Bacteroidota;c__Bacteroidia;o__Bacteroidales;f__Bacteroidaceae;g__Bacteroides;s__unclassified_g__Bacteroides	0	0	0	0	0	0	0	0	9	0	0	0	0	0	0	0	0	0	0	0	0	0	0	0	0	0	0	0	0	0	0	0	0	0	0	0	0	0	0	0	0	0	0	0	0	0	0	0
ASV246	d__Bacteria;k__norank_d__Bacteria;p__Firmicutes;c__Bacilli;o__Erysipelotrichales;f__Erysipelatoclostridiaceae;g__Erysipelatoclostridium;s__bacterium_ic1391	18	12	0	0	18	67	12	0	8	66	4	0	9	22	7	31	0	3	6	0	6	12	15	6	16	59	33	9	26	14	0	0	4	9	0	53	49	17	6	21	6	28	22	12	0	0	12	0
ASV27	d__Bacteria;k__norank_d__Bacteria;p__Bacteroidota;c__Bacteroidia;o__Bacteroidales;f__Muribaculaceae;g__norank_f__Muribaculaceae;s__uncultured_bacterium_g__norank_f__Muribaculaceae	14	24	0	0	0	20	0	28	8	42	228	11	20	10	60	0	0	8	0	19	19	15	13	22	36	31	0	0	0	51	105	0	0	0	0	9	0	94	0	0	0	0	0	65	17	83	15	43
ASV115	d__Bacteria;k__norank_d__Bacteria;p__Firmicutes;c__Clostridia;o__Oscillospirales;f__Ruminococcaceae;g__norank_f__Ruminococcaceae;s__human_gut_metagenome_g__norank_f__Ruminococcaceae	0	10	18	0	9	10	10	0	8	10	34	15	14	19	11	15	8	20	21	21	7	28	12	8	16	11	25	8	22	16	8	23	7	11	9	20	24	27	0	22	11	32	28	20	7	6	16	13
ASV100	d__Bacteria;k__norank_d__Bacteria;p__Firmicutes;c__Clostridia;o__Oscillospirales;f__Eubacterium_coprostanoligenes_group;g__norank_f__Eubacterium_coprostanoligenes_group;s__gut_metagenome_g__norank_f__Eubacterium_coprostanoligenes_group	0	6	0	60	184	81	58	85	8	550	287	59	54	0	483	0	148	38	60	0	0	12	43	0	37	51	0	110	90	34	71	0	0	264	151	38	0	0	0	0	646	0	25	0	25	480	27	0
ASV155	d__Bacteria;k__norank_d__Bacteria;p__Firmicutes;c__Clostridia;o__Peptostreptococcales-Tissierellales;f__Anaerovoracaceae;g__Eubacterium_nodatum_group;s__Ihubacter_massiliensis	0	21	0	0	22	20	0	0	8	60	34	22	11	0	38	8	16	0	0	21	7	11	28	15	12	19	19	14	0	24	38	14	0	79	10	0	13	0	5	0	33	7	22	0	0	34	6	16
ASV2064	d__Bacteria;k__norank_d__Bacteria;p__Bacteroidota;c__Bacteroidia;o__Bacteroidales;f__Bacteroidaceae;g__Bacteroides;s__unclassified_g__Bacteroides	0	0	0	0	0	0	0	0	8	0	0	0	0	0	0	0	0	0	0	0	0	0	0	0	0	0	0	0	0	0	0	0	0	0	0	0	0	0	0	0	0	0	0	0	0	0	0	0
ASV945	d__Bacteria;k__norank_d__Bacteria;p__Firmicutes;c__Clostridia;o__Lachnospirales;f__Lachnospiraceae;g__Blautia;s__unclassified_g__Blautia	5	0	10	0	17	0	9	0	8	0	0	0	0	56	0	40	0	11	8	0	0	20	11	4	0	20	0	14	0	0	0	0	0	0	0	16	71	4	0	0	0	0	16	0	15	0	0	0
ASV362	d__Bacteria;k__norank_d__Bacteria;p__Firmicutes;c__Clostridia;o__Peptostreptococcales-Tissierellales;f__Anaerovoracaceae;g__unclassified_f__Anaerovoracaceae;s__unclassified_f__Anaerovoracaceae	12	9	8	0	14	8	0	9	7	24	27	10	22	22	28	10	12	18	8	4	0	0	10	0	0	33	0	8	12	10	8	5	0	5	9	9	19	13	7	19	11	5	17	0	10	24	0	15
ASV695	d__Bacteria;k__norank_d__Bacteria;p__Actinobacteriota;c__Coriobacteriia;o__Coriobacteriales;f__Coriobacteriaceae;g__Enorma;s__Enorma_phocaeensis	0	19	8	0	4	73	47	0	7	11	35	0	28	0	24	17	0	0	10	11	6	0	10	0	0	0	18	12	25	23	11	5	0	34	75	0	9	8	48	0	0	16	5	10	24	11	8	0
ASV1005	d__Bacteria;k__norank_d__Bacteria;p__Firmicutes;c__Clostridia;o__Oscillospirales;f__Oscillospiraceae;g__UCG-005;s__unclassified_g__UCG-005	21	0	43	0	0	0	22	0	7	0	0	0	0	0	0	0	0	0	0	0	0	0	0	18	0	0	0	0	0	0	0	0	0	0	0	15	0	30	0	16	0	0	0	15	0	0	14	0
ASV204	d__Bacteria;k__norank_d__Bacteria;p__Firmicutes;c__Clostridia;o__Lachnospirales;f__Lachnospiraceae;g__unclassified_f__Lachnospiraceae;s__unclassified_f__Lachnospiraceae	0	13	0	0	0	6	0	0	7	14	0	8	0	0	0	0	0	5	10	10	0	7	0	0	0	6	31	9	27	0	0	0	3	0	0	53	0	6	0	0	0	7	0	0	0	0	14	0
ASV957	d__Bacteria;k__norank_d__Bacteria;p__Firmicutes;c__Clostridia;o__Oscillospirales;f__Oscillospiraceae;g__unclassified_f__Oscillospiraceae;s__unclassified_f__Oscillospiraceae	0	6	0	0	0	0	0	0	7	12	0	3	8	0	0	0	0	8	9	0	0	0	0	0	0	0	0	0	0	6	0	0	0	23	0	0	0	0	0	0	0	0	0	0	8	0	0	0
ASV1477	d__Bacteria;k__norank_d__Bacteria;p__Firmicutes;c__Clostridia;o__Oscillospirales;f__Oscillospiraceae;g__unclassified_f__Oscillospiraceae;s__unclassified_f__Oscillospiraceae	0	0	0	0	0	34	0	0	7	0	0	0	0	0	0	0	0	0	0	0	0	33	0	0	0	0	0	0	0	0	0	0	0	37	0	0	0	0	0	0	0	0	0	0	0	0	0	0
ASV327	d__Bacteria;k__norank_d__Bacteria;p__Bacteroidota;c__Bacteroidia;o__Bacteroidales;f__Rikenellaceae;g__Alistipes;s__uncultured_bacterium_g__Alistipes	64	0	25	0	0	0	78	0	6	0	0	10	0	56	0	74	0	13	10	10	10	0	0	0	0	0	0	0	0	0	0	0	0	0	0	119	249	119	0	140	0	84	29	105	0	0	0	0
ASV95	d__Bacteria;k__norank_d__Bacteria;p__Firmicutes;c__Clostridia;o__Oscillospirales;f__Oscillospiraceae;g__unclassified_f__Oscillospiraceae;s__unclassified_f__Oscillospiraceae	35	12	21	0	23	13	43	11	6	79	45	11	30	10	15	24	0	19	12	18	19	11	8	10	9	80	16	27	24	11	0	38	10	20	0	33	21	61	17	30	7	28	33	69	5	9	17	0
ASV239	d__Bacteria;k__norank_d__Bacteria;p__Firmicutes;c__Clostridia;o__Clostridia_UCG-014;f__norank_o__Clostridia_UCG-014;g__norank_f__norank_o__Clostridia_UCG-014;s__uncultured_bacterium_g__norank_f__norank_o__Clostridia_UCG-014	0	0	0	0	0	97	9	0	6	0	0	11	0	0	0	0	0	20	280	0	0	7	130	9	0	0	0	0	18	35	14	20	33	0	7	0	0	0	0	0	0	8	0	0	5	338	0	0
ASV277	d__Bacteria;k__norank_d__Bacteria;p__Firmicutes;c__Clostridia;o__Oscillospirales;f__Oscillospiraceae;g__Oscillibacter;s__unclassified_g__Oscillibacter	0	7	6	0	9	13	0	0	6	19	23	10	13	0	12	0	3	0	10	9	12	4	0	0	0	0	11	5	13	6	10	9	9	17	15	7	25	0	6	4	23	17	10	0	16	18	0	0
ASV425	d__Bacteria;k__norank_d__Bacteria;p__Firmicutes;c__Clostridia;o__Oscillospirales;f__Ruminococcaceae;g__unclassified_f__Ruminococcaceae;s__unclassified_f__Ruminococcaceae	0	11	0	0	0	0	0	0	6	16	0	9	7	0	5	0	0	0	4	8	0	5	0	0	0	0	0	0	4	0	0	0	0	0	0	10	0	0	0	0	0	0	0	0	0	0	5	0
ASV391	d__Bacteria;k__norank_d__Bacteria;p__Bacteroidota;c__Bacteroidia;o__Bacteroidales;f__Rikenellaceae;g__Alistipes;s__Alistipes_sp._Marseille-P5997	0	5	0	7	15	33	0	5	6	21	16	0	13	0	26	0	23	15	10	0	12	0	0	0	0	29	52	9	0	20	18	0	16	17	46	0	0	0	0	0	23	0	0	0	18	28	15	17
ASV469	d__Bacteria;k__norank_d__Bacteria;p__Firmicutes;c__Bacilli;o__Lactobacillales;f__Lactobacillaceae;g__Lactobacillus;s__unclassified_g__Lactobacillus	42	79	41	29	4	27	86	94	5	13	25	46	22	39	0	253	0	57	41	45	49	0	39	83	68	38	0	28	81	0	11	0	0	0	28	46	11	51	0	107	13	0	0	48	18	0	33	30
ASV233	d__Bacteria;k__norank_d__Bacteria;p__Firmicutes;c__Bacilli;o__RF39;f__norank_o__RF39;g__norank_f__norank_o__RF39;s__uncultured_bacterium_g__norank_f__norank_o__RF39	6	0	16	0	0	0	0	0	5	0	0	0	5	0	0	7	0	0	0	0	0	0	0	0	0	0	26	0	23	0	0	0	0	0	0	21	33	5	0	0	0	4	7	0	9	0	0	0
ASV267	d__Bacteria;k__norank_d__Bacteria;p__Firmicutes;c__Clostridia;o__Oscillospirales;f__UCG-010;g__norank_f__UCG-010;s__unclassified_g__norank_f__UCG-010	0	0	17	0	9	0	7	0	5	0	0	0	0	29	0	53	0	15	30	7	0	9	0	7	0	14	7	0	0	0	0	16	2	0	2	17	5	35	0	17	0	14	0	24	0	0	3	3
ASV412	d__Bacteria;k__norank_d__Bacteria;p__Firmicutes;c__Clostridia;o__Oscillospirales;f__Ruminococcaceae;g__norank_f__Ruminococcaceae;s__metagenome_g__norank_f__Ruminococcaceae	0	10	0	22	16	34	0	0	5	0	12	0	18	0	15	0	16	0	41	0	0	24	0	0	15	15	0	24	77	0	0	0	25	15	22	0	0	0	11	0	0	0	7	0	20	14	0	16
ASV175	d__Bacteria;k__norank_d__Bacteria;p__Bacteroidota;c__Bacteroidia;o__Bacteroidales;f__Rikenellaceae;g__Alistipes;s__unclassified_g__Alistipes	9	0	23	17	0	10	12	0	5	0	0	0	0	5	0	16	9	19	9	0	0	0	0	0	0	16	11	0	0	5	0	0	0	16	10	31	11	0	22	5	0	0	7	0	0	0	5	3
ASV173	d__Bacteria;k__norank_d__Bacteria;p__Firmicutes;c__Clostridia;o__Lachnospirales;f__Lachnospiraceae;g__Anaerostipes;s__unclassified_g__Anaerostipes	0	9	0	0	7	3	34	2	5	5	0	8	11	28	0	0	0	0	14	7	0	26	11	0	0	0	12	0	11	6	3	4	0	0	20	10	18	4	0	31	0	10	17	12	0	0	15	2
ASV2065	d__Bacteria;k__norank_d__Bacteria;p__Bacteroidota;c__Bacteroidia;o__Bacteroidales;f__Tannerellaceae;g__unclassified_f__Tannerellaceae;s__unclassified_f__Tannerellaceae	0	0	0	0	0	0	0	0	5	0	0	0	0	0	0	0	0	0	0	0	0	0	0	0	0	0	0	0	0	0	0	0	0	0	0	0	0	0	0	0	0	0	0	0	0	0	0	0
ASV171	d__Bacteria;k__norank_d__Bacteria;p__Firmicutes;c__Clostridia;o__Lachnospirales;f__Lachnospiraceae;g__Sellimonas;s__unclassified_g__Sellimonas	5	19	0	19	31	11	0	11	5	51	29	0	59	11	58	38	48	0	45	15	0	0	7	6	0	24	24	35	0	23	0	12	0	51	53	14	17	0	60	20	44	25	0	11	18	14	8	0
ASV37	d__Bacteria;k__norank_d__Bacteria;p__Firmicutes;c__Clostridia;o__Lachnospirales;f__Lachnospiraceae;g__Shuttleworthia;s__uncultured_bacterium_g__Shuttleworthia	31	0	0	23	33	0	0	24	5	0	27	33	76	0	38	0	88	0	68	0	0	0	0	23	0	0	43	50	0	0	0	0	0	0	31	0	0	14	41	67	55	0	0	0	37	23	20	0
ASV1051	d__Bacteria;k__norank_d__Bacteria;p__Bacteroidota;c__Bacteroidia;o__Bacteroidales;f__Rikenellaceae;g__Rikenellaceae_RC9_gut_group;s__uncultured_bacterium_g__Rikenellaceae_RC9_gut_group	0	0	0	0	0	0	0	0	5	0	0	0	0	0	0	0	0	0	0	20	0	0	0	0	0	0	0	0	0	0	0	0	0	0	0	0	0	0	0	0	0	0	0	0	0	0	0	0
ASV395	d__Bacteria;k__norank_d__Bacteria;p__Firmicutes;c__Clostridia;o__Christensenellales;f__Christensenellaceae;g__Christensenellaceae_R-7_group;s__unclassified_g__Christensenellaceae_R-7_group	26	0	0	0	0	0	51	0	4	0	0	6	0	0	0	118	0	42	0	0	0	0	12	0	0	0	0	0	36	0	0	0	0	0	0	44	107	45	0	0	0	0	17	39	0	0	8	0
ASV1083	d__Bacteria;k__norank_d__Bacteria;p__Firmicutes;c__Clostridia;o__Christensenellales;f__Christensenellaceae;g__Christensenellaceae_R-7_group;s__unclassified_g__Christensenellaceae_R-7_group	0	0	0	0	0	0	0	0	4	0	0	0	43	0	0	0	0	0	0	0	0	0	0	0	0	0	0	0	0	28	0	0	0	0	0	0	32	0	0	0	0	0	0	0	17	0	0	0
ASV242	d__Bacteria;k__norank_d__Bacteria;p__Firmicutes;c__Clostridia;o__Oscillospirales;f__Oscillospiraceae;g__Oscillibacter;s__unclassified_g__Oscillibacter	0	0	0	2	0	0	14	0	4	0	0	4	0	0	0	6	5	6	0	13	0	9	0	0	3	6	0	0	0	9	0	0	0	29	0	17	0	5	0	0	5	0	0	0	0	0	0	0
ASV174	d__Bacteria;k__norank_d__Bacteria;p__Firmicutes;c__Clostridia;o__Lachnospirales;f__Lachnospiraceae;g__unclassified_f__Lachnospiraceae;s__unclassified_f__Lachnospiraceae	0	69	0	0	0	35	17	0	4	233	8	70	0	37	0	0	0	56	11	17	0	0	0	0	36	69	65	35	167	18	0	60	0	0	0	15	102	0	0	66	0	64	53	87	39	0	0	9
ASV356	d__Bacteria;k__norank_d__Bacteria;p__Firmicutes;c__Clostridia;o__Clostridia_UCG-014;f__norank_o__Clostridia_UCG-014;g__norank_f__norank_o__Clostridia_UCG-014;s__uncultured_bacterium_g__norank_f__norank_o__Clostridia_UCG-014	0	0	0	0	0	0	0	0	4	0	0	0	0	0	0	0	0	0	0	45	0	0	61	0	0	0	0	0	0	0	0	0	0	0	0	0	0	0	0	0	0	0	0	11	0	4	0	0
ASV81	d__Bacteria;k__norank_d__Bacteria;p__Bacteroidota;c__Bacteroidia;o__Bacteroidales;f__Rikenellaceae;g__Alistipes;s__unclassified_g__Alistipes	43	0	35	0	33	8	43	14	4	7	0	0	21	27	12	27	0	0	24	21	26	15	0	15	0	28	23	0	0	0	0	15	11	11	0	15	39	18	26	33	20	44	25	22	8	0	11	9
ASV108	d__Bacteria;k__norank_d__Bacteria;p__Proteobacteria;c__Gammaproteobacteria;o__Burkholderiales;f__Sutterellaceae;g__Parasutterella;s__Parasutterella_secunda	0	0	0	0	0	0	0	0	3	0	0	0	0	0	0	0	0	0	0	0	0	0	0	0	0	0	0	0	0	0	0	0	0	0	0	0	0	0	0	0	0	0	0	0	0	0	0	0
ASV258	d__Bacteria;k__norank_d__Bacteria;p__Firmicutes;c__Clostridia;o__Oscillospirales;f__Ruminococcaceae;g__norank_f__Ruminococcaceae;s__unclassified_g__norank_f__Ruminococcaceae	0	0	0	6	58	0	0	18	3	0	0	0	213	0	91	23	14	15	44	6	83	10	12	0	12	257	31	0	0	53	2	0	2	0	0	12	0	66	7	22	44	11	101	24	0	19	2	0
ASV675	d__Bacteria;k__norank_d__Bacteria;p__Firmicutes;c__Clostridia;o__Christensenellales;f__Christensenellaceae;g__Christensenellaceae_R-7_group;s__gut_metagenome_g__Christensenellaceae_R-7_group	5	0	5	0	14	0	0	0	3	0	0	0	5	0	0	10	0	4	0	0	0	0	0	0	0	0	0	0	0	0	0	7	0	0	0	0	13	0	0	0	0	10	7	8	0	0	0	0
ASV437	d__Bacteria;k__norank_d__Bacteria;p__Firmicutes;c__Clostridia;o__Oscillospirales;f__Ruminococcaceae;g__norank_f__Ruminococcaceae;s__unclassified_g__norank_f__Ruminococcaceae	0	9	0	0	6	15	0	0	3	0	0	8	0	0	8	14	0	0	8	11	13	3	0	0	0	22	0	0	0	9	9	0	0	0	0	0	0	0	9	0	0	7	0	0	8	6	0	7
ASV93	d__Bacteria;k__norank_d__Bacteria;p__Firmicutes;c__Clostridia;o__Oscillospirales;f__Eubacterium_coprostanoligenes_group;g__norank_f__Eubacterium_coprostanoligenes_group;s__uncultured_bacterium_g__norank_f__Eubacterium_coprostanoligenes_group	0	179	102	0	0	0	41	0	3	0	0	85	0	178	0	0	316	0	59	56	0	63	0	14	27	108	0	17	16	95	0	114	78	43	0	27	581	22	17	184	0	164	13	23	184	0	0	0
ASV778	d__Bacteria;k__norank_d__Bacteria;p__Firmicutes;c__Bacilli;o__Erysipelotrichales;f__Erysipelatoclostridiaceae;g__Erysipelatoclostridium;s__unclassified_g__Erysipelatoclostridium	11	0	6	0	0	18	0	2	3	6	4	5	4	3	0	31	0	6	10	13	0	4	6	6	6	5	27	9	0	0	0	0	5	0	0	20	6	23	26	19	0	10	0	7	8	0	4	3
ASV111	d__Bacteria;k__norank_d__Bacteria;p__Firmicutes;c__Clostridia;o__Oscillospirales;f__norank_o__Oscillospirales;g__norank_f__norank_o__Oscillospirales;s__uncultured_bacterium_g__norank_f__norank_o__Oscillospirales	15	0	33	0	4	2	62	0	3	0	0	0	0	14	0	6	0	4	26	12	8	0	0	12	0	11	0	0	11	0	0	16	5	0	0	14	15	17	0	35	0	16	22	22	0	0	8	6
ASV382	d__Bacteria;k__norank_d__Bacteria;p__Bacteroidota;c__Bacteroidia;o__Bacteroidales;f__Tannerellaceae;g__Parabacteroides;s__unclassified_g__Parabacteroides	0	0	0	28	0	12	0	0	3	0	0	22	0	0	52	0	0	10	0	0	10	0	0	6	14	0	0	0	0	0	0	0	0	0	0	0	0	0	0	0	0	0	0	0	56	134	0	45
ASV449	d__Bacteria;k__norank_d__Bacteria;p__Firmicutes;c__Clostridia;o__Christensenellales;f__Christensenellaceae;g__Christensenellaceae_R-7_group;s__uncultured_prokaryote_g__Christensenellaceae_R-7_group	0	0	0	0	0	0	11	0	3	0	0	0	0	0	0	8	0	0	0	0	15	0	0	6	0	0	0	0	0	0	0	0	0	0	0	11	0	0	0	19	0	18	4	13	0	0	7	0
ASV151	d__Bacteria;k__norank_d__Bacteria;p__Bacteroidota;c__Bacteroidia;o__Bacteroidales;f__Prevotellaceae;g__Prevotellaceae_UCG-001;s__uncultured_bacterium_g__Prevotellaceae_UCG-001	11	0	6	0	3	0	9	0	2	0	0	0	0	0	0	0	4	4	15	0	0	4	0	0	0	0	5	0	0	0	0	58	0	0	0	0	26	0	4	7	0	0	0	26	0	0	0	35
ASV537	d__Bacteria;k__norank_d__Bacteria;p__Firmicutes;c__Clostridia;o__Oscillospirales;f__Ruminococcaceae;g__unclassified_f__Ruminococcaceae;s__unclassified_f__Ruminococcaceae	0	0	0	0	0	0	5	0	2	0	0	0	3	0	0	0	0	0	0	0	0	0	0	0	0	0	0	0	0	0	0	3	0	0	0	0	0	0	0	0	0	0	0	0	0	0	0	0
ASV2066	d__Bacteria;k__norank_d__Bacteria;p__Bacteroidota;c__Bacteroidia;o__Bacteroidales;f__Bacteroidaceae;g__Bacteroides;s__unclassified_g__Bacteroides	0	0	0	0	0	0	0	0	2	0	0	0	0	0	0	0	0	0	0	0	0	0	0	0	0	0	0	0	0	0	0	0	0	0	0	0	0	0	0	0	0	0	0	0	0	0	0	0
ASV782	d__Bacteria;k__norank_d__Bacteria;p__Firmicutes;c__Clostridia;o__Lachnospirales;f__Lachnospiraceae;g__unclassified_f__Lachnospiraceae;s__unclassified_f__Lachnospiraceae	0	0	14	0	0	0	0	0	2	0	0	0	0	0	0	0	0	0	0	0	0	0	0	0	0	0	0	0	0	0	0	0	0	0	0	0	0	3	0	0	0	0	0	0	0	0	0	0
ASV247	d__Bacteria;k__norank_d__Bacteria;p__Bacteroidota;c__Bacteroidia;o__Bacteroidales;f__Rikenellaceae;g__Rikenellaceae_RC9_gut_group;s__uncultured_bacterium_g__Rikenellaceae_RC9_gut_group	0	122	0	0	16	9	0	0	0	0	6	0	0	0	0	0	10	9	0	0	0	0	0	90	0	0	0	0	13	31	74	52	40	0	0	0	0	6	0	0	11	0	0	7	0	18	0	0
ASV323	d__Bacteria;k__norank_d__Bacteria;p__Bacteroidota;c__Bacteroidia;o__Bacteroidales;f__Bacteroidaceae;g__Bacteroides;s__unclassified_g__Bacteroides	0	0	0	190	0	0	79	0	0	0	0	0	0	0	12	0	0	0	0	0	308	0	0	16	0	0	75	0	0	0	0	165	55	0	0	0	0	0	0	0	0	0	0	0	50	255	0	0
ASV788	d__Bacteria;k__norank_d__Bacteria;p__Bacteroidota;c__Bacteroidia;o__Bacteroidales;f__unclassified_o__Bacteroidales;g__unclassified_o__Bacteroidales;s__unclassified_o__Bacteroidales	0	0	0	0	0	0	0	0	0	0	114	0	0	0	0	0	0	0	0	0	0	0	0	0	0	0	0	0	0	0	0	0	0	108	0	0	0	0	0	0	0	0	0	0	0	0	0	0
ASV14	d__Bacteria;k__norank_d__Bacteria;p__Firmicutes;c__Negativicutes;o__Veillonellales-Selenomonadales;f__Selenomonadaceae;g__Megamonas;s__unclassified_g__Megamonas	298	24	86	0	0	29	46	506	0	0	0	0	0	89	98	0	0	63	160	44	57	201	542	59	29	156	29	0	0	84	0	66	313	0	0	26	0	15	0	0	0	237	422	159	0	0	221	53
ASV17	d__Bacteria;k__norank_d__Bacteria;p__Firmicutes;c__Bacilli;o__Lactobacillales;f__Lactobacillaceae;g__Lactobacillus;s__unclassified_g__Lactobacillus	48	0	0	0	0	0	0	0	0	0	0	206	0	0	21	0	0	47	0	82	817	0	0	137	0	0	0	0	0	103	0	199	0	10	0	122	0	0	5	0	0	96	90	0	0	0	72	0
ASV33	d__Bacteria;k__norank_d__Bacteria;p__Synergistota;c__Synergistia;o__Synergistales;f__Synergistaceae;g__Synergistes;s__uncultured_organism_g__Synergistes	0	0	91	0	0	0	133	0	0	0	44	0	0	0	0	0	0	0	0	0	116	0	0	0	0	0	0	0	0	0	42	135	0	122	0	0	0	0	42	0	0	0	91	0	0	95	0	0
ASV1536	d__Bacteria;k__norank_d__Bacteria;p__Firmicutes;c__Negativicutes;o__Veillonellales-Selenomonadales;f__Selenomonadaceae;g__Megamonas;s__uncultured_bacterium_g__Megamonas	0	0	0	0	0	0	0	0	0	0	0	0	0	0	0	0	0	0	0	0	0	0	0	0	0	0	0	0	0	0	0	0	0	0	0	0	0	0	0	0	0	0	0	0	0	0	0	0
ASV85	d__Bacteria;k__norank_d__Bacteria;p__Bacteroidota;c__Bacteroidia;o__Bacteroidales;f__Prevotellaceae;g__Alloprevotella;s__uncultured_Prevotellaceae_bacterium_g__Alloprevotella	50	6	10	80	36	0	13	2	0	2	247	5	8	6	38	13	64	0	20	0	6	2	0	0	0	5	5	0	33	0	23	93	103	13	89	0	8	6	9	41	10	69	78	48	26	47	0	177
ASV92	d__Bacteria;k__norank_d__Bacteria;p__Synergistota;c__Synergistia;o__Synergistales;f__Synergistaceae;g__Synergistes;s__uncultured_organism_g__Synergistes	20	0	40	0	22	0	51	0	0	0	0	0	0	0	17	0	0	23	46	19	28	18	9	0	7	0	0	0	0	0	0	0	0	19	75	0	0	34	0	36	0	23	21	11	0	17	12	238
ASV59	d__Bacteria;k__norank_d__Bacteria;p__Bacteroidota;c__Bacteroidia;o__Bacteroidales;f__Bacteroidaceae;g__Bacteroides;s__Bacteroides_barnesiae	0	0	0	0	0	0	0	0	0	0	0	0	0	0	0	0	0	0	0	0	0	0	0	0	0	0	0	0	0	0	0	0	0	0	0	0	0	0	0	0	0	0	0	0	0	0	0	0
ASV9	d__Bacteria;k__norank_d__Bacteria;p__Desulfobacterota;c__Desulfovibrionia;o__Desulfovibrionales;f__Desulfovibrionaceae;g__Desulfovibrio;s__bacterium_g__Desulfovibrio	153	48	16	0	0	37	0	111	0	183	0	42	0	53	0	0	0	17	48	46	85	19	142	211	0	136	326	0	206	135	0	90	7	295	289	71	478	138	104	97	0	203	305	275	0	0	248	0
ASV255	d__Bacteria;k__norank_d__Bacteria;p__Bacteroidota;c__Bacteroidia;o__Bacteroidales;f__Rikenellaceae;g__Alistipes;s__unclassified_g__Alistipes	0	0	0	0	0	0	7	0	0	0	0	0	0	0	0	0	0	0	0	0	0	0	0	0	0	0	0	0	0	0	0	20	0	0	0	0	4	0	0	24	0	17	0	0	0	0	0	0
ASV75	d__Bacteria;k__norank_d__Bacteria;p__Firmicutes;c__Clostridia;o__Lachnospirales;f__Lachnospiraceae;g__unclassified_f__Lachnospiraceae;s__unclassified_f__Lachnospiraceae	0	32	48	0	0	113	0	0	0	0	325	0	43	0	41	0	0	0	29	72	15	0	0	76	0	0	63	0	81	74	0	20	46	0	60	34	139	0	0	42	54	0	0	28	137	31	0	20
ASV339	d__Bacteria;k__norank_d__Bacteria;p__Firmicutes;c__Clostridia;o__Clostridia_UCG-014;f__norank_o__Clostridia_UCG-014;g__norank_f__norank_o__Clostridia_UCG-014;s__unclassified_g__norank_f__norank_o__Clostridia_UCG-014	0	44	121	0	0	34	159	0	0	0	17	0	59	55	0	0	0	0	39	26	0	0	89	0	146	0	54	25	42	0	0	0	40	0	0	0	0	0	0	35	85	38	0	0	49	0	0	0
ASV805	d__Bacteria;k__norank_d__Bacteria;p__Bacteroidota;c__Bacteroidia;o__Bacteroidales;f__unclassified_o__Bacteroidales;g__unclassified_o__Bacteroidales;s__unclassified_o__Bacteroidales	0	0	0	0	0	0	0	0	0	0	38	0	0	0	0	0	0	0	0	0	0	0	0	0	0	0	0	0	0	0	0	0	0	38	0	0	0	0	0	0	0	0	0	0	0	0	0	0
ASV803	d__Bacteria;k__norank_d__Bacteria;p__Bacteroidota;c__Bacteroidia;o__Bacteroidales;f__unclassified_o__Bacteroidales;g__unclassified_o__Bacteroidales;s__unclassified_o__Bacteroidales	0	0	0	0	0	0	0	0	0	0	39	0	0	0	0	0	0	0	0	0	0	0	0	0	0	0	0	0	0	0	0	0	0	36	0	0	0	0	0	0	0	0	0	0	0	0	0	0
ASV42	d__Bacteria;k__norank_d__Bacteria;p__Bacteroidota;c__Bacteroidia;o__Bacteroidales;f__Tannerellaceae;g__Parabacteroides;s__uncultured_bacterium_g__Parabacteroides	61	33	23	88	78	99	37	101	0	221	144	56	284	76	117	21	138	53	99	68	38	113	54	0	228	325	58	65	37	78	66	72	89	290	158	40	191	51	98	61	135	86	73	31	76	84	0	76
ASV1503	d__Bacteria;k__norank_d__Bacteria;p__Bacteroidota;c__Bacteroidia;o__Bacteroidales;f__Bacteroidaceae;g__Bacteroides;s__Bacteroides_sp._Marseille-P3166	0	0	0	0	0	0	0	0	0	0	0	0	0	0	0	0	0	0	0	0	0	0	0	0	0	0	0	0	0	0	0	0	0	0	0	0	0	0	0	0	0	0	0	0	0	0	0	0
ASV58	d__Bacteria;k__norank_d__Bacteria;p__Bacteroidota;c__Bacteroidia;o__Bacteroidales;f__Marinifilaceae;g__Odoribacter;s__uncultured_bacterium_g__Odoribacter	0	0	0	0	0	0	0	0	0	0	0	0	0	0	0	0	0	0	0	0	0	15	0	0	0	0	0	0	0	0	0	0	0	0	0	0	0	0	0	0	0	0	0	0	0	0	0	20
ASV41	d__Bacteria;k__norank_d__Bacteria;p__Firmicutes;c__Clostridia;o__Oscillospirales;f__Ruminococcaceae;g__Faecalibacterium;s__uncultured_bacterium_g__Faecalibacterium	25	0	48	0	313	34	82	0	0	20	0	165	17	0	0	85	0	26	89	11	19	0	0	15	6	0	250	21	418	4	0	98	15	0	87	29	0	51	45	92	0	46	13	24	8	0	0	0
ASV712	d__Bacteria;k__norank_d__Bacteria;p__Elusimicrobiota;c__Elusimicrobia;o__Elusimicrobiales;f__Elusimicrobiaceae;g__Elusimicrobium;s__uncultured_bacterium_g__Elusimicrobium	0	0	0	0	0	0	0	0	0	0	0	0	0	0	0	0	0	0	0	0	0	0	0	0	0	0	0	0	0	0	0	3	0	0	0	0	5	0	0	10	0	0	0	0	0	0	0	0
ASV64	d__Bacteria;k__norank_d__Bacteria;p__Bacteroidota;c__Bacteroidia;o__Bacteroidales;f__Bacteroidaceae;g__Bacteroides;s__Bacteroides_salanitronis_DSM_18170	38	7	0	0	23	0	0	14	0	0	18	0	0	0	7	17	66	12	6	0	0	0	5	0	21	0	0	0	0	0	24	23	24	12	30	0	0	0	15	0	13	43	13	8	0	31	0	11
ASV146	d__Bacteria;k__norank_d__Bacteria;p__Firmicutes;c__Clostridia;o__Oscillospirales;f__Eubacterium_coprostanoligenes_group;g__norank_f__Eubacterium_coprostanoligenes_group;s__uncultured_Clostridium_sp._g__norank_f__Eubacterium_coprostanoligenes_group	12	5	0	0	10	0	5	0	0	0	0	0	0	0	3	0	14	3	0	0	0	0	5	0	0	0	0	0	0	0	0	0	3	14	0	7	2	0	10	9	0	0	0	6	0	0	0	0
ASV160	d__Bacteria;k__norank_d__Bacteria;p__Firmicutes;c__Clostridia;o__Oscillospirales;f__Ruminococcaceae;g__Subdoligranulum;s__uncultured_Subdoligranulum_sp.	0	0	0	0	0	0	0	0	0	0	0	0	0	0	0	0	0	0	0	0	0	0	0	0	0	0	0	0	0	0	0	0	0	0	0	0	0	0	0	0	0	14	0	0	0	0	0	0
ASV388	d__Bacteria;k__norank_d__Bacteria;p__Firmicutes;c__Clostridia;o__Clostridia_vadinBB60_group;f__norank_o__Clostridia_vadinBB60_group;g__norank_f__norank_o__Clostridia_vadinBB60_group;s__uncultured_bacterium_g__norank_f__norank_o__Clostridia_vadinBB60_group	0	0	0	0	54	0	0	19	0	0	146	0	108	48	19	46	0	44	27	8	9	33	0	0	2	35	0	6	16	0	11	73	12	0	10	11	78	35	0	0	4	27	68	0	0	11	7	6
ASV154	d__Bacteria;k__norank_d__Bacteria;p__Bacteroidota;c__Bacteroidia;o__Bacteroidales;f__Prevotellaceae;g__unclassified_f__Prevotellaceae;s__unclassified_f__Prevotellaceae	17	0	0	18	0	0	0	0	0	0	22	0	0	26	0	0	0	0	0	16	0	0	0	0	0	0	0	0	0	0	0	0	0	14	0	0	0	47	0	0	0	0	17	29	0	23	0	0
ASV1537	d__Bacteria;k__norank_d__Bacteria;p__Firmicutes;c__Clostridia;o__Oscillospirales;f__Ruminococcaceae;g__Subdoligranulum;s__unclassified_g__Subdoligranulum	0	0	0	0	0	94	0	0	0	21	0	0	0	62	0	0	0	0	0	0	0	0	41	0	0	0	31	0	0	0	0	0	0	0	0	0	0	0	0	0	0	0	0	0	0	9	0	0
ASV80	d__Bacteria;k__norank_d__Bacteria;p__Firmicutes;c__Clostridia;o__Oscillospirales;f__Oscillospiraceae;g__unclassified_f__Oscillospiraceae;s__unclassified_f__Oscillospiraceae	0	0	0	0	0	0	48	0	0	0	0	0	0	0	0	0	0	0	46	13	0	0	7	358	0	0	0	0	82	0	0	0	0	0	0	115	135	0	0	74	0	0	14	0	0	0	0	0
ASV224	d__Bacteria;k__norank_d__Bacteria;p__Bacteroidota;c__Bacteroidia;o__Bacteroidales;f__unclassified_o__Bacteroidales;g__unclassified_o__Bacteroidales;s__unclassified_o__Bacteroidales	49	0	0	68	38	53	0	0	0	0	69	55	62	39	66	48	0	0	134	33	22	53	47	0	60	19	114	50	0	0	47	0	60	73	0	47	0	39	0	46	32	85	48	32	35	21	11	116
ASV1538	d__Bacteria;k__norank_d__Bacteria;p__Firmicutes;c__Negativicutes;o__Veillonellales-Selenomonadales;f__Selenomonadaceae;g__Megamonas;s__unclassified_g__Megamonas	0	0	0	0	0	0	0	0	0	0	0	0	0	0	0	0	0	0	0	0	0	0	0	0	0	0	0	0	0	0	0	0	0	0	0	0	0	0	0	0	0	0	0	0	0	0	0	0
ASV1539	d__Bacteria;k__norank_d__Bacteria;p__Firmicutes;c__Clostridia;o__Lachnospirales;f__Lachnospiraceae;g__unclassified_f__Lachnospiraceae;s__unclassified_f__Lachnospiraceae	0	0	0	0	0	0	0	0	0	0	0	0	0	0	0	0	0	0	0	0	0	0	0	0	0	0	0	0	0	0	0	0	0	0	0	0	0	0	0	0	0	0	0	0	0	0	0	0
ASV124	d__Bacteria;k__norank_d__Bacteria;p__Bacteroidota;c__Bacteroidia;o__Bacteroidales;f__Prevotellaceae;g__Prevotellaceae_UCG-001;s__uncultured_bacterium_g__Prevotellaceae_UCG-001	0	29	0	0	0	0	0	0	0	10	0	0	0	0	0	0	0	0	0	0	0	0	0	49	0	0	0	0	0	0	0	0	0	0	0	0	0	0	0	0	0	0	0	0	0	0	0	0
ASV168	d__Bacteria;k__norank_d__Bacteria;p__Firmicutes;c__Clostridia;o__Lachnospirales;f__Lachnospiraceae;g__Ruminococcus_torques_group;s__uncultured_Clostridiales_bacterium_g__Ruminococcus_torques_group	0	0	105	0	93	14	45	38	0	0	0	18	37	92	40	25	0	0	53	28	0	59	0	0	59	0	0	41	53	50	0	44	53	0	159	16	67	0	0	82	34	43	152	38	0	0	23	43
ASV1540	d__Bacteria;k__norank_d__Bacteria;p__Firmicutes;c__Clostridia;o__Lachnospirales;f__Lachnospiraceae;g__unclassified_f__Lachnospiraceae;s__unclassified_f__Lachnospiraceae	0	0	0	0	0	0	0	0	0	0	0	0	0	0	0	0	0	0	0	0	0	0	0	0	0	0	0	0	0	0	0	0	0	0	0	0	0	0	0	0	0	0	0	0	0	0	0	0
ASV483	d__Bacteria;k__norank_d__Bacteria;p__Bacteroidota;c__Bacteroidia;o__Bacteroidales;f__Tannerellaceae;g__Parabacteroides;s__uncultured_bacterium_g__Parabacteroides	0	0	0	11	0	0	0	86	0	0	0	0	0	0	0	0	0	0	44	14	0	0	0	0	0	11	89	20	0	0	0	0	0	0	0	0	0	0	0	0	22	0	0	0	0	0	0	0
ASV1541	d__Bacteria;k__norank_d__Bacteria;p__Firmicutes;c__Negativicutes;o__Veillonellales-Selenomonadales;f__Selenomonadaceae;g__Megamonas;s__unclassified_g__Megamonas	0	0	0	0	0	0	0	0	0	0	0	0	0	0	0	0	0	0	0	0	0	0	0	0	0	0	0	0	0	0	0	0	0	0	0	0	0	0	0	0	0	0	0	0	0	0	0	0
ASV23	d__Bacteria;k__norank_d__Bacteria;p__Firmicutes;c__Clostridia;o__Lachnospirales;f__Lachnospiraceae;g__unclassified_f__Lachnospiraceae;s__unclassified_f__Lachnospiraceae	84	129	161	0	125	276	112	0	0	255	158	96	0	166	112	132	0	70	92	256	0	159	156	152	75	128	164	0	243	0	14	172	66	48	74	258	125	59	0	235	0	128	66	240	45	0	145	137
ASV387	d__Bacteria;k__norank_d__Bacteria;p__Proteobacteria;c__Gammaproteobacteria;o__Burkholderiales;f__Sutterellaceae;g__Parasutterella;s__Parasutterella_secunda	0	0	0	5	13	16	0	23	0	4	0	17	5	0	0	0	0	0	0	0	4	37	0	0	7	11	0	0	0	8	0	0	6	0	15	0	41	0	0	7	0	13	5	9	0	0	0	10
ASV38	d__Bacteria;k__norank_d__Bacteria;p__Firmicutes;c__Bacilli;o__Bacillales;f__Bacillaceae;g__Bacillus;s__Lactobacillus_vaginalis_g__Bacillus	0	0	17	0	0	0	33	0	0	19	0	37	0	0	0	27	0	0	7	0	72	0	47	23	0	27	15	63	59	0	41	162	9	0	0	63	0	0	0	117	0	0	39	52	0	0	55	38
ASV212	d__Bacteria;k__norank_d__Bacteria;p__Firmicutes;c__Clostridia;o__Lachnospirales;f__Lachnospiraceae;g__unclassified_f__Lachnospiraceae;s__unclassified_f__Lachnospiraceae	21	0	28	0	13	10	69	31	0	53	20	15	19	0	41	75	0	32	12	18	0	59	0	18	19	35	36	0	38	12	9	14	20	12	0	19	108	0	37	63	15	13	23	24	0	14	23	0
ASV142	d__Bacteria;k__norank_d__Bacteria;p__Bacteroidota;c__Bacteroidia;o__Bacteroidales;f__Marinifilaceae;g__Odoribacter;s__uncultured_bacterium_g__Odoribacter	0	0	0	0	0	0	0	0	0	0	0	0	0	0	0	0	0	0	0	0	0	0	0	0	0	0	0	0	0	0	0	0	0	0	0	0	0	0	0	0	0	0	0	0	0	0	0	0
ASV213	d__Bacteria;k__norank_d__Bacteria;p__Bacteroidota;c__Bacteroidia;o__Bacteroidales;f__Marinifilaceae;g__Odoribacter;s__uncultured_bacterium_g__Odoribacter	0	0	0	0	0	0	0	0	0	0	0	0	0	0	16	0	0	0	0	0	0	0	0	0	0	0	0	0	0	0	0	0	0	0	0	0	0	0	0	0	0	0	0	0	0	0	0	0
ASV67	d__Bacteria;k__norank_d__Bacteria;p__Firmicutes;c__Clostridia;o__Oscillospirales;f__Oscillospiraceae;g__NK4A214_group;s__unclassified_g__NK4A214_group	55	0	174	40	33	61	145	0	0	78	0	134	125	154	89	81	0	137	189	48	183	30	67	0	0	226	98	58	199	0	35	267	25	0	0	51	70	86	82	102	51	374	113	49	61	31	0	0
ASV102	d__Bacteria;k__norank_d__Bacteria;p__Bacteroidota;c__Bacteroidia;o__Bacteroidales;f__Prevotellaceae;g__unclassified_f__Prevotellaceae;s__unclassified_f__Prevotellaceae	31	0	0	0	0	8	0	0	0	0	0	0	0	0	0	0	0	0	0	0	5	8	0	0	0	0	0	0	0	0	0	0	0	0	0	0	0	42	0	0	0	0	0	20	0	0	0	0
ASV1438	d__Bacteria;k__norank_d__Bacteria;p__Firmicutes;c__Clostridia;o__Oscillospirales;f__Ruminococcaceae;g__Subdoligranulum;s__uncultured_Subdoligranulum_sp.	0	0	0	0	0	0	0	0	0	0	0	0	0	0	0	0	0	0	18	0	0	41	69	41	0	0	29	0	0	0	0	0	0	0	0	0	0	0	0	0	0	0	0	0	22	0	0	0
ASV1542	d__Bacteria;k__norank_d__Bacteria;p__Desulfobacterota;c__Desulfovibrionia;o__Desulfovibrionales;f__Desulfovibrionaceae;g__Bilophila;s__uncultured_delta_proteobacterium_g__Bilophila	0	0	0	0	0	0	0	0	0	0	0	0	0	0	0	0	0	0	0	0	0	0	0	0	0	0	0	0	0	0	0	0	0	0	0	0	0	0	0	0	0	0	0	0	0	0	0	0
ASV928	d__Bacteria;k__norank_d__Bacteria;p__Desulfobacterota;c__Desulfovibrionia;o__Desulfovibrionales;f__Desulfovibrionaceae;g__Desulfovibrio;s__unclassified_g__Desulfovibrio	0	0	31	0	0	0	60	0	0	0	0	0	0	0	0	0	0	37	0	0	0	0	0	0	0	0	0	0	0	0	0	0	0	0	0	0	0	0	0	0	0	0	0	0	0	0	0	30
ASV73	d__Bacteria;k__norank_d__Bacteria;p__Bacteroidota;c__Bacteroidia;o__Bacteroidales;f__Rikenellaceae;g__Alistipes;s__gut_metagenome_g__Alistipes	148	0	0	77	6	10	0	2	102	0	0	0	252	0	3	0	139	0	0	0	0	0	0	0	0	0	0	64	4	26	0	0	0	58	65	0	0	0	0	0	163	2	0	124	0	10	0	0
ASV1543	d__Bacteria;k__norank_d__Bacteria;p__Firmicutes;c__Clostridia;o__Clostridia_UCG-014;f__norank_o__Clostridia_UCG-014;g__norank_f__norank_o__Clostridia_UCG-014;s__uncultured_bacterium_g__norank_f__norank_o__Clostridia_UCG-014	0	0	0	0	0	0	0	0	0	0	0	0	0	0	0	0	0	0	32	0	0	0	0	0	0	0	0	0	0	0	0	0	0	0	0	0	0	0	0	0	0	0	0	0	0	0	0	0
ASV63	d__Bacteria;k__norank_d__Bacteria;p__Firmicutes;c__Clostridia;o__Clostridia_UCG-014;f__norank_o__Clostridia_UCG-014;g__norank_f__norank_o__Clostridia_UCG-014;s__unclassified_g__norank_f__norank_o__Clostridia_UCG-014	0	0	0	3	0	0	0	0	0	0	22	0	0	30	0	0	8	0	0	0	0	0	0	0	0	0	0	0	40	0	0	0	0	0	0	23	0	37	0	0	0	0	0	0	0	0	0	0
ASV125	d__Bacteria;k__norank_d__Bacteria;p__Fusobacteriota;c__Fusobacteriia;o__Fusobacteriales;f__Fusobacteriaceae;g__Fusobacterium;s__unclassified_g__Fusobacterium	172	0	39	0	0	0	40	0	0	7	0	0	0	0	18	0	0	79	15	30	0	14	0	18	461	15	8	0	0	0	0	0	112	0	0	0	76	32	6	0	0	4	7	12	0	0	144	0
ASV561	d__Bacteria;k__norank_d__Bacteria;p__Firmicutes;c__Clostridia;o__Lachnospirales;f__Lachnospiraceae;g__Tyzzerella;s__Anaerotignum_lactatifermentans	0	0	0	0	0	0	0	0	0	0	0	0	0	0	0	0	0	9	0	19	0	0	103	7	7	0	12	0	0	0	0	0	0	0	0	0	132	0	103	0	0	0	0	0	0	0	0	0
ASV840	d__Bacteria;k__norank_d__Bacteria;p__Firmicutes;c__Clostridia;o__Lachnospirales;f__Lachnospiraceae;g__unclassified_f__Lachnospiraceae;s__unclassified_f__Lachnospiraceae	0	34	0	35	67	0	0	0	0	159	11	0	686	0	194	0	415	20	0	0	0	28	0	23	18	0	0	0	0	0	0	0	20	200	97	0	0	0	91	0	68	0	0	0	60	29	0	47
ASV682	d__Bacteria;k__norank_d__Bacteria;p__Firmicutes;c__Clostridia;o__Oscillospirales;f__Ruminococcaceae;g__Subdoligranulum;s__unclassified_g__Subdoligranulum	0	26	0	11	0	0	0	0	0	0	66	20	15	0	22	0	0	0	0	0	0	0	0	0	0	0	0	21	0	0	25	6	0	42	27	0	0	0	0	0	0	12	0	0	0	20	0	0
ASV673	d__Bacteria;k__norank_d__Bacteria;p__Fusobacteriota;c__Fusobacteriia;o__Fusobacteriales;f__Fusobacteriaceae;g__Fusobacterium;s__unclassified_g__Fusobacterium	94	0	40	0	5	0	47	0	0	0	0	0	12	0	0	0	0	0	0	0	2	0	0	24	311	0	0	0	0	0	0	7	76	0	0	0	53	30	0	0	0	0	0	0	0	15	111	8
ASV182	d__Bacteria;k__norank_d__Bacteria;p__Bacteroidota;c__Bacteroidia;o__Bacteroidales;f__Tannerellaceae;g__Parabacteroides;s__uncultured_bacterium_g__Parabacteroides	0	0	0	0	0	0	0	0	0	0	0	0	0	0	0	0	0	0	0	0	0	0	0	0	0	0	0	0	0	0	0	0	0	0	0	0	0	0	0	0	0	0	0	0	0	0	0	0
ASV162	d__Bacteria;k__norank_d__Bacteria;p__Bacteroidota;c__Bacteroidia;o__Bacteroidales;f__Tannerellaceae;g__Parabacteroides;s__uncultured_bacterium_g__Parabacteroides	0	0	0	0	0	0	0	0	0	0	0	0	0	0	0	0	0	0	0	0	0	0	0	0	0	0	0	0	0	0	0	0	0	0	0	0	0	0	0	0	0	0	0	0	0	0	0	0
ASV335	d__Bacteria;k__norank_d__Bacteria;p__Bacteroidota;c__Bacteroidia;o__Bacteroidales;f__Barnesiellaceae;g__Barnesiella;s__unclassified_g__Barnesiella	0	0	0	10	13	16	0	0	0	0	3	23	15	21	0	20	0	0	0	18	6	0	0	0	9	31	0	0	4	0	0	0	0	0	0	0	42	26	0	37	0	0	0	19	0	0	0	0
ASV347	d__Bacteria;k__norank_d__Bacteria;p__Firmicutes;c__Clostridia;o__Lachnospirales;f__Lachnospiraceae;g__Shuttleworthia;s__uncultured_bacterium_g__Shuttleworthia	0	62	45	0	0	48	30	0	0	59	0	0	0	58	0	112	0	47	0	14	28	20	9	0	0	41	0	0	91	51	0	76	39	46	0	71	75	0	0	0	0	84	52	36	0	0	0	26
ASV157	d__Bacteria;k__norank_d__Bacteria;p__Proteobacteria;c__Gammaproteobacteria;o__Burkholderiales;f__Sutterellaceae;g__Parasutterella;s__Parasutterella_secunda	0	0	0	0	0	0	0	0	0	0	0	0	0	0	0	0	0	0	0	0	0	0	0	0	0	0	0	0	0	0	0	0	0	0	0	9	0	0	14	0	0	0	0	0	0	0	0	0
ASV1544	d__Bacteria;k__norank_d__Bacteria;p__Bacteroidota;c__Bacteroidia;o__Bacteroidales;f__Barnesiellaceae;g__norank_f__Barnesiellaceae;s__uncultured_organism_g__norank_f__Barnesiellaceae	0	0	0	0	0	0	0	0	0	0	0	0	0	0	0	0	0	0	0	0	0	0	0	0	0	0	0	0	0	0	0	0	0	0	0	0	0	0	0	0	0	0	0	0	0	0	0	0
ASV106	d__Bacteria;k__norank_d__Bacteria;p__Bacteroidota;c__Bacteroidia;o__Bacteroidales;f__Bacteroidaceae;g__Bacteroides;s__Bacteroides_salanitronis_DSM_18170	0	0	0	0	0	0	0	0	0	0	0	0	0	0	0	0	0	0	0	0	0	0	0	0	0	0	0	0	0	0	0	0	0	10	0	0	0	0	0	0	0	0	0	0	0	0	0	0
ASV1545	d__Bacteria;k__norank_d__Bacteria;p__Firmicutes;c__Negativicutes;o__Veillonellales-Selenomonadales;f__Selenomonadaceae;g__Megamonas;s__unclassified_g__Megamonas	0	0	0	0	0	0	0	0	0	0	0	0	0	0	0	0	0	0	0	0	0	0	0	0	0	0	0	0	0	0	0	0	0	0	0	0	0	0	0	0	0	0	0	0	0	0	0	0
ASV49	d__Bacteria;k__norank_d__Bacteria;p__Firmicutes;c__Clostridia;o__Lachnospirales;f__Lachnospiraceae;g__unclassified_f__Lachnospiraceae;s__unclassified_f__Lachnospiraceae	15	0	25	0	8	43	20	0	0	21	0	8	0	0	0	16	0	35	11	39	29	18	35	7	0	22	18	13	38	33	0	48	8	0	0	21	72	17	13	26	0	41	15	28	0	0	23	5
ASV219	d__Bacteria;k__norank_d__Bacteria;p__Firmicutes;c__Clostridia;o__Clostridia_UCG-014;f__norank_o__Clostridia_UCG-014;g__norank_f__norank_o__Clostridia_UCG-014;s__unclassified_g__norank_f__norank_o__Clostridia_UCG-014	0	0	0	0	20	18	0	0	0	0	0	0	0	0	0	0	0	0	0	0	0	0	0	0	0	0	0	0	0	0	0	21	0	0	0	0	29	0	0	0	0	0	0	0	0	0	0	0
ASV729	d__Bacteria;k__norank_d__Bacteria;p__Firmicutes;c__Clostridia;o__Clostridia_UCG-014;f__norank_o__Clostridia_UCG-014;g__norank_f__norank_o__Clostridia_UCG-014;s__unclassified_g__norank_f__norank_o__Clostridia_UCG-014	0	0	0	0	0	0	0	0	0	0	0	0	0	49	0	0	0	0	0	0	0	0	23	0	72	0	0	0	0	0	0	0	0	0	0	0	0	0	0	0	0	0	0	0	0	0	0	0
ASV19	d__Bacteria;k__norank_d__Bacteria;p__Firmicutes;c__Bacilli;o__Lactobacillales;f__Lactobacillaceae;g__Lactobacillus;s__Lactobacillus_pontis	0	0	0	0	0	0	24	0	0	0	0	0	0	0	0	0	0	0	0	21	160	29	0	0	0	0	0	0	0	59	0	17	0	0	0	39	0	0	0	0	0	0	0	0	0	0	0	0
ASV373	d__Bacteria;k__norank_d__Bacteria;p__Firmicutes;c__Clostridia;o__Clostridia_vadinBB60_group;f__norank_o__Clostridia_vadinBB60_group;g__norank_f__norank_o__Clostridia_vadinBB60_group;s__uncultured_bacterium_g__norank_f__norank_o__Clostridia_vadinBB60_group	0	0	0	0	15	0	0	0	0	0	0	0	0	0	34	0	0	0	0	0	15	0	4	0	0	0	0	15	0	0	0	0	0	0	0	0	0	0	12	0	0	0	0	0	0	0	0	8
ASV266	d__Bacteria;k__norank_d__Bacteria;p__Firmicutes;c__Clostridia;o__Oscillospirales;f__Ruminococcaceae;g__Faecalibacterium;s__uncultured_bacterium_g__Faecalibacterium	0	0	0	0	0	0	10	0	0	0	0	9	0	0	0	0	0	0	15	0	0	6	9	0	25	0	0	6	193	0	48	16	14	0	99	0	0	0	7	0	0	3	0	0	8	9	0	0
ASV144	d__Bacteria;k__norank_d__Bacteria;p__Firmicutes;c__Clostridia;o__Oscillospirales;f__Oscillospiraceae;g__NK4A214_group;s__unclassified_g__NK4A214_group	31	0	42	0	52	48	54	31	0	25	48	35	57	50	0	27	0	73	93	6	32	38	4	0	11	109	0	23	189	21	0	73	0	0	69	0	192	0	0	39	16	130	52	72	102	0	20	0
ASV1375	d__Bacteria;k__norank_d__Bacteria;p__Bacteroidota;c__Bacteroidia;o__Bacteroidales;f__Bacteroidaceae;g__Bacteroides;s__unclassified_g__Bacteroides	0	0	0	0	0	0	0	0	0	0	0	0	0	0	0	0	0	0	0	0	0	0	0	0	0	0	0	0	0	0	0	0	0	0	0	0	0	0	0	0	0	0	0	0	0	0	0	0
ASV109	d__Bacteria;k__norank_d__Bacteria;p__Proteobacteria;c__Gammaproteobacteria;o__Burkholderiales;f__Sutterellaceae;g__Parasutterella;s__Parasutterella_secunda	0	0	0	0	0	0	0	0	0	0	0	0	0	0	0	0	0	0	0	0	0	0	0	8	0	0	0	0	0	0	0	0	0	0	0	0	0	0	23	0	0	0	0	0	0	0	0	0
ASV367	d__Bacteria;k__norank_d__Bacteria;p__Firmicutes;c__Clostridia;o__Oscillospirales;f__Oscillospiraceae;g__unclassified_f__Oscillospiraceae;s__unclassified_f__Oscillospiraceae	0	0	0	11	19	10	0	11	0	0	23	9	41	14	0	0	9	12	5	0	8	28	4	0	0	39	14	0	14	0	0	6	0	22	12	0	0	0	8	0	20	0	21	0	5	15	0	7
ASV1546	d__Bacteria;k__norank_d__Bacteria;p__Bacteroidota;c__Bacteroidia;o__Bacteroidales;f__unclassified_o__Bacteroidales;g__unclassified_o__Bacteroidales;s__unclassified_o__Bacteroidales	0	0	0	0	0	0	0	0	0	0	0	0	0	0	0	0	0	0	0	0	0	0	0	0	0	0	0	0	0	0	0	0	0	0	0	0	0	0	0	0	0	0	0	0	0	0	0	0
ASV934	d__Bacteria;k__norank_d__Bacteria;p__Firmicutes;c__Clostridia;o__Oscillospirales;f__Eubacterium_coprostanoligenes_group;g__norank_f__Eubacterium_coprostanoligenes_group;s__unclassified_g__norank_f__Eubacterium_coprostanoligenes_group	0	0	0	0	0	0	6	0	0	0	0	0	3	0	3	0	4	23	10	0	0	4	0	0	0	0	0	0	0	0	0	0	0	0	0	0	0	0	46	0	0	0	0	3	7	14	0	0
ASV55	d__Bacteria;k__norank_d__Bacteria;p__Actinobacteriota;c__Coriobacteriia;o__Coriobacteriales;f__Coriobacteriaceae;g__Enorma;s__unclassified_g__Enorma	0	0	16	0	0	0	0	0	0	0	0	144	0	0	260	0	0	426	0	0	0	103	0	216	0	121	0	0	0	328	0	36	0	0	0	306	0	0	0	0	0	0	0	0	120	0	96	0
ASV1515	d__Bacteria;k__norank_d__Bacteria;p__Firmicutes;c__Clostridia;o__Oscillospirales;f__Ruminococcaceae;g__norank_f__Ruminococcaceae;s__unclassified_g__norank_f__Ruminococcaceae	0	0	0	0	0	0	0	0	0	0	0	35	0	0	0	0	0	0	0	0	0	0	0	0	0	0	25	0	0	0	0	0	0	0	0	0	0	0	0	0	0	0	0	0	0	0	0	0
ASV244	d__Bacteria;k__norank_d__Bacteria;p__Desulfobacterota;c__Desulfovibrionia;o__Desulfovibrionales;f__Desulfovibrionaceae;g__norank_f__Desulfovibrionaceae;s__unclassified_g__norank_f__Desulfovibrionaceae	0	0	0	2	0	0	0	0	0	8	0	0	0	0	0	0	0	0	0	0	0	0	0	0	9	0	0	0	0	0	0	0	0	0	17	0	5	0	0	0	0	0	0	0	0	0	0	5
ASV190	d__Bacteria;k__norank_d__Bacteria;p__Firmicutes;c__Clostridia;o__Lachnospirales;f__Lachnospiraceae;g__unclassified_f__Lachnospiraceae;s__unclassified_f__Lachnospiraceae	51	28	45	7	0	44	42	0	0	120	44	62	62	59	13	39	0	55	97	53	35	0	27	18	10	0	91	47	94	28	14	68	28	121	4	41	122	39	0	80	59	73	60	64	17	0	55	0
ASV884	d__Bacteria;k__norank_d__Bacteria;p__Firmicutes;c__Clostridia;o__Clostridia_UCG-014;f__norank_o__Clostridia_UCG-014;g__norank_f__norank_o__Clostridia_UCG-014;s__unclassified_g__norank_f__norank_o__Clostridia_UCG-014	49	0	0	0	0	0	48	0	0	0	0	0	0	47	9	34	0	45	30	0	19	18	0	0	0	26	0	0	79	0	0	0	0	0	0	31	0	0	25	0	0	23	0	18	0	0	0	0
ASV76	d__Bacteria;k__norank_d__Bacteria;p__Firmicutes;c__Clostridia;o__Clostridia_UCG-014;f__norank_o__Clostridia_UCG-014;g__norank_f__norank_o__Clostridia_UCG-014;s__unclassified_g__norank_f__norank_o__Clostridia_UCG-014	0	0	0	0	0	0	0	0	0	0	0	0	0	0	0	0	0	0	0	13	0	0	0	0	32	0	0	0	0	0	0	84	0	0	0	19	0	0	0	40	0	0	0	0	0	0	0	0
ASV1159	d__Bacteria;k__norank_d__Bacteria;p__Firmicutes;c__Clostridia;o__Clostridia_UCG-014;f__norank_o__Clostridia_UCG-014;g__norank_f__norank_o__Clostridia_UCG-014;s__unclassified_g__norank_f__norank_o__Clostridia_UCG-014	0	0	12	0	0	0	8	0	0	0	0	0	0	0	0	0	0	0	4	0	0	0	0	0	0	0	0	0	0	0	0	0	0	0	0	0	19	0	0	0	0	0	0	0	0	0	0	0
ASV479	d__Bacteria;k__norank_d__Bacteria;p__Firmicutes;c__Clostridia;o__Oscillospirales;f__Ruminococcaceae;g__Fournierella;s__uncultured_organism_g__Fournierella	0	0	0	0	0	65	0	0	0	0	0	0	0	0	0	0	0	0	0	0	0	0	23	0	0	6	0	32	0	0	0	9	6	0	0	0	0	0	0	0	0	0	0	0	34	0	0	0
ASV131	d__Bacteria;k__norank_d__Bacteria;p__Bacteroidota;c__Bacteroidia;o__Bacteroidales;f__Barnesiellaceae;g__Barnesiella;s__Barnesiella_viscericola	40	8	0	24	30	17	24	36	0	73	0	7	30	13	8	0	127	0	0	0	0	11	0	2	0	29	5	55	38	9	10	32	16	0	388	0	69	0	0	22	44	33	35	0	24	43	0	0
ASV249	d__Bacteria;k__norank_d__Bacteria;p__Bacteroidota;c__Bacteroidia;o__Bacteroidales;f__Rikenellaceae;g__Alistipes;s__unclassified_g__Alistipes	0	0	0	14	4	10	0	0	0	20	20	0	11	0	3	0	14	0	4	5	0	0	6	0	5	0	6	5	0	9	8	6	10	12	44	14	0	7	0	0	12	6	6	0	0	6	0	0
ASV237	d__Bacteria;k__norank_d__Bacteria;p__Bacteroidota;c__Bacteroidia;o__Bacteroidales;f__Rikenellaceae;g__Alistipes;s__unclassified_g__Alistipes	6	10	9	0	68	18	4	5	0	11	58	12	25	20	40	28	27	4	35	8	26	15	0	0	11	98	43	20	16	32	47	12	7	31	28	14	20	13	13	18	29	42	12	8	26	37	7	8
ASV735	d__Bacteria;k__norank_d__Bacteria;p__Firmicutes;c__Clostridia;o__Oscillospirales;f__Oscillospiraceae;g__unclassified_f__Oscillospiraceae;s__unclassified_f__Oscillospiraceae	0	0	23	0	0	0	32	0	0	0	0	0	0	0	0	0	0	25	0	0	17	0	0	0	0	0	0	0	24	0	0	0	0	0	0	25	0	15	0	0	0	7	0	13	0	0	18	0
ASV379	d__Bacteria;k__norank_d__Bacteria;p__Firmicutes;c__Clostridia;o__Oscillospirales;f__Oscillospiraceae;g__Colidextribacter;s__uncultured_Clostridiales_bacterium_g__Colidextribacter	33	0	33	0	0	21	43	0	0	36	0	0	0	16	25	0	0	30	16	0	26	25	0	0	0	0	0	0	0	0	0	20	0	0	0	0	57	25	16	0	0	0	38	33	16	0	0	0
ASV312	d__Bacteria;k__norank_d__Bacteria;p__Firmicutes;c__Clostridia;o__Clostridia_vadinBB60_group;f__norank_o__Clostridia_vadinBB60_group;g__norank_f__norank_o__Clostridia_vadinBB60_group;s__uncultured_bacterium_g__norank_f__norank_o__Clostridia_vadinBB60_group	0	0	0	0	0	0	5	0	0	0	0	0	0	0	0	0	0	0	0	0	0	0	0	0	0	0	3	0	3	0	0	0	0	0	0	5	8	0	0	5	0	0	0	0	0	0	0	0
ASV1407	d__Bacteria;k__norank_d__Bacteria;p__Firmicutes;c__Clostridia;o__Clostridia_UCG-014;f__norank_o__Clostridia_UCG-014;g__norank_f__norank_o__Clostridia_UCG-014;s__unidentified_rumen_bacterium_JW32	0	0	0	0	0	0	0	0	0	0	0	0	0	0	0	0	0	0	0	0	0	0	0	0	0	0	0	0	0	0	0	0	0	0	0	0	0	8	0	14	0	0	0	0	0	0	0	0
ASV1273	d__Bacteria;k__norank_d__Bacteria;p__Bacteroidota;c__Bacteroidia;o__Bacteroidales;f__Bacteroidaceae;g__Bacteroides;s__uncultured_bacterium_g__Bacteroides	0	0	6	0	0	0	4	0	0	0	0	0	0	0	0	0	8	0	0	0	0	0	0	0	0	0	0	0	5	0	0	0	0	0	0	0	0	0	0	0	0	0	0	0	0	0	0	0
ASV640	d__Bacteria;k__norank_d__Bacteria;p__Firmicutes;c__Clostridia;o__Clostridia_UCG-014;f__norank_o__Clostridia_UCG-014;g__norank_f__norank_o__Clostridia_UCG-014;s__unclassified_g__norank_f__norank_o__Clostridia_UCG-014	0	0	0	0	0	0	0	0	0	0	0	0	0	0	0	0	0	0	0	0	0	0	0	0	25	0	0	0	0	0	0	17	14	0	0	0	0	0	0	0	0	0	0	0	0	48	0	0
ASV1547	d__Bacteria;k__norank_d__Bacteria;p__Firmicutes;c__Clostridia;o__Lachnospirales;f__Lachnospiraceae;g__unclassified_f__Lachnospiraceae;s__unclassified_f__Lachnospiraceae	0	0	0	0	0	0	0	0	0	0	0	0	0	0	0	0	0	0	0	0	0	0	0	0	0	0	0	0	0	0	0	0	0	0	0	0	0	0	0	0	0	0	0	0	0	0	0	0
ASV119	d__Bacteria;k__norank_d__Bacteria;p__Synergistota;c__Synergistia;o__Synergistales;f__Synergistaceae;g__Synergistes;s__uncultured_organism_g__Synergistes	0	0	0	9	0	0	0	0	0	0	60	0	14	0	0	0	16	0	0	0	19	0	0	0	0	0	0	0	0	0	0	0	0	0	0	0	0	0	0	13	0	0	0	0	0	0	0	0
ASV1352	d__Bacteria;k__norank_d__Bacteria;p__Bacteroidota;c__Bacteroidia;o__Bacteroidales;f__Prevotellaceae;g__unclassified_f__Prevotellaceae;s__unclassified_f__Prevotellaceae	0	0	0	0	0	0	0	0	0	0	0	0	0	0	0	0	0	0	0	0	0	0	0	0	0	0	0	0	0	0	0	0	0	0	0	0	0	23	0	0	0	0	27	0	8	0	0	0
ASV440	d__Bacteria;k__norank_d__Bacteria;p__Firmicutes;c__Clostridia;o__Oscillospirales;f__Ruminococcaceae;g__Fournierella;s__uncultured_organism_g__Fournierella	0	0	0	0	0	0	14	0	0	0	0	0	0	0	0	0	8	7	0	0	0	0	0	0	0	0	13	0	0	0	0	0	0	0	0	0	0	0	0	4	0	0	0	0	20	10	0	0
ASV302	d__Bacteria;k__norank_d__Bacteria;p__Bacteroidota;c__Bacteroidia;o__Bacteroidales;f__unclassified_o__Bacteroidales;g__unclassified_o__Bacteroidales;s__unclassified_o__Bacteroidales	7	0	11	0	35	6	14	5	0	16	10	13	3	15	14	11	28	0	21	9	0	0	4	5	9	31	5	2	41	2	8	4	32	35	26	6	14	35	0	29	0	297	13	81	0	0	12	7
ASV591	d__Bacteria;k__norank_d__Bacteria;p__Firmicutes;c__Clostridia;o__Oscillospirales;f__Ruminococcaceae;g__unclassified_f__Ruminococcaceae;s__unclassified_f__Ruminococcaceae	0	0	0	0	0	0	0	0	0	0	0	0	0	0	0	0	0	0	0	0	0	0	0	0	0	0	0	0	0	0	0	0	0	0	0	0	0	0	0	0	0	0	0	0	0	0	0	0
ASV1285	d__Bacteria;k__norank_d__Bacteria;p__Firmicutes;c__Clostridia;o__Clostridia_vadinBB60_group;f__norank_o__Clostridia_vadinBB60_group;g__norank_f__norank_o__Clostridia_vadinBB60_group;s__unclassified_g__norank_f__norank_o__Clostridia_vadinBB60_group	0	0	0	0	0	0	0	0	0	0	0	0	0	0	0	0	0	0	0	0	0	0	0	0	0	0	0	0	0	0	0	0	5	0	0	0	0	0	0	0	0	0	0	0	0	0	0	0
ASV129	d__Bacteria;k__norank_d__Bacteria;p__Firmicutes;c__Clostridia;o__Oscillospirales;f__Ruminococcaceae;g__unclassified_f__Ruminococcaceae;s__unclassified_f__Ruminococcaceae	8	0	0	0	0	0	20	0	0	5	0	0	0	0	0	2	0	7	0	5	0	0	0	0	0	0	0	0	0	0	0	0	0	0	0	0	0	0	0	6	0	19	0	0	0	0	3	0
ASV215	d__Bacteria;k__norank_d__Bacteria;p__Firmicutes;c__Clostridia;o__Oscillospirales;f__UCG-010;g__norank_f__UCG-010;s__uncultured_bacterium_g__norank_f__UCG-010	0	0	0	0	0	0	7	0	0	0	0	0	0	3	0	0	0	0	2	0	0	0	0	0	0	4	0	0	0	0	0	6	0	0	0	5	0	3	0	3	0	2	19	5	0	0	0	0
ASV749	d__Bacteria;k__norank_d__Bacteria;p__Firmicutes;c__Clostridia;o__Lachnospirales;f__Lachnospiraceae;g__unclassified_f__Lachnospiraceae;s__unclassified_f__Lachnospiraceae	0	0	0	0	0	0	0	0	0	0	0	0	0	0	0	0	0	13	0	0	0	0	0	0	0	0	0	0	0	0	0	0	3	0	0	0	0	0	0	0	0	0	0	0	0	0	0	0
ASV455	d__Bacteria;k__norank_d__Bacteria;p__Firmicutes;c__Clostridia;o__Oscillospirales;f__Ruminococcaceae;g__unclassified_f__Ruminococcaceae;s__unclassified_f__Ruminococcaceae	0	0	10	0	0	0	14	0	0	0	0	0	0	0	0	0	0	0	16	0	0	0	0	0	0	14	0	0	0	0	0	9	0	0	0	4	0	0	0	0	0	7	21	16	0	0	8	0
ASV415	d__Bacteria;k__norank_d__Bacteria;p__Firmicutes;c__Clostridia;o__Oscillospirales;f__Ruminococcaceae;g__Fournierella;s__uncultured_organism_g__Fournierella	10	0	0	0	0	9	0	0	0	0	0	15	0	25	28	0	0	0	0	21	0	16	0	0	0	23	0	13	0	18	0	0	0	0	0	0	0	0	0	6	11	6	0	6	0	0	0	0
ASV169	d__Bacteria;k__norank_d__Bacteria;p__Bacteroidota;c__Bacteroidia;o__Bacteroidales;f__Rikenellaceae;g__Alistipes;s__Alistipes_sp._cv1	7	5	0	11	87	19	0	0	0	23	118	0	56	35	132	0	34	0	15	10	4	5	14	6	36	240	24	13	6	36	50	5	13	66	21	0	93	0	54	16	60	9	0	0	0	17	7	16
ASV619	d__Bacteria;k__norank_d__Bacteria;p__Actinobacteriota;c__Coriobacteriia;o__Coriobacteriales;f__Coriobacteriaceae;g__Collinsella;s__Collinsella_massiliensis_g__Collinsella	0	42	0	0	253	0	26	38	0	0	122	15	36	0	61	0	42	0	32	0	0	66	0	0	0	124	12	26	0	70	159	35	11	0	0	0	0	0	41	0	0	0	0	0	0	26	0	0
ASV84	d__Bacteria;k__norank_d__Bacteria;p__Firmicutes;c__Bacilli;o__Lactobacillales;f__Lactobacillaceae;g__Lactobacillus;s__Lactobacillus_coleohominis	0	0	0	0	0	0	0	0	0	0	0	0	0	0	0	0	0	0	0	26	0	0	0	0	0	0	0	0	0	0	0	5	0	0	0	6	0	0	0	7	0	0	0	0	0	0	0	0
ASV222	d__Bacteria;k__norank_d__Bacteria;p__Firmicutes;c__Clostridia;o__Lachnospirales;f__Lachnospiraceae;g__unclassified_f__Lachnospiraceae;s__unclassified_f__Lachnospiraceae	7	8	0	0	0	17	29	0	0	9	0	14	13	0	0	0	10	0	63	12	25	19	8	0	13	12	19	11	17	0	0	14	0	49	0	28	0	6	0	23	0	13	4	0	0	0	0	8
ASV253	d__Bacteria;k__norank_d__Bacteria;p__Synergistota;c__Synergistia;o__Synergistales;f__Synergistaceae;g__Synergistes;s__uncultured_organism_g__Synergistes	0	0	0	0	20	9	12	0	0	0	0	0	0	31	36	0	0	28	33	18	7	30	5	13	0	7	0	0	0	0	0	8	12	0	57	18	0	0	13	19	0	25	11	15	0	0	21	0
ASV813	d__Bacteria;k__norank_d__Bacteria;p__Bacteroidota;c__Bacteroidia;o__Bacteroidales;f__unclassified_o__Bacteroidales;g__unclassified_o__Bacteroidales;s__unclassified_o__Bacteroidales	20	0	0	17	0	0	0	0	0	0	24	0	10	11	0	10	0	0	46	0	0	9	0	0	17	0	36	0	0	0	13	0	11	11	0	0	0	0	0	0	0	21	0	0	0	0	0	22
ASV199	d__Bacteria;k__norank_d__Bacteria;p__Firmicutes;c__Clostridia;o__Lachnospirales;f__Lachnospiraceae;g__Ruminococcus_gauvreauii_group;s__bacterium_ic1296	13	16	0	0	29	5	11	0	0	22	18	11	26	13	24	15	17	15	8	23	5	12	0	0	0	19	10	0	0	17	0	10	9	30	0	0	28	0	10	0	18	0	0	0	4	0	4	6
ASV272	d__Bacteria;k__norank_d__Bacteria;p__Proteobacteria;c__Gammaproteobacteria;o__Aeromonadales;f__Succinivibrionaceae;g__Succinatimonas;s__Succinatimonas_hippei	41	0	8	0	3	0	0	0	0	3	5	0	0	0	3	0	0	25	0	3	0	8	0	7	7	0	0	0	4	2	0	10	9	0	0	0	14	12	3	4	0	10	0	0	0	0	0	19
ASV285	d__Bacteria;k__norank_d__Bacteria;p__Firmicutes;c__Bacilli;o__Erysipelotrichales;f__Erysipelotrichaceae;g__Merdibacter;s__uncultured_bacterium_g__Merdibacter	5	0	0	0	0	0	0	0	0	0	0	0	0	0	0	0	0	0	4	0	0	0	0	0	19	4	0	0	0	0	0	0	4	0	0	0	9	0	0	0	0	5	6	0	0	0	0	0
ASV1366	d__Bacteria;k__norank_d__Bacteria;p__Firmicutes;c__Clostridia;o__Oscillospirales;f__Butyricicoccaceae;g__UCG-009;s__uncultured_organism_g__UCG-009	0	0	0	0	0	0	0	0	0	0	0	0	0	0	0	0	0	0	0	0	0	0	12	0	0	0	13	0	0	0	0	0	0	0	0	0	0	0	0	0	0	3	0	0	0	0	0	0
ASV414	d__Bacteria;k__norank_d__Bacteria;p__Bacteroidota;c__Bacteroidia;o__Bacteroidales;f__Rikenellaceae;g__Alistipes;s__unclassified_g__Alistipes	5	0	0	0	9	0	0	0	0	0	0	0	0	0	0	18	4	0	21	0	0	5	0	0	0	30	22	20	0	0	0	5	0	22	3	10	13	0	0	0	0	8	4	3	0	0	0	0
ASV654	d__Bacteria;k__norank_d__Bacteria;p__Firmicutes;c__Bacilli;o__Erysipelotrichales;f__Erysipelatoclostridiaceae;g__Erysipelatoclostridium;s__unclassified_g__Erysipelatoclostridium	10	6	0	0	0	13	0	0	0	27	13	4	12	0	10	19	0	14	18	8	0	0	0	9	20	17	14	0	12	0	2	12	0	0	0	14	43	14	0	10	0	16	6	7	2	0	0	0
ASV227	d__Bacteria;k__norank_d__Bacteria;p__Firmicutes;c__Clostridia;o__Lachnospirales;f__Lachnospiraceae;g__unclassified_f__Lachnospiraceae;s__unclassified_f__Lachnospiraceae	0	0	0	0	0	0	0	0	0	0	0	0	0	0	0	0	0	0	0	8	0	0	0	0	0	0	0	0	0	0	0	0	0	0	0	0	0	0	0	0	0	0	0	0	0	0	0	0
ASV209	d__Bacteria;k__norank_d__Bacteria;p__Bacteroidota;c__Bacteroidia;o__Bacteroidales;f__unclassified_o__Bacteroidales;g__unclassified_o__Bacteroidales;s__unclassified_o__Bacteroidales	0	0	0	0	18	0	10	0	0	5	20	0	11	0	0	4	0	6	9	0	0	0	0	0	0	4	0	0	0	20	0	21	0	21	0	3	0	0	0	14	0	32	0	16	0	0	0	0
ASV1548	d__Bacteria;k__norank_d__Bacteria;p__Bacteroidota;c__Bacteroidia;o__Bacteroidales;f__Bacteroidaceae;g__Bacteroides;s__unclassified_g__Bacteroides	0	0	0	0	0	0	0	0	0	0	0	0	0	0	0	0	0	0	0	0	0	0	0	0	0	0	0	0	0	0	0	0	0	0	0	0	0	0	0	0	0	0	0	0	0	0	0	0
ASV403	d__Bacteria;k__norank_d__Bacteria;p__Bacteroidota;c__Bacteroidia;o__Flavobacteriales;f__Flavobacteriaceae;g__norank_f__Flavobacteriaceae;s__gut_metagenome_g__norank_f__Flavobacteriaceae	0	4	22	6	49	9	0	6	0	11	8	2	15	22	14	19	15	0	18	6	0	0	0	0	4	65	31	10	8	10	5	15	0	15	24	4	0	0	8	14	14	15	10	13	2	5	4	4
ASV679	d__Bacteria;k__norank_d__Bacteria;p__Firmicutes;c__Clostridia;o__Oscillospirales;f__Ruminococcaceae;g__unclassified_f__Ruminococcaceae;s__unclassified_f__Ruminococcaceae	0	0	0	0	0	13	3	0	0	0	7	0	0	4	0	0	0	0	0	0	0	0	6	7	5	6	0	0	0	6	2	6	0	13	11	0	9	0	0	0	16	0	0	0	12	0	0	5
ASV932	d__Bacteria;k__norank_d__Bacteria;p__Desulfobacterota;c__Desulfovibrionia;o__Desulfovibrionales;f__Desulfovibrionaceae;g__Mailhella;s__Desulfovibrio_sp._Marseille-P3199	0	0	4	0	0	0	14	0	0	0	0	0	0	0	0	0	0	26	0	0	0	0	0	0	0	2	0	0	0	0	0	0	0	0	7	0	3	18	0	0	0	0	4	0	0	0	0	8
ASV676	d__Bacteria;k__norank_d__Bacteria;p__Firmicutes;c__Clostridia;o__Lachnospirales;f__Lachnospiraceae;g__unclassified_f__Lachnospiraceae;s__unclassified_f__Lachnospiraceae	0	0	0	0	10	7	9	0	0	0	0	0	0	10	0	13	0	4	15	7	0	0	0	0	0	17	17	0	0	11	0	7	0	0	0	0	9	0	6	12	4	5	0	0	0	0	0	0
ASV77	d__Bacteria;k__norank_d__Bacteria;p__Firmicutes;c__Clostridia;o__Oscillospirales;f__Ruminococcaceae;g__Subdoligranulum;s__unclassified_g__Subdoligranulum	0	20	19	14	14	121	9	29	0	15	67	108	0	32	18	10	12	13	33	32	5	16	11	0	15	10	18	19	31	51	34	22	19	24	24	0	24	0	0	63	0	21	18	24	33	17	27	9
ASV824	d__Bacteria;k__norank_d__Bacteria;p__Actinobacteriota;c__Coriobacteriia;o__Coriobacteriales;f__Coriobacteriaceae;g__Enorma;s__unclassified_g__Enorma	0	0	0	0	6	0	0	0	0	0	14	0	0	0	0	0	16	0	0	0	0	0	0	0	0	0	0	0	0	0	0	0	0	0	0	0	0	0	0	0	0	0	0	0	0	0	0	0
ASV381	d__Bacteria;k__norank_d__Bacteria;p__Bacteroidota;c__Bacteroidia;o__Bacteroidales;f__Rikenellaceae;g__Alistipes;s__uncultured_bacterium_g__Alistipes	2	0	0	0	0	0	3	0	0	0	0	0	0	0	0	0	0	0	0	0	0	0	0	0	0	0	0	0	0	0	0	0	0	0	0	0	0	0	0	0	0	0	0	0	0	0	0	0
ASV1549	d__Bacteria;k__norank_d__Bacteria;p__Firmicutes;c__Negativicutes;o__Veillonellales-Selenomonadales;f__Selenomonadaceae;g__Megamonas;s__unclassified_g__Megamonas	0	0	0	0	0	0	0	0	0	0	0	0	0	0	0	0	0	0	0	0	0	0	0	0	0	0	0	0	0	0	0	0	0	0	0	0	0	0	0	0	0	0	0	0	0	0	0	0
ASV1550	d__Bacteria;k__norank_d__Bacteria;p__Firmicutes;c__Clostridia;o__Monoglobales;f__Monoglobaceae;g__Monoglobus;s__unclassified_g__Monoglobus	0	0	0	0	0	0	0	0	0	0	0	0	0	0	0	0	0	0	0	0	0	0	0	0	0	0	0	0	0	0	0	0	0	0	0	0	0	0	0	0	0	0	0	0	0	0	0	0
ASV708	d__Bacteria;k__norank_d__Bacteria;p__Firmicutes;c__Clostridia;o__Peptococcales;f__Peptococcaceae;g__norank_f__Peptococcaceae;s__unclassified_g__norank_f__Peptococcaceae	0	0	9	0	0	0	0	0	0	0	0	0	0	0	0	0	0	0	0	0	0	10	0	0	0	0	0	0	0	0	0	3	0	0	0	0	0	0	0	0	0	6	0	7	0	0	0	0
ASV501	d__Bacteria;k__norank_d__Bacteria;p__Firmicutes;c__Bacilli;o__Erysipelotrichales;f__Erysipelotrichaceae;g__Faecalitalea;s__Faecalitalea_cylindroides_T2-87	0	9	10	0	18	103	0	7	0	39	21	3	11	6	0	0	8	0	53	58	11	8	10	3	17	55	39	45	4	17	5	23	15	0	9	0	0	31	8	0	32	18	0	0	20	5	0	9
ASV1551	d__Bacteria;k__norank_d__Bacteria;p__Firmicutes;c__Clostridia;o__Oscillospirales;f__UCG-010;g__norank_f__UCG-010;s__metagenome_g__norank_f__UCG-010	0	0	0	0	0	0	0	0	0	0	0	0	0	0	0	0	0	0	0	0	0	0	0	0	0	0	0	0	0	0	0	0	0	0	0	0	0	0	0	0	0	0	0	0	0	0	0	0
ASV1156	d__Bacteria;k__norank_d__Bacteria;p__Firmicutes;c__Clostridia;o__Clostridia_vadinBB60_group;f__norank_o__Clostridia_vadinBB60_group;g__norank_f__norank_o__Clostridia_vadinBB60_group;s__uncultured_bacterium_g__norank_f__norank_o__Clostridia_vadinBB60_group	0	0	0	0	0	0	0	0	0	0	0	0	0	10	0	0	0	0	0	0	0	0	0	0	0	0	0	0	0	0	0	0	13	0	0	0	24	0	0	0	0	0	0	0	0	0	0	0
ASV1552	d__Bacteria;k__norank_d__Bacteria;p__Firmicutes;c__Clostridia;o__Clostridia_vadinBB60_group;f__norank_o__Clostridia_vadinBB60_group;g__norank_f__norank_o__Clostridia_vadinBB60_group;s__uncultured_bacterium_g__norank_f__norank_o__Clostridia_vadinBB60_group	0	0	0	0	0	0	0	0	0	0	0	0	0	0	0	0	0	0	0	0	0	0	0	0	0	3	0	0	0	0	0	0	0	0	0	0	0	0	2	0	0	0	4	0	0	0	0	0
ASV1376	d__Bacteria;k__norank_d__Bacteria;p__Desulfobacterota;c__Desulfovibrionia;o__Desulfovibrionales;f__Desulfovibrionaceae;g__Bilophila;s__uncultured_delta_proteobacterium_g__Bilophila	0	0	0	0	0	0	0	0	0	0	0	0	0	0	0	0	0	0	0	0	0	0	0	0	0	0	0	0	0	0	0	0	0	0	0	0	0	0	0	0	0	0	0	0	0	0	0	0
ASV1164	d__Bacteria;k__norank_d__Bacteria;p__Firmicutes;c__Clostridia;o__Christensenellales;f__Christensenellaceae;g__Christensenellaceae_R-7_group;s__unclassified_g__Christensenellaceae_R-7_group	0	0	0	0	0	0	0	0	0	0	0	0	0	0	0	0	0	0	0	0	0	0	0	0	0	0	0	0	7	0	0	0	0	0	0	0	16	0	0	0	0	0	0	0	0	0	0	0
ASV1553	d__Bacteria;k__norank_d__Bacteria;p__Bacteroidota;c__Bacteroidia;o__Bacteroidales;f__Tannerellaceae;g__Parabacteroides;s__uncultured_bacterium_g__Parabacteroides	0	0	0	0	0	0	0	0	0	0	0	0	0	0	0	0	0	0	0	0	0	0	0	0	0	0	0	0	0	0	0	0	0	0	0	0	0	0	0	0	0	0	0	0	0	0	0	0
ASV139	d__Bacteria;k__norank_d__Bacteria;p__Bacteroidota;c__Bacteroidia;o__Bacteroidales;f__Rikenellaceae;g__Alistipes;s__gut_metagenome_g__Alistipes	28	27	6	8	33	4	0	0	0	28	81	35	66	53	50	36	54	0	88	43	16	18	28	0	9	112	101	10	66	37	28	43	54	32	312	13	0	41	0	84	34	96	70	35	22	18	5	11
ASV191	d__Bacteria;k__norank_d__Bacteria;p__Firmicutes;c__Clostridia;o__Lachnospirales;f__Lachnospiraceae;g__unclassified_f__Lachnospiraceae;s__unclassified_f__Lachnospiraceae	11	9	47	0	47	0	14	7	0	34	30	7	40	70	34	45	33	19	16	16	24	12	11	7	0	103	91	34	26	14	0	9	0	0	36	38	100	32	25	44	62	27	24	13	15	29	7	18
ASV1554	d__Bacteria;k__norank_d__Bacteria;p__Firmicutes;c__Clostridia;o__Clostridia_UCG-014;f__norank_o__Clostridia_UCG-014;g__norank_f__norank_o__Clostridia_UCG-014;s__unclassified_g__norank_f__norank_o__Clostridia_UCG-014	0	0	0	0	0	0	0	0	0	0	0	0	0	0	0	0	0	0	0	0	0	0	0	0	0	0	0	0	0	0	0	0	0	0	0	0	0	0	0	0	0	0	0	0	0	0	0	0
ASV422	d__Bacteria;k__norank_d__Bacteria;p__Firmicutes;c__Clostridia;o__Lachnospirales;f__Lachnospiraceae;g__Eubacterium_ventriosum_group;s__unclassified_g__Eubacterium_ventriosum_group	12	0	4	0	0	0	9	0	0	0	0	0	0	4	0	10	0	0	2	0	7	0	0	0	0	6	10	0	0	0	0	3	0	0	0	11	0	0	0	0	0	0	0	0	0	0	17	0
ASV1194	d__Bacteria;k__norank_d__Bacteria;p__Firmicutes;c__Clostridia;o__Peptococcales;f__Peptococcaceae;g__Peptococcus;s__uncultured_organism_g__Peptococcus	0	0	0	0	0	0	0	0	0	0	0	0	0	0	0	0	0	0	6	0	0	0	0	0	0	0	0	0	0	0	0	0	0	0	0	0	3	0	0	0	0	4	0	0	0	0	0	0
ASV276	d__Bacteria;k__norank_d__Bacteria;p__Firmicutes;c__Clostridia;o__Oscillospirales;f__Butyricicoccaceae;g__UCG-009;s__uncultured_bacterium_g__UCG-009	0	0	6	0	0	0	0	0	0	0	0	0	0	0	0	0	0	3	0	0	0	0	0	0	0	5	0	0	6	0	0	4	0	0	0	6	7	0	0	5	0	0	0	3	0	0	0	0
ASV1555	d__Bacteria;k__norank_d__Bacteria;p__Firmicutes;c__Clostridia;o__Oscillospirales;f__Ruminococcaceae;g__norank_f__Ruminococcaceae;s__unclassified_g__norank_f__Ruminococcaceae	0	0	0	0	0	0	0	0	0	0	0	0	0	0	0	0	0	0	0	0	0	0	0	0	0	0	0	0	0	0	0	0	0	0	0	0	0	0	0	0	0	0	0	0	0	0	0	0
ASV287	d__Bacteria;k__norank_d__Bacteria;p__Bacteroidota;c__Bacteroidia;o__Bacteroidales;f__Rikenellaceae;g__Alistipes;s__gut_metagenome_g__Alistipes	0	0	0	0	0	0	0	0	0	0	0	0	0	0	0	0	0	0	0	0	0	0	0	0	0	0	0	0	0	0	0	0	0	0	0	0	0	0	0	0	0	0	0	0	0	0	0	0
ASV630	d__Bacteria;k__norank_d__Bacteria;p__Proteobacteria;c__Gammaproteobacteria;o__Burkholderiales;f__Sutterellaceae;g__Sutterella;s__Sutturella_timonensis	0	0	0	0	0	0	0	7	0	0	0	0	0	0	12	0	0	13	0	0	0	0	12	4	76	0	0	0	0	0	0	22	16	0	0	0	0	0	0	0	0	0	0	0	0	0	0	0
ASV1556	d__Bacteria;k__norank_d__Bacteria;p__Firmicutes;c__Clostridia;o__Peptostreptococcales-Tissierellales;f__Anaerovoracaceae;g__Eubacterium_nodatum_group;s__Ihubacter_massiliensis	0	0	0	0	0	0	0	0	0	0	0	0	0	0	0	0	0	0	0	0	0	0	0	0	0	0	0	0	0	0	0	0	0	0	0	0	0	0	0	0	0	0	0	0	0	0	0	0
ASV954	d__Bacteria;k__norank_d__Bacteria;p__Firmicutes;c__Clostridia;o__Oscillospirales;f__Oscillospiraceae;g__unclassified_f__Oscillospiraceae;s__unclassified_f__Oscillospiraceae	0	0	0	0	0	0	0	0	0	0	0	0	0	0	0	0	0	10	0	0	0	0	0	0	0	0	0	0	0	0	0	0	0	0	0	0	0	0	0	0	0	0	0	0	0	0	0	0
ASV444	d__Bacteria;k__norank_d__Bacteria;p__Firmicutes;c__Clostridia;o__Clostridia_vadinBB60_group;f__norank_o__Clostridia_vadinBB60_group;g__norank_f__norank_o__Clostridia_vadinBB60_group;s__uncultured_Thermoanaerobacterales_bacterium_g__norank	0	0	0	0	18	0	0	0	0	0	0	0	6	0	0	0	0	0	0	0	0	0	0	4	0	9	4	0	0	2	0	0	3	0	0	0	0	0	0	0	0	0	0	0	0	12	0	0
ASV698	d__Bacteria;k__norank_d__Bacteria;p__Firmicutes;c__Clostridia;o__Clostridia_vadinBB60_group;f__norank_o__Clostridia_vadinBB60_group;g__norank_f__norank_o__Clostridia_vadinBB60_group;s__uncultured_bacterium_g__norank_f__norank_o__Clostridia_vadinBB60_group	0	0	6	0	0	0	6	12	0	0	5	0	3	18	0	3	0	0	23	0	5	2	0	0	0	0	0	0	9	0	0	4	11	0	0	0	9	6	0	0	0	28	0	12	0	0	0	0
ASV434	d__Bacteria;k__norank_d__Bacteria;p__Bacteroidota;c__Bacteroidia;o__Bacteroidales;f__Rikenellaceae;g__Alistipes;s__uncultured_bacterium_g__Alistipes	0	0	0	0	0	0	0	0	0	0	0	0	0	0	0	0	0	0	0	0	0	0	0	0	0	0	0	0	0	0	0	0	0	0	0	0	0	0	0	0	0	0	0	0	0	0	0	0
ASV1165	d__Bacteria;k__norank_d__Bacteria;p__Firmicutes;c__Clostridia;o__Oscillospirales;f__Ruminococcaceae;g__Fournierella;s__uncultured_Firmicutes_bacterium_g__Fournierella	0	0	0	0	0	0	0	0	0	5	0	0	0	0	0	0	0	0	0	0	0	28	0	0	0	31	0	0	0	0	0	0	0	0	0	0	16	21	0	0	0	0	0	13	0	0	0	0
ASV696	d__Bacteria;k__norank_d__Bacteria;p__Firmicutes;c__Bacilli;o__Erysipelotrichales;f__Erysipelotrichaceae;g__Holdemania;s__unclassified_g__Holdemania	0	0	0	0	0	4	0	0	0	0	0	0	0	0	0	0	0	0	2	3	0	0	0	0	0	3	2	0	0	0	0	4	0	0	0	0	3	0	0	0	5	3	0	0	0	0	0	0
ASV1026	d__Bacteria;k__norank_d__Bacteria;p__Firmicutes;c__Clostridia;o__Oscillospirales;f__Butyricicoccaceae;g__UCG-009;s__uncultured_bacterium_g__UCG-009	4	0	0	0	0	0	0	0	0	0	0	0	0	0	0	0	0	0	0	0	0	0	0	0	0	0	0	0	0	0	0	0	0	0	0	0	0	0	0	0	0	0	0	0	0	0	0	0
ASV105	d__Bacteria;k__norank_d__Bacteria;p__Firmicutes;c__Clostridia;o__Clostridia_UCG-014;f__norank_o__Clostridia_UCG-014;g__norank_f__norank_o__Clostridia_UCG-014;s__unclassified_g__norank_f__norank_o__Clostridia_UCG-014	22	22	0	0	0	29	19	0	0	0	0	9	0	42	0	39	0	146	0	0	0	10	5	0	9	0	34	13	51	0	0	16	15	0	39	0	18	6	0	11	0	25	68	26	0	0	0	10
ASV1557	d__Bacteria;k__norank_d__Bacteria;p__Bacteroidota;c__Bacteroidia;o__Bacteroidales;f__Bacteroidaceae;g__Bacteroides;s__Bacteroides_plebeius_DSM_17135	0	0	0	0	0	0	0	0	0	0	0	0	0	0	0	0	0	0	0	0	0	0	0	0	0	0	0	0	0	0	0	0	0	0	0	0	0	0	0	0	0	0	0	0	0	0	0	0
ASV457	d__Bacteria;k__norank_d__Bacteria;p__Firmicutes;c__Clostridia;o__Clostridia_UCG-014;f__norank_o__Clostridia_UCG-014;g__norank_f__norank_o__Clostridia_UCG-014;s__uncultured_bacterium_g__norank_f__norank_o__Clostridia_UCG-014	0	0	0	0	0	0	0	0	0	0	0	0	0	0	0	0	0	0	6	0	0	0	0	0	0	0	0	0	0	0	0	0	0	0	0	0	0	4	0	0	0	0	0	0	0	0	0	0
ASV1558	d__Bacteria;k__norank_d__Bacteria;p__Firmicutes;c__Clostridia;o__Oscillospirales;f__Oscillospiraceae;g__norank_f__Oscillospiraceae;s__unclassified_g__norank_f__Oscillospiraceae	0	0	0	0	0	0	0	0	0	0	0	0	0	0	0	0	0	0	0	0	0	0	0	0	0	0	0	0	0	0	0	0	0	0	0	0	0	0	0	0	0	0	0	0	0	0	0	0
ASV585	d__Bacteria;k__norank_d__Bacteria;p__Firmicutes;c__Clostridia;o__Lachnospirales;f__Lachnospiraceae;g__unclassified_f__Lachnospiraceae;s__unclassified_f__Lachnospiraceae	0	0	16	0	15	4	0	0	0	14	15	0	11	0	0	23	0	7	8	0	4	0	0	6	9	28	11	13	9	11	0	7	0	15	3	10	9	0	12	0	0	13	0	6	0	0	11	0
ASV1102	d__Bacteria;k__norank_d__Bacteria;p__Firmicutes;c__Clostridia;o__Oscillospirales;f__Ruminococcaceae;g__Anaerofilum;s__uncultured_bacterium_g__Anaerofilum	0	0	0	0	0	0	0	0	0	0	0	0	0	0	0	0	0	0	0	0	0	0	0	0	0	0	0	0	0	4	0	0	0	0	0	0	0	5	0	0	0	0	0	5	0	0	0	0
ASV614	d__Bacteria;k__norank_d__Bacteria;p__Firmicutes;c__Bacilli;o__Bacillales;f__Bacillaceae;g__Bacillus;s__unclassified_g__Bacillus	0	0	0	0	0	2	11	0	0	0	0	0	0	0	0	0	0	0	0	0	0	0	64	0	9	0	0	0	0	3	0	47	9	0	0	0	10	0	0	0	0	0	0	0	0	0	0	0
ASV301	d__Bacteria;k__norank_d__Bacteria;p__Actinobacteriota;c__Coriobacteriia;o__Coriobacteriales;f__Eggerthellaceae;g__Slackia;s__unclassified_g__Slackia	0	5	0	2	8	19	5	0	0	2	6	14	5	0	0	4	0	0	4	0	5	0	4	0	7	0	0	4	0	16	11	7	0	27	0	0	0	0	0	0	5	4	0	0	9	5	0	0
ASV765	d__Bacteria;k__norank_d__Bacteria;p__Firmicutes;c__Clostridia;o__Lachnospirales;f__Lachnospiraceae;g__ASF356;s__uncultured_bacterium_g__ASF356	0	0	0	0	0	0	0	0	0	0	0	0	0	0	0	0	0	0	0	0	0	0	0	0	0	0	0	0	0	0	0	0	0	0	0	0	0	0	0	0	0	0	0	0	0	0	0	0
ASV1437	d__Bacteria;k__norank_d__Bacteria;p__Firmicutes;c__Bacilli;o__Lactobacillales;f__Lactobacillaceae;g__Lactobacillus;s__Lactobacillus_aviarius	0	0	0	0	0	0	0	0	0	0	0	0	0	0	0	0	0	0	0	0	0	0	0	0	0	0	0	0	0	0	0	0	0	0	0	0	0	0	0	0	0	0	0	0	0	0	0	0
ASV1356	d__Bacteria;k__norank_d__Bacteria;p__Firmicutes;c__Clostridia;o__unclassified_c__Clostridia;f__unclassified_c__Clostridia;g__unclassified_c__Clostridia;s__unclassified_c__Clostridia	0	0	0	0	0	0	0	0	0	0	0	0	0	0	0	0	0	0	0	0	0	0	0	0	0	0	0	0	0	0	0	0	0	0	0	0	0	0	0	0	0	0	0	0	0	0	0	0
ASV424	d__Bacteria;k__norank_d__Bacteria;p__Firmicutes;c__Clostridia;o__Peptostreptococcales-Tissierellales;f__Anaerovoracaceae;g__Family_XIII_UCG-001;s__uncultured_bacterium_g__Family_XIII_UCG-001	7	0	13	0	0	0	14	0	0	0	0	0	0	14	0	12	0	10	0	3	9	0	0	5	0	0	0	4	0	0	0	5	0	0	0	5	12	8	0	17	0	3	6	0	0	0	11	0
ASV1448	d__Bacteria;k__norank_d__Bacteria;p__Firmicutes;c__Clostridia;o__Oscillospirales;f__Ruminococcaceae;g__Ruminococcus;s__unclassified_g__Ruminococcus	0	0	0	0	0	0	0	0	0	0	0	0	0	0	0	0	0	0	0	0	0	0	0	0	0	0	0	0	0	0	0	0	0	0	0	0	0	0	0	0	0	0	0	0	0	0	0	0
ASV1559	d__Bacteria;k__norank_d__Bacteria;p__Firmicutes;c__Clostridia;o__Oscillospirales;f__unclassified_o__Oscillospirales;g__unclassified_o__Oscillospirales;s__unclassified_o__Oscillospirales	0	0	0	0	0	0	0	0	0	0	0	0	0	0	0	0	0	0	0	0	0	0	0	0	0	0	0	0	0	0	0	0	0	0	0	0	0	0	0	0	0	0	0	0	0	0	0	0
ASV257	d__Bacteria;k__norank_d__Bacteria;p__Firmicutes;c__Clostridia;o__unclassified_c__Clostridia;f__unclassified_c__Clostridia;g__unclassified_c__Clostridia;s__unclassified_c__Clostridia	0	0	0	0	0	0	0	0	0	0	0	0	0	0	0	0	0	4	0	2	0	0	0	0	0	0	0	0	6	0	0	3	0	0	0	6	2	0	0	0	0	4	7	0	0	0	5	0
ASV456	d__Bacteria;k__norank_d__Bacteria;p__Firmicutes;c__Clostridia;o__Christensenellales;f__Christensenellaceae;g__Christensenellaceae_R-7_group;s__unclassified_g__Christensenellaceae_R-7_group	0	4	12	0	19	15	15	0	0	3	0	0	18	12	0	0	0	0	8	0	0	5	2	0	0	7	4	0	10	4	8	0	0	0	0	9	16	0	0	9	13	5	6	3	3	7	0	0
ASV306	d__Bacteria;k__norank_d__Bacteria;p__Firmicutes;c__Clostridia;o__Oscillospirales;f__unclassified_o__Oscillospirales;g__unclassified_o__Oscillospirales;s__unclassified_o__Oscillospirales	0	0	0	0	3	0	0	0	0	11	14	0	0	0	19	0	0	0	3	0	0	5	0	0	18	0	0	0	0	4	5	0	0	0	0	0	8	0	0	0	9	0	0	0	0	0	0	0
ASV1560	d__Bacteria;k__norank_d__Bacteria;p__Firmicutes;c__Clostridia;o__Oscillospirales;f__Oscillospiraceae;g__unclassified_f__Oscillospiraceae;s__unclassified_f__Oscillospiraceae	0	0	0	0	0	0	0	0	0	0	0	0	0	0	0	0	0	0	0	0	0	0	0	0	0	0	0	0	0	0	0	0	0	0	0	0	0	0	0	0	0	0	0	0	0	0	0	0
ASV514	d__Bacteria;k__norank_d__Bacteria;p__Firmicutes;c__Clostridia;o__Oscillospirales;f__Oscillospiraceae;g__UCG-005;s__unclassified_g__UCG-005	4	0	0	0	0	0	0	0	0	0	0	0	0	0	0	0	0	0	6	0	0	0	0	0	0	0	0	0	0	0	0	6	0	0	5	0	0	0	0	0	0	0	2	0	0	0	0	4
ASV1344	d__Bacteria;k__norank_d__Bacteria;p__Firmicutes;c__Clostridia;o__Oscillospirales;f__Ruminococcaceae;g__norank_f__Ruminococcaceae;s__metagenome_g__norank_f__Ruminococcaceae	0	0	0	0	0	0	0	0	0	0	0	0	4	0	0	0	0	0	0	0	0	0	0	0	0	0	0	0	0	0	0	0	0	0	0	0	0	0	0	0	0	0	0	0	0	0	0	0
ASV862	d__Bacteria;k__norank_d__Bacteria;p__Firmicutes;c__Clostridia;o__Monoglobales;f__Monoglobaceae;g__Monoglobus;s__unclassified_g__Monoglobus	0	6	0	0	0	9	0	0	0	0	4	0	0	7	7	14	0	0	0	3	0	0	0	0	0	8	0	4	0	0	0	0	0	19	0	0	0	0	5	0	3	5	10	3	0	0	0	0
ASV972	d__Bacteria;k__norank_d__Bacteria;p__Firmicutes;c__Clostridia;o__Lachnospirales;f__Defluviitaleaceae;g__Defluviitaleaceae_UCG-011;s__uncultured_bacterium_g__Defluviitaleaceae_UCG-011	6	0	0	0	0	0	0	0	0	8	0	0	0	0	0	0	0	3	0	4	0	0	4	0	0	0	2	0	0	0	0	0	0	0	0	0	0	0	5	0	5	0	0	0	0	0	0	0
ASV967	d__Bacteria;k__norank_d__Bacteria;p__Firmicutes;c__Clostridia;o__Clostridia_vadinBB60_group;f__norank_o__Clostridia_vadinBB60_group;g__norank_f__norank_o__Clostridia_vadinBB60_group;s__gut_metagenome_g__norank_f__norank	0	0	0	0	0	0	0	0	0	0	0	0	0	0	0	0	0	4	0	0	0	0	0	0	0	0	0	0	0	0	0	0	0	0	0	0	0	0	0	0	0	0	0	0	0	0	0	0
ASV226	d__Bacteria;k__norank_d__Bacteria;p__Firmicutes;c__Clostridia;o__Oscillospirales;f__unclassified_o__Oscillospirales;g__unclassified_o__Oscillospirales;s__unclassified_o__Oscillospirales	5	0	4	0	0	0	0	2	0	0	0	3	0	0	0	0	0	6	4	0	0	0	0	0	0	0	3	0	0	0	0	0	0	0	0	0	3	0	0	0	0	5	7	0	0	0	0	0
ASV1378	d__Bacteria;k__norank_d__Bacteria;p__Firmicutes;c__Clostridia;o__Oscillospirales;f__norank_o__Oscillospirales;g__norank_f__norank_o__Oscillospirales;s__metagenome_g__norank_f__norank_o__Oscillospirales	0	0	0	0	0	0	0	0	0	0	0	0	0	0	0	0	0	0	0	0	0	0	0	0	0	0	0	0	0	0	0	0	0	0	0	0	0	0	0	0	0	0	0	0	0	0	0	0
ASV1561	d__Bacteria;k__norank_d__Bacteria;p__Firmicutes;c__Clostridia;o__Oscillospirales;f__UCG-010;g__norank_f__UCG-010;s__gut_metagenome_g__norank_f__UCG-010	0	0	9	0	0	0	0	0	0	0	0	0	0	0	0	0	0	0	0	0	0	0	0	0	0	0	0	0	0	0	0	0	0	0	0	0	0	0	3	0	0	0	0	0	0	0	0	0
ASV799	d__Bacteria;k__norank_d__Bacteria;p__Firmicutes;c__Negativicutes;o__Veillonellales-Selenomonadales;f__Selenomonadaceae;g__Megamonas;s__Megamonas_hypermegale	0	0	0	0	0	0	0	0	0	13	47	28	0	0	114	0	16	0	0	0	24	0	0	0	0	0	0	0	0	0	0	0	0	0	0	0	0	0	0	0	0	0	0	0	0	24	0	0
ASV13	d__Bacteria;k__norank_d__Bacteria;p__Desulfobacterota;c__Desulfovibrionia;o__Desulfovibrionales;f__Desulfovibrionaceae;g__Desulfovibrio;s__bacterium_g__Desulfovibrio	106	31	0	0	0	36	36	74	0	129	0	0	0	29	0	25	0	0	41	0	54	0	74	135	0	94	168	9	154	92	0	0	0	191	189	76	112	96	81	53	0	149	214	189	0	0	189	0
ASV586	d__Bacteria;k__norank_d__Bacteria;p__Firmicutes;c__Clostridia;o__Clostridia_UCG-014;f__norank_o__Clostridia_UCG-014;g__norank_f__norank_o__Clostridia_UCG-014;s__unclassified_g__norank_f__norank_o__Clostridia_UCG-014	0	0	0	0	0	18	0	0	0	0	0	0	0	0	0	0	0	94	5	0	0	0	0	11	0	0	14	0	0	5	0	41	5	0	0	0	0	0	0	12	0	0	0	0	0	0	0	0
ASV107	d__Bacteria;k__norank_d__Bacteria;p__Firmicutes;c__Clostridia;o__Oscillospirales;f__Ruminococcaceae;g__Faecalibacterium;s__uncultured_bacterium_g__Faecalibacterium	0	0	152	0	0	30	194	0	0	0	0	45	0	177	0	0	0	420	0	149	25	18	133	17	18	86	14	0	198	0	56	47	7	0	0	168	0	30	0	0	0	126	42	0	227	0	0	19
ASV89	d__Bacteria;k__norank_d__Bacteria;p__Firmicutes;c__Clostridia;o__Lachnospirales;f__Lachnospiraceae;g__unclassified_f__Lachnospiraceae;s__unclassified_f__Lachnospiraceae	53	0	70	0	0	33	70	0	0	40	0	63	0	44	0	51	0	42	21	0	53	0	0	31	0	0	87	0	55	0	0	32	0	0	0	74	108	51	0	93	30	48	92	73	0	0	43	0
ASV1132	d__Bacteria;k__norank_d__Bacteria;p__Firmicutes;c__Clostridia;o__Clostridia_UCG-014;f__norank_o__Clostridia_UCG-014;g__norank_f__norank_o__Clostridia_UCG-014;s__unclassified_g__norank_f__norank_o__Clostridia_UCG-014	0	9	0	0	19	0	35	0	0	0	0	25	0	0	0	0	0	0	0	0	0	0	0	0	0	0	0	0	28	0	0	0	0	0	22	0	333	134	0	0	0	0	0	0	0	0	0	0
ASV66	d__Bacteria;k__norank_d__Bacteria;p__Firmicutes;c__Clostridia;o__Oscillospirales;f__Oscillospiraceae;g__Flavonifractor;s__uncultured_bacterium_g__Flavonifractor	0	24	0	19	33	52	0	0	0	124	0	66	0	38	82	34	0	0	0	0	0	0	0	0	0	0	28	43	0	106	0	11	0	28	0	0	0	15	0	0	43	32	66	0	0	32	0	52
ASV484	d__Bacteria;k__norank_d__Bacteria;p__Firmicutes;c__Clostridia;o__Lachnospirales;f__Lachnospiraceae;g__Ruminococcus_torques_group;s__unclassified_g__Ruminococcus_torques_group	0	0	0	0	0	0	0	97	0	87	0	0	0	0	0	0	0	0	0	0	0	0	78	0	0	0	0	0	41	0	0	0	0	0	0	0	0	0	0	0	110	0	0	0	0	33	0	0
ASV52	d__Bacteria;k__norank_d__Bacteria;p__Firmicutes;c__Clostridia;o__Lachnospirales;f__Lachnospiraceae;g__unclassified_f__Lachnospiraceae;s__unclassified_f__Lachnospiraceae	0	36	0	0	65	303	0	0	0	313	58	64	0	55	0	132	64	0	0	94	0	83	105	0	0	149	149	72	104	70	32	94	0	130	0	92	237	125	89	57	0	62	225	122	68	0	0	0
ASV2778	d__Bacteria;k__norank_d__Bacteria;p__Firmicutes;c__Clostridia;o__Lachnospirales;f__Lachnospiraceae;g__unclassified_f__Lachnospiraceae;s__unclassified_f__Lachnospiraceae	0	0	0	0	0	0	0	0	0	0	0	0	0	0	0	0	0	0	0	0	0	0	0	0	0	0	0	0	0	0	0	0	0	0	0	0	0	0	0	0	0	0	0	0	0	0	0	0
ASV145	d__Bacteria;k__norank_d__Bacteria;p__Bacteroidota;c__Bacteroidia;o__Bacteroidales;f__unclassified_o__Bacteroidales;g__unclassified_o__Bacteroidales;s__unclassified_o__Bacteroidales	0	0	7	0	0	0	5	0	0	7	20	0	0	0	0	0	31	0	0	0	0	0	0	0	0	0	0	8	3	0	22	0	0	0	11	0	0	0	0	0	9	9	0	2	0	4	0	13
ASV24	d__Bacteria;k__norank_d__Bacteria;p__Firmicutes;c__Clostridia;o__Clostridia_UCG-014;f__norank_o__Clostridia_UCG-014;g__norank_f__norank_o__Clostridia_UCG-014;s__unclassified_g__norank_f__norank_o__Clostridia_UCG-014	89	0	19	0	335	32	35	0	0	64	51	55	0	143	49	0	0	12	115	58	6	15	59	53	172	0	36	67	80	20	0	42	58	11	38	5	96	44	0	0	0	47	54	20	24	22	0	0
ASV245	d__Bacteria;k__norank_d__Bacteria;p__Firmicutes;c__Bacilli;o__Lactobacillales;f__Lactobacillaceae;g__Lactobacillus;s__Lactobacillus_aviarius	0	0	0	6	0	0	0	0	0	0	0	0	0	0	0	0	0	0	0	23	0	0	0	45	0	0	0	0	0	0	0	0	0	320	3	0	14	0	0	107	0	0	0	0	16	0	0	0
ASV127	d__Bacteria;k__norank_d__Bacteria;p__Firmicutes;c__Clostridia;o__Lachnospirales;f__Lachnospiraceae;g__GCA-900066575;s__uncultured_bacterium_g__GCA-900066575	0	0	45	0	0	16	59	31	0	64	96	72	25	32	0	0	0	52	0	0	0	30	0	19	26	0	0	21	36	0	0	34	27	0	13	37	28	0	0	40	27	7	39	16	10	0	0	8
ASV791	d__Bacteria;k__norank_d__Bacteria;p__Firmicutes;c__Clostridia;o__Oscillospirales;f__Oscillospiraceae;g__unclassified_f__Oscillospiraceae;s__unclassified_f__Oscillospiraceae	0	0	51	0	0	0	135	0	0	0	70	0	0	90	0	0	0	0	0	0	0	0	0	0	0	0	0	0	0	0	0	0	0	0	0	60	66	0	0	0	0	0	0	0	0	0	0	0
ASV383	d__Bacteria;k__norank_d__Bacteria;p__Firmicutes;c__Clostridia;o__Oscillospirales;f__Oscillospiraceae;g__unclassified_f__Oscillospiraceae;s__unclassified_f__Oscillospiraceae	0	0	0	0	0	0	21	0	0	0	0	0	0	0	0	13	0	0	0	0	0	0	0	0	0	0	0	0	0	0	0	11	0	0	0	0	0	0	0	0	0	0	0	19	0	0	0	0
ASV69	d__Bacteria;k__norank_d__Bacteria;p__Bacteroidota;c__Bacteroidia;o__Bacteroidales;f__Tannerellaceae;g__Parabacteroides;s__uncultured_bacterium_g__Parabacteroides	0	9	0	0	0	39	0	0	0	0	0	0	0	0	0	0	0	33	0	0	0	0	0	0	0	0	0	0	0	5	0	0	0	0	0	30	0	0	0	0	0	0	0	0	0	0	0	12
ASV140	d__Bacteria;k__norank_d__Bacteria;p__Firmicutes;c__Clostridia;o__Oscillospirales;f__Oscillospiraceae;g__unclassified_f__Oscillospiraceae;s__unclassified_f__Oscillospiraceae	0	0	0	0	0	0	0	0	0	16	20	0	26	10	18	0	0	0	11	9	0	18	0	13	0	20	0	0	12	7	0	20	0	0	0	0	78	19	18	22	0	22	28	22	15	0	15	13
ASV731	d__Bacteria;k__norank_d__Bacteria;p__Firmicutes;c__Clostridia;o__Lachnospirales;f__Lachnospiraceae;g__Ruminococcus_torques_group;s__unclassified_g__Ruminococcus_torques_group	0	0	90	0	25	0	45	0	0	50	50	0	0	118	124	114	0	55	49	0	39	126	0	0	29	121	0	64	71	0	0	0	27	0	0	121	0	38	65	134	72	113	66	132	0	61	37	0
ASV87	d__Bacteria;k__norank_d__Bacteria;p__Firmicutes;c__Clostridia;o__Lachnospirales;f__Lachnospiraceae;g__Blautia;s__unclassified_g__Blautia	25	55	36	0	89	50	32	0	0	0	0	36	0	151	56	257	0	34	48	54	52	87	56	72	68	42	95	117	56	144	41	44	30	0	83	44	147	35	135	68	92	25	127	37	152	0	15	40
ASV51	d__Bacteria;k__norank_d__Bacteria;p__Firmicutes;c__Clostridia;o__Oscillospirales;f__Oscillospiraceae;g__Oscillibacter;s__unclassified_g__Oscillibacter	0	23	0	0	45	20	0	0	0	49	174	0	73	0	39	34	0	0	58	0	0	47	0	0	30	0	0	21	21	22	12	30	47	21	63	0	49	0	18	0	47	49	59	24	0	11	20	20
ASV2178	d__Bacteria;k__norank_d__Bacteria;p__Firmicutes;c__Clostridia;o__Oscillospirales;f__Oscillospiraceae;g__NK4A214_group;s__unclassified_g__NK4A214_group	0	0	0	0	0	0	0	0	0	0	0	0	0	0	0	0	0	0	0	0	0	0	0	0	0	0	0	0	0	0	0	0	0	0	0	0	0	0	0	0	0	99	0	34	0	0	0	0
ASV187	d__Bacteria;k__norank_d__Bacteria;p__Firmicutes;c__Clostridia;o__Oscillospirales;f__Oscillospiraceae;g__unclassified_f__Oscillospiraceae;s__unclassified_f__Oscillospiraceae	19	0	0	0	13	0	0	0	0	0	0	10	0	0	0	0	0	0	0	0	0	0	0	0	0	0	0	0	0	0	0	0	0	0	0	0	32	0	0	0	13	10	0	9	0	0	0	8
ASV1702	d__Bacteria;k__norank_d__Bacteria;p__Firmicutes;c__Clostridia;o__Clostridia_UCG-014;f__norank_o__Clostridia_UCG-014;g__norank_f__norank_o__Clostridia_UCG-014;s__unclassified_g__norank_f__norank_o__Clostridia_UCG-014	0	0	0	0	0	0	0	0	0	0	0	0	15	0	0	0	0	0	0	0	0	0	0	0	0	0	0	0	0	0	0	0	0	0	0	0	0	0	0	0	0	0	0	0	0	0	0	0
ASV730	d__Bacteria;k__norank_d__Bacteria;p__Firmicutes;c__Clostridia;o__Oscillospirales;f__Oscillospiraceae;g__Oscillibacter;s__unclassified_g__Oscillibacter	0	27	0	0	35	24	0	29	0	28	51	0	50	0	51	0	16	0	47	18	0	0	24	0	22	21	44	23	0	21	32	0	0	22	18	0	27	0	0	0	57	0	0	0	43	52	18	0
ASV149	d__Bacteria;k__norank_d__Bacteria;p__Firmicutes;c__Clostridia;o__Lachnospirales;f__Lachnospiraceae;g__Ruminococcus_torques_group;s__unclassified_g__Ruminococcus_torques_group	35	0	0	0	0	29	54	0	0	0	0	0	0	181	0	0	0	42	41	33	0	63	21	65	0	57	0	74	48	39	0	47	0	0	0	0	0	0	0	90	0	147	0	0	0	0	0	0
ASV70	d__Bacteria;k__norank_d__Bacteria;p__Firmicutes;c__Clostridia;o__Oscillospirales;f__Oscillospiraceae;g__unclassified_f__Oscillospiraceae;s__unclassified_f__Oscillospiraceae	0	0	0	0	0	0	33	0	0	0	0	0	0	0	0	26	0	0	0	0	0	0	0	0	0	0	0	0	0	0	0	0	0	0	0	0	51	28	0	0	0	0	0	31	0	0	0	0
ASV86	d__Bacteria;k__norank_d__Bacteria;p__Bacteroidota;c__Bacteroidia;o__Bacteroidales;f__Tannerellaceae;g__Parabacteroides;s__uncultured_bacterium_g__Parabacteroides	0	0	0	0	0	0	0	0	0	25	0	0	0	0	0	0	11	0	42	0	0	11	0	0	21	0	101	0	0	0	0	0	0	18	8	0	0	0	0	0	30	0	0	0	0	0	0	0
ASV96	d__Bacteria;k__norank_d__Bacteria;p__Firmicutes;c__Clostridia;o__Oscillospirales;f__Oscillospiraceae;g__unclassified_f__Oscillospiraceae;s__unclassified_f__Oscillospiraceae	0	0	0	0	0	0	0	0	0	0	0	0	0	0	0	0	0	0	0	0	0	0	0	0	0	0	19	0	0	0	0	0	0	0	0	0	34	0	0	0	0	0	0	0	0	0	0	0
ASV99	d__Bacteria;k__norank_d__Bacteria;p__Bacteroidota;c__Bacteroidia;o__Bacteroidales;f__Bacteroidaceae;g__Bacteroides;s__Bacteroides_sp._Marseille-P3108	0	0	0	3	0	20	0	0	0	0	0	0	0	0	0	0	0	71	0	13	0	0	51	38	0	0	100	0	0	34	0	0	10	8	0	123	0	0	0	0	0	75	0	0	0	0	42	0
ASV480	d__Bacteria;k__norank_d__Bacteria;p__Firmicutes;c__Clostridia;o__Clostridia_UCG-014;f__norank_o__Clostridia_UCG-014;g__norank_f__norank_o__Clostridia_UCG-014;s__unclassified_g__norank_f__norank_o__Clostridia_UCG-014	0	0	0	0	0	0	0	0	0	47	33	0	5	0	0	0	0	0	72	57	0	0	41	0	101	0	0	0	0	0	0	0	0	0	0	0	0	0	4	0	0	0	36	0	0	0	0	0
ASV341	d__Bacteria;k__norank_d__Bacteria;p__Firmicutes;c__Clostridia;o__Lachnospirales;f__Lachnospiraceae;g__unclassified_f__Lachnospiraceae;s__unclassified_f__Lachnospiraceae	0	66	30	0	125	52	0	0	0	264	76	77	136	0	162	0	0	88	68	98	96	86	58	103	0	97	70	79	78	77	124	114	0	81	94	94	71	0	44	0	47	42	50	0	81	0	0	0
ASV645	d__Bacteria;k__norank_d__Bacteria;p__Firmicutes;c__Clostridia;o__Oscillospirales;f__Butyricicoccaceae;g__Butyricicoccus;s__unclassified_g__Butyricicoccus	0	0	29	0	0	12	21	0	0	0	0	0	0	0	0	28	0	0	9	0	0	0	0	0	0	0	45	0	0	0	0	14	0	0	0	29	0	8	0	33	0	0	17	24	0	0	13	0
ASV558	d__Bacteria;k__norank_d__Bacteria;p__Firmicutes;c__Clostridia;o__Lachnospirales;f__Lachnospiraceae;g__unclassified_f__Lachnospiraceae;s__unclassified_f__Lachnospiraceae	0	0	0	0	0	26	27	0	0	0	0	0	0	0	0	0	0	0	0	0	0	55	0	0	0	34	0	0	0	0	0	0	0	0	0	0	37	0	0	46	0	40	24	0	0	0	0	0
ASV498	d__Bacteria;k__norank_d__Bacteria;p__Firmicutes;c__Clostridia;o__Clostridia_vadinBB60_group;f__norank_o__Clostridia_vadinBB60_group;g__norank_f__norank_o__Clostridia_vadinBB60_group;s__uncultured_bacterium_g__norank_f__norank_o__Clostridia_vadinBB60_group	0	0	0	0	0	0	0	0	0	0	32	0	34	0	0	27	0	0	16	0	0	24	0	0	0	0	0	0	0	0	0	21	0	0	0	20	36	0	0	0	17	0	20	28	9	12	0	0
ASV122	d__Bacteria;k__norank_d__Bacteria;p__Bacteroidota;c__Bacteroidia;o__Bacteroidales;f__Tannerellaceae;g__Parabacteroides;s__unclassified_g__Parabacteroides	0	0	0	0	6	11	0	0	0	18	0	0	0	0	0	0	0	0	0	0	0	0	12	0	0	0	0	0	0	0	0	0	0	11	0	9	41	0	0	0	0	3	6	0	0	0	0	0
ASV560	d__Bacteria;k__norank_d__Bacteria;p__Firmicutes;c__Clostridia;o__Oscillospirales;f__Oscillospiraceae;g__Oscillibacter;s__uncultured_organism_g__Oscillibacter	0	0	0	0	11	19	0	22	0	24	0	0	63	0	8	0	0	0	0	9	0	25	0	0	0	40	0	0	11	19	0	7	23	103	12	0	0	0	9	0	0	13	0	0	0	0	0	24
ASV114	d__Bacteria;k__norank_d__Bacteria;p__Firmicutes;c__Clostridia;o__Oscillospirales;f__Oscillospiraceae;g__unclassified_f__Oscillospiraceae;s__unclassified_f__Oscillospiraceae	0	0	0	0	0	0	0	0	0	0	0	0	0	0	0	0	0	0	7	0	21	0	0	0	0	0	0	0	0	0	0	0	0	0	0	0	21	0	0	0	0	0	0	12	0	0	0	0
ASV2779	d__Bacteria;k__norank_d__Bacteria;p__Firmicutes;c__Clostridia;o__Lachnospirales;f__Lachnospiraceae;g__Lachnospiraceae_NC2004_group;s__uncultured_bacterium_g__Lachnospiraceae_NC2004_group	0	0	0	0	0	0	0	0	0	0	0	0	0	0	0	0	0	0	0	0	0	0	0	0	0	0	0	0	0	0	0	0	0	0	0	0	0	0	0	0	0	0	0	0	0	0	0	0
ASV243	d__Bacteria;k__norank_d__Bacteria;p__Firmicutes;c__Bacilli;o__Erysipelotrichales;f__Erysipelotrichaceae;g__norank_f__Erysipelotrichaceae;s__Clostridiales_bacterium_60-7e	0	0	0	0	0	0	0	0	0	8	3	0	8	3	0	11	0	4	0	0	0	17	5	0	0	25	4	4	10	3	0	0	0	0	0	0	0	0	0	6	0	4	6	0	0	0	3	0
ASV2234	d__Bacteria;k__norank_d__Bacteria;p__Firmicutes;c__Clostridia;o__Oscillospirales;f__Butyricicoccaceae;g__Butyricicoccus;s__unclassified_g__Butyricicoccus	0	0	0	0	0	0	0	0	0	0	0	0	0	0	0	0	0	0	0	0	0	0	0	0	0	0	0	0	0	0	0	0	0	0	20	0	0	0	0	0	0	0	0	0	0	0	0	0
ASV101	d__Bacteria;k__norank_d__Bacteria;p__Firmicutes;c__Clostridia;o__Oscillospirales;f__Ruminococcaceae;g__unclassified_f__Ruminococcaceae;s__unclassified_f__Ruminococcaceae	59	0	96	0	0	26	64	0	0	0	0	36	0	16	0	56	3	0	12	69	0	0	20	34	0	0	10	20	0	14	0	0	28	0	0	29	29	0	0	35	0	29	36	40	0	0	25	0
ASV170	d__Bacteria;k__norank_d__Bacteria;p__Firmicutes;c__Clostridia;o__Clostridia_UCG-014;f__norank_o__Clostridia_UCG-014;g__norank_f__norank_o__Clostridia_UCG-014;s__uncultured_bacterium_g__norank_f__norank_o__Clostridia_UCG-014	0	8	0	0	0	0	35	0	0	0	0	21	0	16	0	40	0	0	32	67	0	18	0	0	0	0	0	17	0	5	0	25	46	0	0	0	28	31	0	0	0	5	8	0	0	0	17	0
ASV574	d__Bacteria;k__norank_d__Bacteria;p__Bacteroidota;c__Bacteroidia;o__Bacteroidales;f__Barnesiellaceae;g__Barnesiella;s__unclassified_g__Barnesiella	0	0	0	0	0	0	0	0	0	0	0	0	0	0	0	0	0	0	0	0	0	0	0	0	0	0	0	0	0	0	0	15	0	0	0	0	0	0	0	0	0	0	0	0	0	0	0	0
ASV2780	d__Bacteria;k__norank_d__Bacteria;p__Firmicutes;c__Clostridia;o__Lachnospirales;f__Lachnospiraceae;g__unclassified_f__Lachnospiraceae;s__unclassified_f__Lachnospiraceae	0	0	0	0	0	0	0	0	0	0	0	0	0	0	0	0	0	0	0	0	0	0	0	0	0	0	0	0	0	0	0	0	0	0	0	0	0	0	0	0	0	0	0	0	0	0	0	0
ASV1150	d__Bacteria;k__norank_d__Bacteria;p__Firmicutes;c__Clostridia;o__Lachnospirales;f__Lachnospiraceae;g__Tuzzerella;s__unclassified_g__Tuzzerella	0	0	0	0	0	0	0	0	0	0	0	0	0	0	0	0	0	0	0	0	0	0	0	0	0	0	0	0	0	0	0	0	0	0	0	0	33	0	0	0	0	0	0	0	0	0	0	0
ASV1658	d__Bacteria;k__norank_d__Bacteria;p__Bacteroidota;c__Bacteroidia;o__Bacteroidales;f__Barnesiellaceae;g__Barnesiella;s__unclassified_g__Barnesiella	0	0	27	0	0	0	7	0	0	0	0	0	0	0	0	0	0	0	0	0	0	0	0	0	0	0	0	0	0	0	0	0	0	0	0	0	0	0	0	0	0	0	0	0	0	0	0	0
ASV2781	d__Bacteria;k__norank_d__Bacteria;p__Firmicutes;c__Clostridia;o__Lachnospirales;f__Lachnospiraceae;g__unclassified_f__Lachnospiraceae;s__unclassified_f__Lachnospiraceae	0	0	0	0	0	0	0	0	0	0	0	0	0	0	0	0	0	0	0	0	0	0	0	0	0	0	0	0	0	0	0	0	0	0	0	0	0	0	0	0	0	0	0	0	0	0	0	0
ASV2782	d__Bacteria;k__norank_d__Bacteria;p__Firmicutes;c__Clostridia;o__Oscillospirales;f__Ruminococcaceae;g__Faecalibacterium;s__uncultured_bacterium_g__Faecalibacterium	0	0	0	0	0	0	0	0	0	0	0	0	0	0	0	0	0	0	0	0	0	0	0	0	0	0	0	0	0	0	0	0	0	0	0	0	0	0	0	0	0	0	0	0	0	0	0	0
ASV1567	d__Bacteria;k__norank_d__Bacteria;p__Bacteroidota;c__Bacteroidia;o__Bacteroidales;f__unclassified_o__Bacteroidales;g__unclassified_o__Bacteroidales;s__unclassified_o__Bacteroidales	0	0	0	0	0	0	0	0	0	0	0	0	0	0	0	0	0	0	0	0	0	0	0	0	0	0	0	0	0	0	0	0	0	0	0	0	0	0	0	0	0	0	0	0	0	0	0	0
ASV496	d__Bacteria;k__norank_d__Bacteria;p__Firmicutes;c__Clostridia;o__Clostridia_UCG-014;f__norank_o__Clostridia_UCG-014;g__norank_f__norank_o__Clostridia_UCG-014;s__unclassified_g__norank_f__norank_o__Clostridia_UCG-014	42	0	0	0	0	0	0	0	0	0	0	0	0	55	0	0	0	0	0	0	0	0	0	0	87	0	0	0	0	0	0	0	0	0	0	0	0	0	0	37	0	0	12	0	0	0	0	0
ASV628	d__Bacteria;k__norank_d__Bacteria;p__Firmicutes;c__Clostridia;o__Oscillospirales;f__Butyricicoccaceae;g__unclassified_f__Butyricicoccaceae;s__unclassified_f__Butyricicoccaceae	0	0	0	0	0	99	27	0	0	0	0	0	0	31	0	60	0	0	26	42	0	11	85	0	14	21	0	21	31	38	0	23	21	0	0	0	23	7	12	40	0	20	0	4	36	0	0	0
ASV40	d__Bacteria;k__norank_d__Bacteria;p__Firmicutes;c__Clostridia;o__Lachnospirales;f__Lachnospiraceae;g__unclassified_f__Lachnospiraceae;s__unclassified_f__Lachnospiraceae	0	54	0	0	0	0	0	0	0	0	0	0	0	85	28	103	0	0	35	57	0	38	0	0	0	23	155	22	75	41	0	30	0	0	97	82	39	0	0	81	0	34	0	0	0	0	73	69
ASV365	d__Bacteria;k__norank_d__Bacteria;p__Firmicutes;c__Clostridia;o__Oscillospirales;f__Ruminococcaceae;g__Faecalibacterium;s__uncultured_bacterium_g__Faecalibacterium	0	33	0	0	282	0	39	23	0	64	0	0	90	0	0	0	0	0	0	0	0	149	0	0	0	0	0	0	0	107	0	62	73	0	38	23	739	33	0	180	106	0	83	47	171	0	0	109
ASV21	d__Bacteria;k__norank_d__Bacteria;p__Firmicutes;c__Bacilli;o__Bacillales;f__Bacillaceae;g__Bacillus;s__Lactobacillus_vaginalis_g__Bacillus	0	0	0	0	0	0	0	0	0	0	30	0	0	0	0	0	0	38	0	78	81	0	0	0	0	0	0	0	0	0	0	31	0	8	23	0	8	5	0	30	0	0	0	0	0	0	0	0
ASV172	d__Bacteria;k__norank_d__Bacteria;p__Firmicutes;c__Clostridia;o__Oscillospirales;f__Ruminococcaceae;g__Paludicola;s__uncultured_Clostridiaceae_bacterium_g__Paludicola	9	0	7	0	5	13	17	3	0	34	0	0	0	4	0	0	0	5	26	28	0	12	0	4	3	19	10	3	0	0	0	4	26	0	0	0	8	0	0	35	0	12	14	6	0	0	0	6
ASV638	d__Bacteria;k__norank_d__Bacteria;p__Firmicutes;c__Clostridia;o__Oscillospirales;f__Oscillospiraceae;g__norank_f__Oscillospiraceae;s__unclassified_g__norank_f__Oscillospiraceae	0	44	17	19	46	0	29	0	0	0	0	0	0	0	0	17	27	0	0	0	13	13	30	17	0	31	37	0	29	0	0	17	0	52	0	31	0	0	16	0	40	22	0	0	0	0	0	0
ASV104	d__Bacteria;k__norank_d__Bacteria;p__Firmicutes;c__Clostridia;o__Oscillospirales;f__Ruminococcaceae;g__Subdoligranulum;s__uncultured_bacterium_g__Subdoligranulum	0	0	94	0	0	0	0	0	0	0	0	0	0	85	0	0	0	24	0	0	0	0	36	0	0	0	0	0	0	0	0	0	0	0	0	0	0	0	0	0	0	0	0	0	0	0	0	0
ASV433	d__Bacteria;k__norank_d__Bacteria;p__Firmicutes;c__Clostridia;o__Christensenellales;f__Christensenellaceae;g__Christensenellaceae_R-7_group;s__bacterium_YE57	13	8	7	0	9	3	4	6	0	30	31	0	0	5	12	0	0	8	9	21	9	8	0	0	18	7	11	0	10	5	10	5	4	0	0	0	11	11	0	28	0	19	21	30	0	8	4	0
ASV2287	d__Bacteria;k__norank_d__Bacteria;p__Firmicutes;c__Clostridia;o__Oscillospirales;f__Oscillospiraceae;g__unclassified_f__Oscillospiraceae;s__unclassified_f__Oscillospiraceae	0	0	0	0	0	0	0	0	0	0	0	0	0	0	0	0	0	0	0	0	0	0	0	0	0	0	0	0	0	0	0	0	0	0	0	0	0	0	0	0	0	0	0	0	0	0	0	0
ASV202	d__Bacteria;k__norank_d__Bacteria;p__Firmicutes;c__Clostridia;o__Oscillospirales;f__Oscillospiraceae;g__unclassified_f__Oscillospiraceae;s__unclassified_f__Oscillospiraceae	6	0	0	0	0	0	0	0	0	12	0	0	0	0	0	19	0	0	0	16	0	0	0	0	0	0	0	29	0	0	0	0	0	14	6	0	0	0	0	14	15	10	0	0	0	0	0	0
ASV165	d__Bacteria;k__norank_d__Bacteria;p__Firmicutes;c__Clostridia;o__Peptococcales;f__Peptococcaceae;g__Peptococcus;s__uncultured_bacterium_g__Peptococcus	37	0	0	27	0	39	27	0	0	32	24	0	0	18	0	13	25	22	57	0	27	0	0	0	27	0	44	50	54	0	0	0	16	15	0	0	0	0	0	0	0	14	0	0	37	0	0	21
ASV200	d__Bacteria;k__norank_d__Bacteria;p__Firmicutes;c__Clostridia;o__Lachnospirales;f__Lachnospiraceae;g__Frisingicoccus;s__unclassified_g__Frisingicoccus	0	0	0	0	0	0	0	0	0	0	0	0	0	0	11	0	0	0	0	0	0	0	0	0	0	0	0	4	0	5	0	0	0	21	7	0	0	0	0	0	0	2	0	0	0	0	0	9
ASV366	d__Bacteria;k__norank_d__Bacteria;p__Firmicutes;c__Clostridia;o__Lachnospirales;f__Lachnospiraceae;g__unclassified_f__Lachnospiraceae;s__unclassified_f__Lachnospiraceae	14	0	11	0	5	19	30	0	0	17	13	8	0	27	0	0	0	10	4	15	15	0	6	8	0	35	71	7	25	14	0	9	0	11	0	24	62	16	0	0	7	20	39	30	0	0	9	20
ASV176	d__Bacteria;k__norank_d__Bacteria;p__Firmicutes;c__Clostridia;o__Lachnospirales;f__Lachnospiraceae;g__Eubacterium_hallii_group;s__uncultured_bacterium_g__Eubacterium_hallii_group	0	0	10	0	18	0	0	0	0	0	0	0	27	10	100	0	0	0	15	26	0	10	12	21	0	16	0	0	0	23	0	6	17	0	0	0	18	0	0	46	0	0	0	0	12	0	0	12
ASV423	d__Bacteria;k__norank_d__Bacteria;p__Firmicutes;c__Bacilli;o__Lactobacillales;f__Lactobacillaceae;g__Lactobacillus;s__unclassified_g__Lactobacillus	11	9	186	0	0	61	12	24	0	231	4	241	64	40	18	41	3	135	66	82	0	5	11	15	40	15	36	16	76	0	6	28	0	0	0	22	41	67	0	33	8	5	10	22	0	0	37	10
ASV46	d__Bacteria;k__norank_d__Bacteria;p__Firmicutes;c__Clostridia;o__Lachnospirales;f__Lachnospiraceae;g__CHKCI001;s__uncultured_bacterium_g__CHKCI001	8	0	167	0	0	0	98	0	0	0	0	0	0	147	0	46	0	29	89	21	0	2	11	12	0	58	21	0	15	5	0	5	0	0	0	89	122	36	51	75	0	92	39	92	0	0	29	0
ASV112	d__Bacteria;k__norank_d__Bacteria;p__Firmicutes;c__Clostridia;o__Christensenellales;f__Christensenellaceae;g__Christensenellaceae_R-7_group;s__unclassified_g__Christensenellaceae_R-7_group	18	19	52	0	36	41	17	10	0	9	32	6	0	51	13	33	0	0	30	32	33	12	6	14	0	42	16	20	30	0	5	7	10	0	0	37	48	34	15	34	49	29	53	42	0	9	13	7
ASV396	d__Bacteria;k__norank_d__Bacteria;p__Firmicutes;c__Clostridia;o__Peptococcales;f__Peptococcaceae;g__Peptococcus;s__uncultured_bacterium_g__Peptococcus	9	19	0	0	13	37	25	10	0	32	24	8	14	0	8	19	25	23	54	11	33	0	7	11	6	0	0	51	42	6	0	10	0	8	0	7	8	0	0	23	13	9	9	13	20	0	0	14
ASV2783	d__Bacteria;k__norank_d__Bacteria;p__Firmicutes;c__Clostridia;o__Oscillospirales;f__Ruminococcaceae;g__Faecalibacterium;s__uncultured_bacterium_g__Faecalibacterium	0	0	0	0	0	0	0	0	0	0	0	0	0	0	0	0	0	0	0	0	0	0	0	0	0	0	0	0	0	0	0	0	0	0	0	0	0	0	0	0	0	0	0	0	0	0	0	0
ASV292	d__Bacteria;k__norank_d__Bacteria;p__Firmicutes;c__Clostridia;o__Peptococcales;f__Peptococcaceae;g__Peptococcus;s__uncultured_bacterium_g__Peptococcus	19	30	0	10	10	31	13	22	0	38	35	7	21	10	15	12	29	19	63	16	38	8	11	22	15	0	22	52	33	0	0	8	6	14	0	0	12	0	0	20	21	20	10	14	17	14	15	26
ASV1060	d__Bacteria;k__norank_d__Bacteria;p__Firmicutes;c__Clostridia;o__Lachnospirales;f__Lachnospiraceae;g__Blautia;s__unclassified_g__Blautia	0	0	12	0	0	0	0	0	0	0	0	0	0	0	0	0	0	0	0	12	0	0	0	0	0	0	0	0	0	0	0	0	0	0	0	0	0	0	0	0	0	18	0	0	0	0	0	0
ASV830	d__Bacteria;k__norank_d__Bacteria;p__Firmicutes;c__Clostridia;o__Oscillospirales;f__Oscillospiraceae;g__norank_f__Oscillospiraceae;s__unclassified_g__norank_f__Oscillospiraceae	0	0	0	0	40	0	25	0	0	0	13	0	17	0	0	0	0	21	8	0	0	0	48	131	0	0	0	33	0	0	0	0	23	0	0	38	0	30	0	0	0	0	0	0	0	0	9	0
ASV2472	d__Bacteria;k__norank_d__Bacteria;p__Firmicutes;c__Clostridia;o__Oscillospirales;f__Ruminococcaceae;g__unclassified_f__Ruminococcaceae;s__unclassified_f__Ruminococcaceae	0	0	0	0	0	0	0	0	0	0	0	0	0	0	0	0	11	0	0	0	0	0	0	0	0	0	0	0	0	0	0	0	0	0	0	0	0	0	0	0	0	0	0	0	0	0	0	0
ASV741	d__Bacteria;k__norank_d__Bacteria;p__Firmicutes;c__Clostridia;o__Oscillospirales;f__Oscillospiraceae;g__Colidextribacter;s__uncultured_Clostridiales_bacterium_g__Colidextribacter	0	0	0	9	0	0	0	0	0	0	0	0	0	0	0	30	0	0	0	0	0	0	0	0	0	32	21	0	36	0	8	0	0	0	10	0	0	0	0	20	0	15	0	0	0	0	0	0
ASV351	d__Bacteria;k__norank_d__Bacteria;p__Firmicutes;c__Clostridia;o__Lachnospirales;f__Lachnospiraceae;g__GCA-900066575;s__unclassified_g__GCA-900066575	0	0	0	0	0	0	0	0	0	0	0	0	0	0	0	0	0	0	0	0	0	0	0	0	0	0	0	0	0	0	0	0	0	0	0	0	0	0	16	0	0	0	0	0	0	0	0	0
ASV354	d__Bacteria;k__norank_d__Bacteria;p__Bacteroidota;c__Bacteroidia;o__Bacteroidales;f__Tannerellaceae;g__Parabacteroides;s__unclassified_g__Parabacteroides	0	0	0	0	0	0	0	0	0	0	0	3	4	0	0	0	0	0	46	0	0	0	0	0	0	0	84	0	0	0	3	0	0	0	0	0	0	0	0	0	21	0	0	0	0	7	0	0
ASV223	d__Bacteria;k__norank_d__Bacteria;p__Firmicutes;c__Clostridia;o__Oscillospirales;f__Ruminococcaceae;g__norank_f__Ruminococcaceae;s__metagenome_g__norank_f__Ruminococcaceae	12	0	0	0	0	0	13	0	0	0	0	0	0	0	0	98	0	0	0	0	8	0	0	14	0	0	9	0	28	0	0	20	0	0	0	17	71	24	0	19	0	19	0	18	0	0	0	0
ASV617	d__Bacteria;k__norank_d__Bacteria;p__Firmicutes;c__Clostridia;o__Peptococcales;f__Peptococcaceae;g__Peptococcus;s__uncultured_bacterium_g__Peptococcus	0	41	10	0	18	33	25	58	0	0	0	0	0	0	30	0	43	32	61	0	50	0	20	65	0	0	0	59	45	0	26	39	0	0	0	15	32	0	0	0	49	25	0	40	0	49	0	0
ASV159	d__Bacteria;k__norank_d__Bacteria;p__Firmicutes;c__Clostridia;o__Oscillospirales;f__Oscillospiraceae;g__Intestinimonas;s__Intestinimonas_timonensis	0	0	14	0	0	16	0	0	0	12	0	0	7	7	0	0	0	52	0	11	6	0	0	10	0	29	6	0	15	0	0	15	0	0	0	63	45	10	17	13	0	0	0	0	25	26	22	0
ASV1264	d__Bacteria;k__norank_d__Bacteria;p__Firmicutes;c__Clostridia;o__Oscillospirales;f__Ruminococcaceae;g__norank_f__Ruminococcaceae;s__Clostridium_sp._SN17	0	0	0	0	44	0	0	0	0	0	0	0	0	36	0	0	0	0	0	0	0	14	0	0	0	0	0	0	16	0	0	0	0	0	0	0	0	0	0	0	0	0	0	13	43	0	23	0
ASV211	d__Bacteria;k__norank_d__Bacteria;p__Firmicutes;c__Clostridia;o__Oscillospirales;f__Oscillospiraceae;g__Oscillibacter;s__unclassified_g__Oscillibacter	12	0	0	0	21	8	9	0	0	0	0	6	0	0	0	12	0	12	5	10	0	10	0	0	0	14	0	0	0	0	0	17	0	0	0	9	21	0	0	10	0	22	0	0	0	0	8	7
ASV342	d__Bacteria;k__norank_d__Bacteria;p__Firmicutes;c__Clostridia;o__Peptococcales;f__Peptococcaceae;g__Peptococcus;s__uncultured_bacterium_g__Peptococcus	0	0	0	0	0	31	15	0	0	45	36	30	25	0	0	29	0	21	54	42	27	0	0	0	0	19	25	49	39	20	0	0	0	28	0	0	0	10	0	36	0	0	25	0	0	0	0	44
ASV653	d__Bacteria;k__norank_d__Bacteria;p__Firmicutes;c__Clostridia;o__Clostridia_UCG-014;f__norank_o__Clostridia_UCG-014;g__norank_f__norank_o__Clostridia_UCG-014;s__unclassified_g__norank_f__norank_o__Clostridia_UCG-014	0	0	0	0	0	0	0	0	0	0	0	0	0	0	0	0	0	0	0	0	0	0	0	0	0	0	0	0	0	0	0	13	0	0	0	0	0	0	0	0	0	0	0	0	0	0	0	0
ASV624	d__Bacteria;k__norank_d__Bacteria;p__Firmicutes;c__Clostridia;o__Christensenellales;f__Christensenellaceae;g__Christensenellaceae_R-7_group;s__unclassified_g__Christensenellaceae_R-7_group	0	0	0	0	0	29	0	0	0	16	24	0	0	59	0	0	0	0	23	20	0	0	0	0	3	40	20	14	0	21	43	25	5	0	25	0	0	0	3	28	45	0	0	0	0	0	0	0
ASV677	d__Bacteria;k__norank_d__Bacteria;p__Firmicutes;c__Clostridia;o__Lachnospirales;f__Lachnospiraceae;g__unclassified_f__Lachnospiraceae;s__unclassified_f__Lachnospiraceae	0	69	0	0	0	13	0	18	0	147	56	22	43	44	36	0	51	0	11	37	0	20	0	0	0	18	35	17	0	0	0	7	14	93	0	13	38	0	0	0	57	21	33	0	0	0	17	64
ASV553	d__Bacteria;k__norank_d__Bacteria;p__Bacteroidota;c__Bacteroidia;o__Bacteroidales;f__unclassified_o__Bacteroidales;g__unclassified_o__Bacteroidales;s__unclassified_o__Bacteroidales	0	12	14	77	0	0	91	16	0	9	0	0	69	27	31	0	25	0	0	0	7	4	10	0	29	14	34	0	16	5	56	212	0	0	97	0	0	107	0	15	0	0	0	0	118	71	0	147
ASV1655	d__Bacteria;k__norank_d__Bacteria;p__Firmicutes;c__Bacilli;o__RF39;f__norank_o__RF39;g__norank_f__norank_o__RF39;s__unclassified_g__norank_f__norank_o__RF39	0	0	0	0	0	0	7	0	0	0	0	0	0	0	0	0	0	0	0	0	0	0	0	0	0	0	0	0	0	0	0	0	0	0	0	0	0	0	0	0	0	4	0	0	0	0	0	0
ASV310	d__Bacteria;k__norank_d__Bacteria;p__unclassified_k__norank_d__Bacteria;c__unclassified_k__norank_d__Bacteria;o__unclassified_k__norank_d__Bacteria;f__unclassified_k__norank_d__Bacteria;g__unclassified_k__norank_d__Bacteria;s__unclassified_k__norank_d__Bacteria	0	0	0	0	0	0	0	0	0	0	0	0	0	0	0	0	0	0	0	0	0	0	0	0	0	0	0	0	0	0	0	0	0	0	0	0	0	0	0	0	0	0	0	0	0	0	0	0
ASV768	d__Bacteria;k__norank_d__Bacteria;p__Firmicutes;c__Clostridia;o__Oscillospirales;f__UCG-010;g__norank_f__UCG-010;s__uncultured_bacterium_g__norank_f__UCG-010	0	0	7	0	12	8	4	0	0	7	28	0	0	10	7	0	0	2	0	0	0	0	0	0	0	7	0	0	6	3	0	0	0	0	0	0	14	5	0	6	0	7	0	9	6	0	0	0
ASV1909	d__Bacteria;k__norank_d__Bacteria;p__Firmicutes;c__Clostridia;o__Lachnospirales;f__Lachnospiraceae;g__unclassified_f__Lachnospiraceae;s__unclassified_f__Lachnospiraceae	0	0	0	0	0	0	0	0	0	0	0	0	30	0	0	0	0	0	0	0	0	0	0	0	0	0	0	0	0	0	0	0	0	0	0	0	0	0	0	0	0	0	0	0	0	0	0	0
ASV914	d__Bacteria;k__norank_d__Bacteria;p__Firmicutes;c__Clostridia;o__Clostridia_vadinBB60_group;f__norank_o__Clostridia_vadinBB60_group;g__norank_f__norank_o__Clostridia_vadinBB60_group;s__unclassified_g__norank_f__norank_o__Clostridia_vadinBB60_group	0	0	0	0	0	0	0	0	0	0	0	0	0	0	0	0	0	0	0	0	2	0	0	0	0	0	0	0	0	0	0	0	0	0	0	0	0	0	0	0	0	4	0	0	0	0	0	0
ASV515	d__Bacteria;k__norank_d__Bacteria;p__Firmicutes;c__Clostridia;o__Oscillospirales;f__Butyricicoccaceae;g__UCG-009;s__unclassified_g__UCG-009	0	0	0	0	0	9	0	0	0	0	15	0	15	0	5	0	15	0	22	0	5	0	0	0	0	0	0	8	0	0	0	0	5	11	7	0	0	0	0	0	6	0	0	0	6	10	0	8
ASV228	d__Bacteria;k__norank_d__Bacteria;p__Firmicutes;c__Clostridia;o__Oscillospirales;f__Oscillospiraceae;g__unclassified_f__Oscillospiraceae;s__unclassified_f__Oscillospiraceae	0	0	0	0	0	5	0	5	0	0	0	0	0	0	0	0	0	0	0	0	0	0	0	0	0	8	0	0	4	0	0	0	0	0	0	0	8	0	0	0	0	7	0	0	0	0	0	8
ASV2598	d__Bacteria;k__norank_d__Bacteria;p__Firmicutes;c__Clostridia;o__Oscillospirales;f__Oscillospiraceae;g__unclassified_f__Oscillospiraceae;s__unclassified_f__Oscillospiraceae	0	0	0	0	0	6	0	0	0	0	0	0	0	0	0	0	0	0	0	0	0	0	0	0	0	0	0	0	0	0	0	0	0	0	0	0	0	0	0	0	0	5	0	0	0	0	0	0
ASV2784	d__Bacteria;k__norank_d__Bacteria;p__Firmicutes;c__Negativicutes;o__Veillonellales-Selenomonadales;f__Selenomonadaceae;g__Megamonas;s__unclassified_g__Megamonas	0	0	0	0	0	0	0	0	0	0	0	0	0	0	0	0	0	0	0	0	0	0	0	0	0	0	0	0	0	0	0	0	0	0	0	0	0	0	0	0	0	0	0	0	0	0	0	0
ASV1304	d__Bacteria;k__norank_d__Bacteria;p__Firmicutes;c__Clostridia;o__Clostridia_vadinBB60_group;f__norank_o__Clostridia_vadinBB60_group;g__norank_f__norank_o__Clostridia_vadinBB60_group;s__uncultured_bacterium_g__norank_f__norank_o__Clostridia_vadinBB60_group	0	0	0	0	0	0	0	0	0	0	0	0	0	0	0	0	0	0	3	0	0	0	0	0	0	0	0	0	0	0	0	0	5	0	0	0	0	0	0	0	0	0	0	0	0	0	0	0
ASV350	d__Bacteria;k__norank_d__Bacteria;p__Firmicutes;c__Clostridia;o__Oscillospirales;f__Ruminococcaceae;g__norank_f__Ruminococcaceae;s__unclassified_g__norank_f__Ruminococcaceae	0	36	0	0	82	0	0	0	0	57	0	8	0	0	208	0	33	13	0	9	0	28	12	0	0	100	6	0	0	136	153	0	8	0	0	0	193	0	56	0	0	0	0	0	75	106	0	0
ASV2785	d__Bacteria;k__norank_d__Bacteria;p__Bacteroidota;c__Bacteroidia;o__Bacteroidales;f__Rikenellaceae;g__unclassified_f__Rikenellaceae;s__unclassified_f__Rikenellaceae	0	0	0	0	0	0	0	0	0	0	0	0	0	0	0	0	0	0	0	0	0	0	0	0	0	0	0	0	0	0	0	0	0	0	0	0	0	0	0	0	0	0	0	0	0	0	0	0
ASV530	d__Bacteria;k__norank_d__Bacteria;p__Firmicutes;c__Clostridia;o__Lachnospirales;f__Lachnospiraceae;g__Blautia;s__unclassified_g__Blautia	0	0	0	7	6	0	0	0	0	56	26	0	38	0	30	0	9	0	0	0	0	0	0	0	0	10	14	19	0	0	8	0	0	32	31	0	0	0	10	0	0	0	0	0	9	17	0	0
ASV180	d__Bacteria;k__norank_d__Bacteria;p__Firmicutes;c__Clostridia;o__Oscillospirales;f__Oscillospiraceae;g__UCG-005;s__unclassified_g__UCG-005	0	0	0	0	7	0	0	0	0	0	0	0	0	0	0	0	0	0	0	0	0	0	0	0	0	0	0	0	0	0	0	0	0	0	0	0	0	0	0	0	0	0	0	0	0	0	0	0
ASV655	d__Bacteria;k__norank_d__Bacteria;p__Firmicutes;c__Clostridia;o__Oscillospirales;f__Ruminococcaceae;g__unclassified_f__Ruminococcaceae;s__unclassified_f__Ruminococcaceae	0	4	7	0	6	10	0	0	0	0	5	0	5	14	5	0	4	0	8	0	0	0	0	0	0	7	0	5	23	5	0	12	0	0	9	0	16	4	4	0	6	0	8	9	4	0	0	3
ASV681	d__Bacteria;k__norank_d__Bacteria;p__Firmicutes;c__Clostridia;o__Oscillospirales;f__UCG-010;g__norank_f__UCG-010;s__unclassified_g__norank_f__UCG-010	6	0	16	0	0	4	4	0	0	0	0	0	0	15	0	13	0	15	19	3	0	16	0	0	0	0	3	3	0	0	0	6	6	0	0	5	29	12	0	8	0	11	7	9	0	0	4	0
ASV185	d__Bacteria;k__norank_d__Bacteria;p__Firmicutes;c__Clostridia;o__Oscillospirales;f__Ruminococcaceae;g__unclassified_f__Ruminococcaceae;s__unclassified_f__Ruminococcaceae	0	0	0	0	0	0	0	0	0	0	0	0	5	0	0	7	0	0	4	0	7	0	0	0	0	0	0	0	0	0	0	2	2	0	0	0	0	0	0	0	0	0	4	0	0	0	0	8
ASV405	d__Bacteria;k__norank_d__Bacteria;p__Firmicutes;c__Bacilli;o__Erysipelotrichales;f__Erysipelatoclostridiaceae;g__Erysipelatoclostridium;s__Massiliomicrobiota_timonensis	6	5	0	0	0	0	11	0	0	0	0	0	7	0	5	23	2	3	3	0	0	0	0	0	0	7	0	0	10	9	0	17	0	9	11	0	0	0	4	0	18	0	5	0	0	6	0	0
ASV510	d__Bacteria;k__norank_d__Bacteria;p__Firmicutes;c__Clostridia;o__Peptostreptococcales-Tissierellales;f__Anaerovoracaceae;g__Eubacterium_nodatum_group;s__unclassified_g__Eubacterium_nodatum_group	9	0	0	0	0	0	17	0	0	0	0	0	0	0	0	0	0	10	6	0	0	0	0	0	0	0	26	0	0	0	0	0	0	0	0	9	0	0	0	11	0	0	0	17	0	0	0	0
ASV235	d__Bacteria;k__norank_d__Bacteria;p__Firmicutes;c__Clostridia;o__Oscillospirales;f__Oscillospiraceae;g__unclassified_f__Oscillospiraceae;s__unclassified_f__Oscillospiraceae	0	0	0	0	0	0	0	0	0	0	0	0	0	0	0	0	0	0	6	0	0	0	0	0	0	0	0	0	0	0	0	4	0	0	0	0	0	0	0	0	0	0	0	0	0	0	0	0
ASV1432	d__Bacteria;k__norank_d__Bacteria;p__Verrucomicrobiota;c__Kiritimatiellae;o__WCHB1-41;f__norank_o__WCHB1-41;g__norank_f__norank_o__WCHB1-41;s__unclassified_g__norank_f__norank_o__WCHB1-41	0	0	0	0	0	0	0	0	0	0	0	0	0	0	0	0	0	0	0	0	0	0	0	0	0	0	0	0	0	0	0	0	0	0	0	0	0	0	0	0	0	0	0	0	0	0	0	0
ASV526	d__Bacteria;k__norank_d__Bacteria;p__Firmicutes;c__Clostridia;o__Christensenellales;f__Christensenellaceae;g__Christensenellaceae_R-7_group;s__uncultured_prokaryote_g__Christensenellaceae_R-7_group	0	0	0	0	0	6	0	0	0	0	0	0	0	0	0	0	0	5	4	0	0	0	0	0	0	0	0	0	0	0	0	0	0	6	0	0	0	0	0	0	0	0	0	0	0	0	0	0
ASV1447	d__Bacteria;k__norank_d__Bacteria;p__Firmicutes;c__Clostridia;o__Clostridia_vadinBB60_group;f__norank_o__Clostridia_vadinBB60_group;g__norank_f__norank_o__Clostridia_vadinBB60_group;s__uncultured_bacterium_g__norank_f__norank_o__Clostridia_vadinBB60_group	0	0	0	0	0	0	0	0	0	0	0	0	0	0	0	0	0	0	0	0	0	0	0	0	0	0	0	0	0	0	0	0	0	0	0	0	0	0	0	0	0	0	0	0	0	0	0	0
ASV666	d__Bacteria;k__norank_d__Bacteria;p__Firmicutes;c__Clostridia;o__Oscillospirales;f__Oscillospiraceae;g__unclassified_f__Oscillospiraceae;s__unclassified_f__Oscillospiraceae	0	0	0	0	0	0	0	0	0	0	0	0	0	0	0	0	0	0	4	0	0	0	0	0	0	0	0	0	0	0	0	9	0	0	0	9	0	16	0	0	0	0	0	10	0	0	0	0
ASV571	d__Bacteria;k__norank_d__Bacteria;p__Firmicutes;c__Bacilli;o__Lactobacillales;f__Lactobacillaceae;g__Lactobacillus;s__unclassified_g__Lactobacillus	0	0	0	0	0	0	0	0	0	0	0	0	0	0	0	0	0	0	0	0	0	0	0	8	0	0	0	0	0	0	0	0	0	0	0	0	0	0	0	37	0	0	0	0	0	0	0	0
ASV1970	d__Bacteria;k__norank_d__Bacteria;p__Firmicutes;c__Clostridia;o__Lachnospirales;f__Lachnospiraceae;g__Lachnospiraceae_UCG-010;s__uncultured_bacterium_g__Lachnospiraceae_UCG-010	0	0	0	0	0	0	0	0	0	0	0	0	0	0	0	0	0	0	0	0	0	0	0	0	0	0	0	0	0	0	0	0	0	0	0	0	0	0	0	0	0	7	0	0	0	0	0	0
ASV345	d__Bacteria;k__norank_d__Bacteria;p__Firmicutes;c__Clostridia;o__Clostridia_UCG-014;f__norank_o__Clostridia_UCG-014;g__norank_f__norank_o__Clostridia_UCG-014;s__unclassified_g__norank_f__norank_o__Clostridia_UCG-014	0	0	0	0	0	0	0	0	0	0	0	0	0	0	0	0	0	0	0	0	0	0	0	0	0	0	0	0	0	0	0	16	0	0	0	0	0	0	0	0	0	0	0	7	0	0	0	0
ASV539	d__Bacteria;k__norank_d__Bacteria;p__Proteobacteria;c__Gammaproteobacteria;o__Burkholderiales;f__Sutterellaceae;g__Sutterella;s__unclassified_g__Sutterella	0	0	0	0	0	0	0	0	0	0	0	0	0	0	0	0	0	0	0	0	0	0	0	0	0	0	0	0	0	0	0	0	0	0	0	0	0	0	0	0	0	0	0	0	0	0	0	0
ASV313	d__Bacteria;k__norank_d__Bacteria;p__Firmicutes;c__Clostridia;o__Clostridia_vadinBB60_group;f__norank_o__Clostridia_vadinBB60_group;g__norank_f__norank_o__Clostridia_vadinBB60_group;s__uncultured_bacterium_g__norank_f__norank_o__Clostridia_vadinBB60_group	0	0	4	0	0	0	0	0	0	0	0	0	0	0	3	0	0	0	0	0	0	0	0	0	0	0	0	0	0	0	0	0	0	0	0	0	0	4	0	0	0	0	2	0	0	0	0	0
ASV298	d__Bacteria;k__norank_d__Bacteria;p__Bacteroidota;c__Bacteroidia;o__Bacteroidales;f__Rikenellaceae;g__Alistipes;s__uncultured_bacterium_g__Alistipes	0	0	11	0	2	0	8	0	0	0	0	0	0	2	0	0	0	0	10	0	0	0	0	0	0	4	0	0	3	0	0	0	0	0	5	0	0	5	0	0	0	0	0	0	0	0	0	0
ASV652	d__Bacteria;k__norank_d__Bacteria;p__Firmicutes;c__Clostridia;o__Oscillospirales;f__Oscillospiraceae;g__unclassified_f__Oscillospiraceae;s__unclassified_f__Oscillospiraceae	0	0	0	0	0	0	0	0	0	5	0	0	0	0	0	0	3	0	0	0	0	8	0	0	0	0	0	0	5	0	4	13	4	0	0	0	0	0	8	0	0	5	9	0	0	0	0	0
ASV164	d__Bacteria;k__norank_d__Bacteria;p__Firmicutes;c__Clostridia;o__Oscillospirales;f__Oscillospiraceae;g__UCG-005;s__unclassified_g__UCG-005	0	0	31	0	0	0	0	0	0	4	0	0	0	10	0	6	0	15	6	0	0	0	0	0	0	38	0	0	5	0	0	0	0	0	0	16	19	11	0	0	0	21	0	0	0	0	0	0
ASV672	d__Bacteria;k__norank_d__Bacteria;p__Firmicutes;c__Clostridia;o__Lachnospirales;f__Lachnospiraceae;g__unclassified_f__Lachnospiraceae;s__unclassified_f__Lachnospiraceae	9	0	0	0	0	4	0	0	0	7	0	0	0	0	0	0	0	0	3	0	0	0	0	0	0	0	0	0	0	0	0	7	0	0	0	0	11	0	0	10	0	0	6	6	3	0	0	0
ASV291	d__Bacteria;k__norank_d__Bacteria;p__Firmicutes;c__Clostridia;o__Oscillospirales;f__Oscillospiraceae;g__V9D2013_group;s__uncultured_bacterium_g__V9D2013_group	0	4	3	0	9	0	9	6	0	7	15	4	17	0	7	0	8	9	16	4	0	4	6	0	0	6	9	6	0	4	0	9	0	0	12	8	15	7	5	0	17	13	9	9	12	0	0	6
ASV1985	d__Bacteria;k__norank_d__Bacteria;p__Firmicutes;c__Clostridia;o__Clostridia_vadinBB60_group;f__norank_o__Clostridia_vadinBB60_group;g__norank_f__norank_o__Clostridia_vadinBB60_group;s__uncultured_bacterium_g__norank_f__norank_o__Clostridia_vadinBB60_group	0	0	0	0	0	0	0	0	0	0	0	0	0	0	0	0	0	0	0	0	0	0	0	0	0	0	0	0	0	0	0	0	0	0	0	0	0	0	0	0	0	0	0	0	0	0	0	0
ASV721	d__Bacteria;k__norank_d__Bacteria;p__Firmicutes;c__Clostridia;o__Oscillospirales;f__Eubacterium_coprostanoligenes_group;g__norank_f__Eubacterium_coprostanoligenes_group;s__unclassified_g__norank_f__Eubacterium_coprostanoligenes_group	0	0	10	12	5	24	8	0	0	0	0	0	0	0	0	29	0	10	4	0	0	0	0	0	0	7	24	6	49	0	0	2	0	0	0	0	0	4	80	0	0	17	0	0	0	0	0	0
ASV450	d__Bacteria;k__norank_d__Bacteria;p__Firmicutes;c__Clostridia;o__Oscillospirales;f__Ruminococcaceae;g__Anaerotruncus;s__uncultured_bacterium_g__Anaerotruncus	0	0	0	0	13	11	8	0	0	35	14	5	12	0	0	0	6	11	6	17	0	0	0	4	4	0	0	5	6	11	0	7	3	35	15	0	12	0	0	9	7	8	8	0	11	7	0	7
ASV177	d__Bacteria;k__norank_d__Bacteria;p__Firmicutes;c__Clostridia;o__Lachnospirales;f__Lachnospiraceae;g__unclassified_f__Lachnospiraceae;s__unclassified_f__Lachnospiraceae	0	0	0	0	0	0	0	0	0	0	0	0	0	0	0	0	0	0	0	0	0	0	0	0	0	0	0	12	0	0	0	0	0	10	16	0	0	0	4	0	42	0	0	0	0	19	0	14
ASV659	d__Bacteria;k__norank_d__Bacteria;p__Firmicutes;c__Bacilli;o__RF39;f__norank_o__RF39;g__norank_f__norank_o__RF39;s__Firmicutes_bacterium_CAG822	0	4	0	0	0	7	0	0	0	9	0	0	0	0	0	0	0	0	0	0	0	0	0	0	21	2	0	13	7	8	7	11	0	0	0	0	0	0	0	0	0	83	8	0	8	0	0	0
ASV1296	d__Bacteria;k__norank_d__Bacteria;p__Desulfobacterota;c__Desulfovibrionia;o__Desulfovibrionales;f__Desulfovibrionaceae;g__norank_f__Desulfovibrionaceae;s__unclassified_g__norank_f__Desulfovibrionaceae	0	0	0	0	0	0	0	0	0	0	0	0	0	0	0	0	0	0	0	0	0	0	0	0	0	0	0	0	0	0	0	0	0	0	0	0	0	0	0	0	0	0	0	0	0	0	0	0
ASV1269	d__Bacteria;k__norank_d__Bacteria;p__Firmicutes;c__Clostridia;o__Oscillospirales;f__Ruminococcaceae;g__norank_f__Ruminococcaceae;s__unclassified_g__norank_f__Ruminococcaceae	0	0	0	0	0	0	0	0	0	7	0	0	0	0	0	0	0	0	6	0	0	0	0	0	0	0	0	0	10	0	0	0	0	0	0	0	0	0	0	0	0	3	0	0	0	0	0	0
ASV1210	d__Bacteria;k__norank_d__Bacteria;p__Firmicutes;c__Clostridia;o__Oscillospirales;f__Oscillospiraceae;g__norank_f__Oscillospiraceae;s__unclassified_g__norank_f__Oscillospiraceae	0	0	0	0	0	0	0	0	0	0	0	0	0	0	0	15	0	0	0	0	0	0	0	0	0	12	6	0	0	0	0	0	0	0	0	0	0	11	0	5	0	0	0	0	0	0	0	0
ASV1004	d__Bacteria;k__norank_d__Bacteria;p__Firmicutes;c__Clostridia;o__Clostridia_vadinBB60_group;f__norank_o__Clostridia_vadinBB60_group;g__norank_f__norank_o__Clostridia_vadinBB60_group;s__uncultured_bacterium_g__norank_f__norank_o__Clostridia_vadinBB60_group	21	0	0	0	0	0	0	0	0	0	0	0	0	0	0	0	0	0	0	0	0	0	0	0	0	0	0	0	0	0	0	0	0	0	0	0	0	0	0	0	0	0	0	0	0	0	0	0
ASV278	d__Bacteria;k__norank_d__Bacteria;p__Firmicutes;c__Clostridia;o__Lachnospirales;f__Lachnospiraceae;g__Eubacterium_hallii_group;s__uncultured_bacterium_g__Eubacterium_hallii_group	7	13	0	0	24	13	0	4	0	0	64	14	0	12	83	0	0	8	26	0	0	31	7	0	0	0	0	29	0	51	22	6	0	17	25	11	23	0	12	15	0	0	16	11	18	0	0	0
ASV1668	d__Bacteria;k__norank_d__Bacteria;p__Firmicutes;c__Clostridia;o__Clostridia_vadinBB60_group;f__norank_o__Clostridia_vadinBB60_group;g__norank_f__norank_o__Clostridia_vadinBB60_group;s__unclassified_g__norank_f__norank_o__Clostridia_vadinBB60_group	0	0	0	0	0	0	3	0	0	0	0	0	0	0	0	0	0	0	0	0	0	0	0	0	0	0	0	0	0	0	0	0	0	0	0	0	0	0	0	0	0	0	0	0	0	0	0	0
ASV668	d__Bacteria;k__norank_d__Bacteria;p__Firmicutes;c__Clostridia;o__Oscillospirales;f__Oscillospiraceae;g__unclassified_f__Oscillospiraceae;s__unclassified_f__Oscillospiraceae	0	0	0	0	0	0	0	0	0	0	0	0	0	0	7	0	0	0	0	0	0	0	0	0	0	0	0	0	0	0	0	8	0	0	0	0	0	0	0	0	0	0	0	0	0	0	0	0
ASV757	d__Bacteria;k__norank_d__Bacteria;p__Firmicutes;c__Clostridia;o__Oscillospirales;f__Ruminococcaceae;g__Ruminococcus;s__unclassified_g__Ruminococcus	0	0	0	0	0	0	37	0	0	0	0	0	0	0	0	11	0	0	16	0	0	3	0	0	0	0	0	0	9	0	0	0	0	0	0	0	16	17	0	0	0	0	0	0	0	0	0	0
ASV1279	d__Bacteria;k__norank_d__Bacteria;p__Bacteroidota;c__Bacteroidia;o__Bacteroidales;f__Prevotellaceae;g__Prevotellaceae_UCG-001;s__uncultured_bacterium_g__Prevotellaceae_UCG-001	0	0	0	0	0	0	0	0	0	0	0	0	0	0	0	0	0	0	0	0	0	0	0	0	0	0	0	2	0	0	0	0	0	0	0	0	0	18	0	0	0	0	0	0	0	0	0	0
ASV296	d__Bacteria;k__norank_d__Bacteria;p__Firmicutes;c__Clostridia;o__Lachnospirales;f__Lachnospiraceae;g__Lachnospiraceae_FCS020_group;s__unclassified_g__Lachnospiraceae_FCS020_group	6	0	0	0	0	3	12	3	0	7	5	7	0	5	0	9	0	5	0	0	0	2	7	0	0	0	0	0	2	0	0	0	0	0	0	0	0	5	0	11	5	3	0	7	0	0	0	6
ASV701	d__Bacteria;k__norank_d__Bacteria;p__Firmicutes;c__Clostridia;o__Lachnospirales;f__Lachnospiraceae;g__unclassified_f__Lachnospiraceae;s__unclassified_f__Lachnospiraceae	6	0	0	0	7	6	0	0	0	6	0	0	0	0	0	0	0	0	0	0	6	0	0	0	0	0	0	8	28	0	0	4	5	0	14	0	12	0	0	0	0	10	0	0	0	0	0	0
ASV2786	d__Bacteria;k__norank_d__Bacteria;p__Bacteroidota;c__Bacteroidia;o__Bacteroidales;f__Rikenellaceae;g__Alistipes;s__uncultured_bacterium_g__Alistipes	0	0	0	0	0	0	0	0	0	0	0	0	0	0	0	0	0	0	0	0	0	0	0	0	0	0	0	0	0	0	0	0	0	0	0	0	0	0	0	0	0	0	0	0	0	0	0	0
ASV505	d__Bacteria;k__norank_d__Bacteria;p__Firmicutes;c__Clostridia;o__Oscillospirales;f__Ruminococcaceae;g__norank_f__Ruminococcaceae;s__unclassified_g__norank_f__Ruminococcaceae	0	4	12	0	18	6	60	0	0	13	26	17	9	0	12	7	9	22	20	14	17	7	14	0	18	18	0	24	7	5	0	18	7	0	4	0	10	19	9	20	0	25	32	18	0	16	7	8
ASV295	d__Bacteria;k__norank_d__Bacteria;p__Firmicutes;c__Clostridia;o__Oscillospirales;f__Oscillospiraceae;g__unclassified_f__Oscillospiraceae;s__unclassified_f__Oscillospiraceae	0	0	0	0	0	0	0	0	0	0	0	0	0	0	0	0	0	0	3	0	0	0	0	0	0	0	0	0	4	0	0	3	0	0	0	0	0	2	0	0	0	3	0	0	0	0	0	0
ASV214	d__Bacteria;k__norank_d__Bacteria;p__Firmicutes;c__Clostridia;o__Christensenellales;f__Christensenellaceae;g__Christensenellaceae_R-7_group;s__unclassified_g__Christensenellaceae_R-7_group	14	0	0	0	33	3	19	0	0	0	6	0	0	18	0	24	0	13	64	6	0	5	0	0	0	11	9	9	33	0	3	29	8	0	0	10	12	12	0	28	0	52	27	26	4	0	4	0
ASV238	d__Bacteria;k__norank_d__Bacteria;p__Firmicutes;c__Clostridia;o__Oscillospirales;f__Oscillospiraceae;g__unclassified_f__Oscillospiraceae;s__unclassified_f__Oscillospiraceae	0	0	0	0	7	10	8	0	0	0	0	0	0	0	0	0	0	0	5	0	0	0	0	0	0	0	4	0	12	0	0	11	0	0	0	0	0	0	0	0	0	10	7	0	0	0	0	0
ASV1016	d__Bacteria;k__norank_d__Bacteria;p__Desulfobacterota;c__Desulfovibrionia;o__Desulfovibrionales;f__Desulfovibrionaceae;g__Mailhella;s__Desulfovibrio_sp._Marseille-P3199	10	0	0	0	0	0	0	0	0	0	0	0	0	0	0	0	0	0	4	0	0	12	0	3	0	0	0	0	0	0	0	0	2	0	0	0	0	0	0	0	0	0	0	7	0	0	8	0
ASV188	d__Bacteria;k__norank_d__Bacteria;p__Firmicutes;c__Clostridia;o__Oscillospirales;f__Ruminococcaceae;g__Anaerofilum;s__uncultured_bacterium_g__Anaerofilum	0	4	6	0	0	4	16	0	0	0	0	0	0	7	0	0	0	0	0	13	0	0	0	0	0	0	0	4	0	0	2	0	0	0	0	0	0	0	0	0	0	5	4	0	0	0	0	0
ASV1223	d__Bacteria;k__norank_d__Bacteria;p__Firmicutes;c__Clostridia;o__Oscillospirales;f__Ruminococcaceae;g__Ruminococcus;s__bacterium_ic1277	0	0	4	0	0	0	0	0	0	0	0	0	0	0	0	7	0	0	0	0	0	0	0	0	0	0	0	0	0	0	0	0	0	0	0	0	0	45	0	0	0	0	0	0	0	0	0	0
ASV2787	d__Bacteria;k__norank_d__Bacteria;p__Firmicutes;c__Bacilli;o__RF39;f__norank_o__RF39;g__norank_f__norank_o__RF39;s__unclassified_g__norank_f__norank_o__RF39	0	0	0	0	0	0	0	0	0	0	0	0	0	0	0	0	0	0	0	0	0	0	0	0	0	0	0	0	0	0	0	0	0	0	0	0	0	0	0	0	0	0	0	0	0	0	0	0
ASV269	d__Bacteria;k__norank_d__Bacteria;p__Firmicutes;c__Clostridia;o__Oscillospirales;f__unclassified_o__Oscillospirales;g__unclassified_o__Oscillospirales;s__unclassified_o__Oscillospirales	0	0	6	0	0	0	0	0	0	0	8	0	0	0	0	0	0	0	0	0	0	0	0	0	0	0	0	0	0	0	0	3	4	0	3	0	4	0	0	3	0	0	0	0	0	0	0	0
ASV262	d__Bacteria;k__norank_d__Bacteria;p__Firmicutes;c__Clostridia;o__Oscillospirales;f__Oscillospiraceae;g__Papillibacter;s__uncultured_bacterium_g__Papillibacter	0	0	0	0	0	3	0	0	0	6	0	0	5	0	0	0	0	8	0	0	0	0	0	0	0	4	0	0	0	3	0	0	4	0	0	0	0	0	0	0	0	5	0	0	0	0	0	3
ASV284	d__Bacteria;k__norank_d__Bacteria;p__Firmicutes;c__Clostridia;o__Oscillospirales;f__Ruminococcaceae;g__Anaerotruncus;s__unclassified_g__Anaerotruncus	0	0	0	0	0	0	0	0	0	0	0	0	0	0	0	0	0	0	3	0	0	0	0	0	0	0	0	0	0	0	0	0	0	0	0	0	0	0	0	0	0	0	0	0	0	0	0	0
ASV1193	d__Bacteria;k__norank_d__Bacteria;p__Firmicutes;c__Clostridia;o__Monoglobales;f__Monoglobaceae;g__Monoglobus;s__uncultured_bacterium_g__Monoglobus	0	0	0	0	4	0	0	0	0	0	0	0	0	0	7	0	0	0	0	0	0	0	0	0	0	3	6	0	0	0	0	0	0	0	0	0	4	3	0	0	6	0	0	0	0	2	0	0
ASV2788	d__Bacteria;k__norank_d__Bacteria;p__Firmicutes;c__Clostridia;o__Lachnospirales;f__Lachnospiraceae;g__unclassified_f__Lachnospiraceae;s__unclassified_f__Lachnospiraceae	0	0	0	0	0	0	0	0	0	0	0	0	0	0	0	0	0	0	0	0	0	0	0	0	0	0	0	0	0	0	0	0	0	0	0	0	0	0	0	0	0	0	0	0	0	0	0	0
ASV2789	d__Bacteria;k__norank_d__Bacteria;p__Firmicutes;c__Clostridia;o__Lachnospirales;f__Lachnospiraceae;g__Anaerostipes;s__unclassified_g__Anaerostipes	0	0	0	0	0	0	0	0	0	0	0	0	0	0	0	0	0	0	0	0	0	0	0	0	0	0	0	0	0	0	0	0	0	0	0	0	0	0	0	0	0	0	0	0	0	0	0	0
ASV702	d__Bacteria;k__norank_d__Bacteria;p__Firmicutes;c__Clostridia;o__Oscillospirales;f__Oscillospiraceae;g__Colidextribacter;s__unclassified_g__Colidextribacter	0	0	0	0	0	0	0	0	0	0	0	0	0	0	7	0	0	0	0	0	0	0	0	0	0	0	0	0	0	0	0	4	0	0	0	0	0	0	0	0	0	0	0	0	0	0	0	0
ASV338	d__Bacteria;k__norank_d__Bacteria;p__Elusimicrobiota;c__Elusimicrobia;o__Elusimicrobiales;f__Elusimicrobiaceae;g__Elusimicrobium;s__uncultured_bacterium_g__Elusimicrobium	0	0	43	0	0	0	0	0	0	0	0	3	0	0	36	0	0	19	0	0	0	0	0	0	0	0	0	2	4	0	28	18	0	0	0	0	0	0	0	13	0	4	0	2	0	0	0	0
ASV2191	d__Bacteria;k__norank_d__Bacteria;p__Proteobacteria;c__Alphaproteobacteria;o__Rhodospirillales;f__norank_o__Rhodospirillales;g__norank_f__norank_o__Rhodospirillales;s__unidentified_rumen_bacterium_RF32	0	0	0	0	0	0	0	0	0	0	0	0	0	0	0	0	0	0	0	0	0	0	0	0	0	0	0	0	0	0	0	0	0	0	0	0	0	0	0	0	0	0	0	0	0	0	0	0
ASV309	d__Bacteria;k__norank_d__Bacteria;p__Patescibacteria;c__Saccharimonadia;o__Saccharimonadales;f__norank_o__Saccharimonadales;g__norank_f__norank_o__Saccharimonadales;s__Candidatus_Saccharibacteria_bacterium_UB2523	0	2	0	0	4	0	13	0	0	0	37	0	0	120	29	0	0	5	13	11	0	0	0	0	0	2	0	0	3	10	5	0	5	0	56	0	5	0	0	3	2	19	10	7	0	13	0	0
ASV2790	d__Bacteria;k__norank_d__Bacteria;p__Firmicutes;c__Bacilli;o__RF39;f__norank_o__RF39;g__norank_f__norank_o__RF39;s__uncultured_bacterium_g__norank_f__norank_o__RF39	0	0	0	0	0	0	0	0	0	0	0	0	0	0	0	0	0	0	0	0	0	0	0	0	0	0	0	0	0	0	0	0	0	0	0	0	0	0	0	0	0	0	0	0	0	0	0	0
ASV294	d__Bacteria;k__norank_d__Bacteria;p__Bacteroidota;c__Bacteroidia;o__Bacteroidales;f__Marinifilaceae;g__Butyricimonas;s__uncultured_bacterium_g__Butyricimonas	0	0	0	0	0	0	3	0	0	0	28	0	2	4	0	0	0	0	6	10	0	0	7	0	0	0	16	0	0	5	4	0	10	71	149	0	0	4	4	6	0	15	0	0	0	0	0	0
ASV458	d__Bacteria;k__norank_d__Bacteria;p__Firmicutes;c__Clostridia;o__Peptostreptococcales-Tissierellales;f__Anaerovoracaceae;g__Family_XIII_AD3011_group;s__uncultured_bacterium_g__Family_XIII_AD3011_group	0	0	0	0	2	7	0	0	0	9	0	0	6	0	0	0	3	0	3	6	7	0	0	0	0	0	5	0	8	7	6	6	4	8	10	6	7	0	0	0	11	0	0	0	5	8	0	4
ASV217	d__Bacteria;k__norank_d__Bacteria;p__Firmicutes;c__Bacilli;o__Lactobacillales;f__Lactobacillaceae;g__Lactobacillus;s__unclassified_g__Lactobacillus	22	97	0	0	0	0	7	0	0	0	0	3	0	0	0	8	0	27	0	20	11	0	3	10	11	2	0	13	0	0	0	2	0	0	4	12	7	9	0	45	0	0	16	21	0	0	8	0
ASV443	d__Bacteria;k__norank_d__Bacteria;p__Firmicutes;c__Clostridia;o__Oscillospirales;f__UCG-010;g__norank_f__UCG-010;s__unclassified_g__norank_f__UCG-010	0	10	6	0	0	0	0	0	0	0	0	0	0	4	0	0	0	0	0	4	0	0	0	0	0	0	0	0	0	15	0	5	0	0	0	0	0	0	0	0	0	0	0	0	0	0	0	0
ASV2791	d__Bacteria;k__norank_d__Bacteria;p__Firmicutes;c__Clostridia;o__Oscillospirales;f__Butyricicoccaceae;g__UCG-009;s__uncultured_bacterium_g__UCG-009	0	0	0	0	0	0	0	0	0	0	0	0	0	0	0	0	0	0	0	0	0	0	0	0	0	0	0	0	0	0	0	0	0	0	0	0	0	0	0	0	0	0	0	0	0	0	0	0
ASV762	d__Bacteria;k__norank_d__Bacteria;p__Firmicutes;c__Clostridia;o__Clostridia_vadinBB60_group;f__norank_o__Clostridia_vadinBB60_group;g__norank_f__norank_o__Clostridia_vadinBB60_group;s__gut_metagenome_g__norank_f__norank	0	0	0	0	6	0	0	0	0	0	0	0	8	0	0	0	0	0	0	0	0	0	0	0	0	0	0	0	0	0	0	0	0	0	0	0	0	0	0	0	0	0	0	0	0	0	0	0
ASV1588	d__Bacteria;k__norank_d__Bacteria;p__Firmicutes;c__Clostridia;o__Oscillospirales;f__Oscillospiraceae;g__UCG-002;s__uncultured_bacterium_g__UCG-002	0	0	0	0	0	0	0	0	0	0	0	0	0	0	0	0	0	0	2	0	0	0	0	0	0	0	0	0	0	0	0	0	0	0	0	0	0	0	0	0	0	0	0	0	0	0	0	0
ASV1786	d__Bacteria;k__norank_d__Bacteria;p__Firmicutes;c__Clostridia;o__Lachnospirales;f__Defluviitaleaceae;g__Defluviitaleaceae_UCG-011;s__uncultured_bacterium_g__Defluviitaleaceae_UCG-011	0	0	0	0	0	8	0	0	0	0	0	0	0	0	4	0	0	0	8	0	0	0	0	0	0	4	0	0	0	0	0	0	0	0	0	0	0	0	0	0	0	0	0	0	0	0	0	4
ASV2792	d__Bacteria;k__norank_d__Bacteria;p__Firmicutes;c__Clostridia;o__Oscillospirales;f__Ruminococcaceae;g__norank_f__Ruminococcaceae;s__unclassified_g__norank_f__Ruminococcaceae	0	0	0	0	0	0	0	0	0	0	0	0	0	0	0	0	0	0	0	0	0	0	0	0	0	0	0	0	0	0	0	0	0	0	0	0	0	0	0	0	0	0	0	0	0	0	0	0
ASV2793	d__Bacteria;k__norank_d__Bacteria;p__Firmicutes;c__Clostridia;o__unclassified_c__Clostridia;f__unclassified_c__Clostridia;g__unclassified_c__Clostridia;s__unclassified_c__Clostridia	0	0	0	0	0	0	0	0	0	0	0	0	0	0	0	0	0	0	0	0	0	0	0	0	0	0	0	0	0	0	0	0	0	0	0	0	0	0	0	0	0	0	0	0	0	0	0	0
ASV687	d__Bacteria;k__norank_d__Bacteria;p__Firmicutes;c__Clostridia;o__Peptococcales;f__Peptococcaceae;g__norank_f__Peptococcaceae;s__uncultured_bacterium_g__norank_f__Peptococcaceae	0	0	0	0	0	0	0	0	0	0	0	0	0	0	0	0	0	0	0	3	0	0	0	3	0	0	0	0	0	0	0	5	2	0	0	0	0	0	0	0	0	6	0	3	0	0	0	0
ASV429	d__Bacteria;k__norank_d__Bacteria;p__Firmicutes;c__Clostridia;o__Oscillospirales;f__Ruminococcaceae;g__unclassified_f__Ruminococcaceae;s__unclassified_f__Ruminococcaceae	0	0	0	0	0	0	0	0	0	0	0	0	0	0	0	0	0	0	0	0	0	0	0	0	0	0	0	0	0	0	0	0	0	0	0	0	0	0	0	0	0	0	0	0	0	0	0	0
ASV195	d__Bacteria;k__norank_d__Bacteria;p__Firmicutes;c__Clostridia;o__Oscillospirales;f__Butyricicoccaceae;g__UCG-009;s__uncultured_bacterium_g__UCG-009	9	0	0	0	0	0	6	0	0	0	0	0	0	0	0	0	0	0	0	0	0	0	0	0	0	0	0	0	0	0	0	0	0	0	0	5	0	7	0	0	0	0	0	0	0	0	0	0
ASV714	d__Bacteria;k__norank_d__Bacteria;p__Firmicutes;c__Clostridia;o__Oscillospirales;f__Oscillospiraceae;g__unclassified_f__Oscillospiraceae;s__unclassified_f__Oscillospiraceae	0	0	0	0	0	0	19	0	0	0	0	0	0	0	0	3	0	14	24	12	0	0	0	0	0	0	0	0	0	0	0	3	0	0	0	0	0	22	0	11	0	0	0	37	0	0	0	0
ASV578	d__Bacteria;k__norank_d__Bacteria;p__Firmicutes;c__Bacilli;o__Lactobacillales;f__Lactobacillaceae;g__Lactobacillus;s__unclassified_g__Lactobacillus	0	0	0	0	0	0	0	0	0	0	0	0	0	0	0	0	0	0	0	9	0	0	0	0	0	0	0	0	0	0	0	0	0	13	0	0	0	0	0	0	0	0	0	0	0	0	0	0
ASV911	d__Bacteria;k__norank_d__Bacteria;p__Firmicutes;c__Clostridia;o__Clostridia_vadinBB60_group;f__norank_o__Clostridia_vadinBB60_group;g__norank_f__norank_o__Clostridia_vadinBB60_group;s__uncultured_bacterium_g__norank_f__norank_o__Clostridia_vadinBB60_group	0	0	7	0	0	0	0	0	0	0	0	0	5	6	3	0	0	0	3	0	3	14	0	0	0	3	0	0	0	0	0	0	0	0	0	2	16	0	0	5	0	0	9	0	5	0	0	0
ASV1234	d__Bacteria;k__norank_d__Bacteria;p__Firmicutes;c__Clostridia;o__Oscillospirales;f__Ruminococcaceae;g__unclassified_f__Ruminococcaceae;s__unclassified_f__Ruminococcaceae	0	0	0	0	0	0	0	0	0	0	0	0	0	0	0	2	0	0	0	0	0	0	0	0	0	0	0	0	0	0	0	0	0	0	0	0	0	13	0	0	0	0	0	0	0	0	0	0
ASV432	d__Bacteria;k__norank_d__Bacteria;p__Firmicutes;c__Clostridia;o__Peptococcales;f__Peptococcaceae;g__norank_f__Peptococcaceae;s__uncultured_bacterium_g__norank_f__Peptococcaceae	0	0	0	0	0	0	0	0	0	0	2	3	0	0	9	0	0	0	3	0	5	0	0	0	0	7	0	0	0	0	0	0	0	2	4	0	8	0	0	0	0	2	0	0	5	0	0	0
ASV1183	d__Bacteria;k__norank_d__Bacteria;p__Firmicutes;c__Clostridia;o__Oscillospirales;f__Ruminococcaceae;g__unclassified_f__Ruminococcaceae;s__unclassified_f__Ruminococcaceae	0	0	0	0	0	0	3	0	0	0	0	0	0	0	0	5	0	0	4	0	0	0	0	0	0	0	0	0	0	0	0	0	0	0	0	0	6	4	0	0	0	0	0	0	0	0	0	0
ASV2794	d__Bacteria;k__norank_d__Bacteria;p__Firmicutes;c__Bacilli;o__RF39;f__norank_o__RF39;g__norank_f__norank_o__RF39;s__uncultured_bacterium_g__norank_f__norank_o__RF39	0	0	0	0	0	0	0	0	0	0	0	0	0	0	0	0	0	0	0	0	0	0	0	0	0	0	0	0	0	0	0	0	0	0	0	0	0	0	0	0	0	0	0	0	0	0	0	0
ASV722	d__Bacteria;k__norank_d__Bacteria;p__Firmicutes;c__Clostridia;o__Peptococcales;f__Peptococcaceae;g__norank_f__Peptococcaceae;s__uncultured_bacterium_g__norank_f__Peptococcaceae	0	3	0	0	0	0	0	0	0	4	3	0	0	0	0	0	0	0	0	0	0	0	0	0	0	0	0	0	0	0	0	2	0	0	3	0	5	0	0	0	0	0	0	0	0	0	0	0
ASV1312	d__Bacteria;k__norank_d__Bacteria;p__Firmicutes;c__Clostridia;o__Oscillospirales;f__UCG-010;g__norank_f__UCG-010;s__gut_metagenome_g__norank_f__UCG-010	0	0	0	0	0	0	2	0	0	0	0	0	0	0	0	0	0	0	0	0	0	0	0	0	0	0	0	0	0	0	0	0	0	0	0	0	0	0	0	0	0	0	0	0	0	0	0	0
ASV300	d__Bacteria;k__norank_d__Bacteria;p__Firmicutes;c__Clostridia;o__Peptococcales;f__Peptococcaceae;g__norank_f__Peptococcaceae;s__uncultured_bacterium_g__norank_f__Peptococcaceae	0	0	0	0	0	0	0	0	0	0	2	0	0	0	0	3	0	3	0	0	0	0	0	0	0	0	0	0	0	0	0	2	2	0	0	0	0	0	0	0	0	2	2	3	0	5	0	0
ASV2795	d__Bacteria;k__norank_d__Bacteria;p__Firmicutes;c__Bacilli;o__Erysipelotrichales;f__Erysipelotrichaceae;g__Faecalitalea;s__Faecalitalea_cylindroides_T2-87	0	0	0	0	0	0	0	0	0	0	0	0	0	0	0	0	0	0	0	0	0	0	0	0	0	0	0	0	0	0	0	0	0	0	0	0	0	0	0	0	0	0	0	0	0	0	0	0
ASV2796	d__Bacteria;k__norank_d__Bacteria;p__Firmicutes;c__Bacilli;o__RF39;f__norank_o__RF39;g__norank_f__norank_o__RF39;s__uncultured_bacterium_g__norank_f__norank_o__RF39	0	0	0	0	0	0	0	0	0	0	0	0	0	0	0	0	0	0	0	0	0	0	0	0	0	0	0	0	0	0	0	0	0	0	0	0	0	0	0	0	0	0	0	0	0	0	0	0
ASV2797	d__Bacteria;k__norank_d__Bacteria;p__unclassified_k__norank_d__Bacteria;c__unclassified_k__norank_d__Bacteria;o__unclassified_k__norank_d__Bacteria;f__unclassified_k__norank_d__Bacteria;g__unclassified_k__norank_d__Bacteria;s__unclassified_k__norank_d__Bacteria	0	0	0	0	0	0	0	0	0	0	0	0	0	0	0	0	0	0	0	0	0	0	0	0	0	0	0	0	0	0	0	0	0	0	0	0	0	0	0	0	0	0	0	0	0	0	0	0
ASV971	d__Bacteria;k__norank_d__Bacteria;p__Firmicutes;c__Clostridia;o__Oscillospirales;f__norank_o__Oscillospirales;g__Hydrogenoanaerobacterium;s__unclassified_g__Hydrogenoanaerobacterium	0	0	0	0	0	0	0	0	0	0	0	0	0	0	0	0	0	3	0	0	0	0	0	0	0	0	0	0	0	0	0	0	0	0	0	0	0	0	0	0	0	0	0	0	0	0	0	0
ASV589	d__Bacteria;k__norank_d__Bacteria;p__Firmicutes;c__Clostridia;o__Oscillospirales;f__UCG-010;g__norank_f__UCG-010;s__uncultured_bacterium_g__norank_f__UCG-010	10	7	9	0	15	0	0	2	0	18	3	7	4	34	67	15	4	0	10	2	0	14	4	0	0	10	20	3	8	43	0	6	4	3	0	0	35	0	0	6	5	2	14	0	24	24	0	3
ASV2446	d__Bacteria;k__norank_d__Bacteria;p__Firmicutes;c__Clostridia;o__Oscillospirales;f__Ruminococcaceae;g__unclassified_f__Ruminococcaceae;s__unclassified_f__Ruminococcaceae	0	0	0	0	0	0	0	0	0	0	0	0	0	0	0	0	0	0	0	0	0	0	0	0	0	0	0	0	0	0	0	0	0	0	0	0	0	0	0	0	0	0	0	0	0	0	0	0
ASV2798	d__Bacteria;k__norank_d__Bacteria;p__Firmicutes;c__Clostridia;o__Oscillospirales;f__Ruminococcaceae;g__unclassified_f__Ruminococcaceae;s__unclassified_f__Ruminococcaceae	0	0	0	0	0	0	0	0	0	0	0	0	0	0	0	0	0	0	0	0	0	0	0	0	0	0	0	0	0	0	0	0	0	0	0	0	0	0	0	0	0	0	0	0	0	0	0	0
ASV6	d__Bacteria;k__norank_d__Bacteria;p__Bacteroidota;c__Bacteroidia;o__Bacteroidales;f__unclassified_o__Bacteroidales;g__unclassified_o__Bacteroidales;s__unclassified_o__Bacteroidales	647	1239	0	1030	2383	2103	0	270	0	1148	2079	2736	4525	2333	2931	1413	895	0	2337	2638	148	806	1693	45	943	1247	2029	647	0	645	1362	0	0	4293	0	721	0	783	0	853	3152	0	1069	1374	1407	1773	59	1917
ASV29	d__Bacteria;k__norank_d__Bacteria;p__Firmicutes;c__Clostridia;o__Oscillospirales;f__Ruminococcaceae;g__Subdoligranulum;s__unclassified_g__Subdoligranulum	202	0	0	0	0	0	0	0	0	95	0	0	0	0	0	0	0	0	57	585	0	50	0	0	0	0	0	42	0	66	0	0	84	0	0	0	0	0	0	147	0	0	0	0	0	0	0	0
ASV977	d__Bacteria;k__norank_d__Bacteria;p__Firmicutes;c__Negativicutes;o__Veillonellales-Selenomonadales;f__Selenomonadaceae;g__Megamonas;s__unclassified_g__Megamonas	200	0	0	0	0	0	0	0	0	0	0	0	0	0	0	0	0	0	0	0	0	0	0	0	0	0	0	0	0	0	0	0	0	0	0	0	0	0	0	0	0	0	0	0	0	0	0	0
ASV39	d__Bacteria;k__norank_d__Bacteria;p__Firmicutes;c__Clostridia;o__Oscillospirales;f__Ruminococcaceae;g__Faecalibacterium;s__uncultured_bacterium_g__Faecalibacterium	132	0	248	0	0	283	334	0	0	104	36	115	0	72	90	139	0	138	20	65	84	0	0	36	52	371	165	0	64	0	37	0	0	0	0	62	0	127	109	0	0	130	0	58	0	0	107	0
ASV609	d__Bacteria;k__norank_d__Bacteria;p__Bacteroidota;c__Bacteroidia;o__Bacteroidales;f__Tannerellaceae;g__unclassified_f__Tannerellaceae;s__unclassified_f__Tannerellaceae	99	0	0	45	0	0	17	15	0	69	106	10	31	23	24	0	51	0	0	35	0	0	10	0	40	15	21	0	0	0	59	59	52	42	172	0	0	22	0	0	42	22	34	25	41	117	0	0
ASV978	d__Bacteria;k__norank_d__Bacteria;p__Firmicutes;c__Clostridia;o__Lachnospirales;f__Lachnospiraceae;g__Ruminococcus_torques_group;s__unclassified_g__Ruminococcus_torques_group	93	0	0	0	0	66	0	0	0	0	0	0	0	0	44	0	0	0	0	53	0	67	0	0	0	0	0	0	0	0	0	0	0	0	109	27	0	0	0	81	0	0	0	0	0	31	61	0
ASV979	d__Bacteria;k__norank_d__Bacteria;p__Firmicutes;c__Clostridia;o__Oscillospirales;f__Ruminococcaceae;g__Subdoligranulum;s__unclassified_g__Subdoligranulum	84	0	0	0	0	0	0	0	0	37	0	0	0	0	0	0	0	0	0	0	0	0	0	0	0	0	0	0	0	39	0	0	0	0	0	0	0	0	0	46	0	0	0	0	0	0	0	0
ASV980	d__Bacteria;k__norank_d__Bacteria;p__Firmicutes;c__Clostridia;o__Lachnospirales;f__Lachnospiraceae;g__unclassified_f__Lachnospiraceae;s__unclassified_f__Lachnospiraceae	84	0	0	18	0	0	0	0	0	0	0	0	68	0	0	0	0	0	0	0	0	0	0	0	0	0	0	122	0	104	0	0	0	0	0	0	0	0	0	0	113	0	0	0	0	0	0	0
ASV348	d__Bacteria;k__norank_d__Bacteria;p__Synergistota;c__Synergistia;o__Synergistales;f__Synergistaceae;g__Synergistes;s__uncultured_organism_g__Synergistes	77	0	0	34	72	54	0	84	0	0	78	65	0	71	79	0	0	106	0	0	0	153	24	98	66	0	34	0	45	32	0	0	66	0	314	0	80	123	0	63	0	56	0	65	11	0	0	415
ASV798	d__Bacteria;k__norank_d__Bacteria;p__Bacteroidota;c__Bacteroidia;o__Bacteroidales;f__Bacteroidaceae;g__Bacteroides;s__Bacteroides_sp._Marseille-P3166	76	0	0	63	65	0	41	0	0	0	48	0	0	82	0	0	65	0	73	0	0	0	0	0	48	28	0	0	23	0	0	0	71	26	80	0	299	237	37	111	24	142	52	0	0	26	0	0
ASV981	d__Bacteria;k__norank_d__Bacteria;p__Bacteroidota;c__Bacteroidia;o__Bacteroidales;f__Bacteroidaceae;g__Bacteroides;s__unclassified_g__Bacteroides	72	0	0	0	0	0	0	0	0	0	0	0	0	0	0	0	0	0	0	0	0	0	0	0	0	0	0	0	0	0	0	0	0	0	0	0	0	0	0	0	0	0	0	0	0	0	0	0
ASV982	d__Bacteria;k__norank_d__Bacteria;p__Firmicutes;c__Clostridia;o__Lachnospirales;f__Lachnospiraceae;g__Ruminococcus_torques_group;s__unclassified_g__Ruminococcus_torques_group	72	0	0	61	0	0	0	0	0	51	0	0	0	0	0	0	0	0	0	0	0	0	0	0	0	0	0	27	0	0	0	0	0	42	0	0	0	0	0	0	0	0	0	0	0	0	0	0
ASV983	d__Bacteria;k__norank_d__Bacteria;p__Bacteroidota;c__Bacteroidia;o__Bacteroidales;f__unclassified_o__Bacteroidales;g__unclassified_o__Bacteroidales;s__unclassified_o__Bacteroidales	71	0	0	0	0	0	0	0	0	0	0	0	0	0	0	0	0	0	0	0	0	0	0	0	0	0	0	0	0	0	0	0	0	0	0	0	0	0	0	0	0	0	0	0	0	0	0	0
ASV608	d__Bacteria;k__norank_d__Bacteria;p__Bacteroidota;c__Bacteroidia;o__Bacteroidales;f__Tannerellaceae;g__unclassified_f__Tannerellaceae;s__unclassified_f__Tannerellaceae	69	0	0	29	0	0	0	39	0	77	88	0	42	30	22	0	71	41	19	24	0	18	0	0	57	0	0	28	0	30	46	63	47	39	174	0	0	0	0	0	49	31	55	17	21	89	0	0
ASV621	d__Bacteria;k__norank_d__Bacteria;p__Firmicutes;c__Clostridia;o__Clostridia_UCG-014;f__norank_o__Clostridia_UCG-014;g__norank_f__norank_o__Clostridia_UCG-014;s__unclassified_g__norank_f__norank_o__Clostridia_UCG-014	66	0	0	0	0	13	45	0	0	0	0	0	0	0	0	0	0	38	0	0	0	0	0	0	0	0	0	0	0	0	0	32	41	0	0	0	0	0	0	0	0	0	0	27	0	0	0	0
ASV618	d__Bacteria;k__norank_d__Bacteria;p__Firmicutes;c__Negativicutes;o__Veillonellales-Selenomonadales;f__Veillonellaceae;g__Megasphaera;s__Megasphaera_stantonii	64	0	0	11	0	0	0	0	0	26	44	0	0	0	41	0	13	26	0	21	0	0	0	0	0	0	8	0	3	6	0	36	97	22	377	0	0	0	0	0	0	13	20	0	0	146	0	365
ASV985	d__Bacteria;k__norank_d__Bacteria;p__Bacteroidota;c__Bacteroidia;o__Bacteroidales;f__Bacteroidaceae;g__Bacteroides;s__Bacteroides_gallinaceum	64	0	0	0	0	0	0	0	0	0	0	0	0	0	0	0	0	0	0	0	0	0	0	0	0	0	0	0	0	0	0	0	0	0	0	0	0	0	0	0	0	0	0	0	0	0	0	0
ASV794	d__Bacteria;k__norank_d__Bacteria;p__Bacteroidota;c__Bacteroidia;o__Bacteroidales;f__unclassified_o__Bacteroidales;g__unclassified_o__Bacteroidales;s__unclassified_o__Bacteroidales	57	7	0	7	7	0	0	0	0	0	54	0	0	16	0	0	0	0	20	0	0	0	0	0	3	0	0	5	0	0	178	0	159	22	0	0	0	0	0	0	3	59	103	0	38	0	0	28
ASV523	d__Bacteria;k__norank_d__Bacteria;p__Firmicutes;c__Clostridia;o__Lachnospirales;f__Lachnospiraceae;g__Eubacterium_hallii_group;s__uncultured_bacterium_g__Eubacterium_hallii_group	56	0	0	0	8	0	0	0	0	0	0	0	0	0	0	23	0	0	0	0	21	0	0	0	0	28	74	0	0	0	0	11	0	0	11	20	0	0	0	0	0	12	0	0	0	0	17	0
ASV877	d__Bacteria;k__norank_d__Bacteria;p__Firmicutes;c__Clostridia;o__Oscillospirales;f__Ruminococcaceae;g__norank_f__Ruminococcaceae;s__unclassified_g__norank_f__Ruminococcaceae	53	0	0	0	0	0	0	0	0	0	0	0	0	0	0	23	0	0	0	0	45	0	0	0	0	0	0	0	0	0	0	0	0	0	0	0	0	0	0	0	0	28	0	0	0	0	0	0
ASV79	d__Bacteria;k__norank_d__Bacteria;p__Firmicutes;c__Clostridia;o__Oscillospirales;f__Ruminococcaceae;g__Fournierella;s__unclassified_g__Fournierella	52	0	27	0	0	12	0	0	0	0	0	0	0	32	0	0	0	0	0	72	0	87	0	0	0	0	0	14	0	0	0	23	0	0	0	6	0	0	0	0	0	17	0	0	0	0	5	0
ASV986	d__Bacteria;k__norank_d__Bacteria;p__Firmicutes;c__Clostridia;o__Clostridia_UCG-014;f__norank_o__Clostridia_UCG-014;g__norank_f__norank_o__Clostridia_UCG-014;s__unclassified_g__norank_f__norank_o__Clostridia_UCG-014	51	0	15	0	0	0	0	0	0	0	0	0	0	0	0	0	0	0	0	0	0	0	0	0	0	0	0	0	0	0	0	0	0	0	0	0	0	0	0	0	0	0	0	0	0	0	0	0
ASV987	d__Bacteria;k__norank_d__Bacteria;p__Firmicutes;c__Clostridia;o__Oscillospirales;f__Ruminococcaceae;g__unclassified_f__Ruminococcaceae;s__unclassified_f__Ruminococcaceae	48	0	57	0	0	0	0	0	0	0	0	0	0	0	0	0	0	0	0	0	0	0	0	0	0	0	0	0	0	0	0	0	0	0	0	27	0	51	0	0	0	0	0	0	0	0	0	0
ASV248	d__Bacteria;k__norank_d__Bacteria;p__Firmicutes;c__Clostridia;o__Christensenellales;f__Christensenellaceae;g__Christensenellaceae_R-7_group;s__gut_metagenome_g__Christensenellaceae_R-7_group	46	0	31	0	0	0	33	0	0	0	0	0	0	0	0	51	0	0	22	10	0	0	0	5	0	0	0	0	0	0	0	16	0	0	0	17	30	70	0	37	0	28	15	50	0	0	0	0
ASV988	d__Bacteria;k__norank_d__Bacteria;p__Firmicutes;c__Clostridia;o__Lachnospirales;f__Lachnospiraceae;g__unclassified_f__Lachnospiraceae;s__unclassified_f__Lachnospiraceae	46	0	70	0	0	0	106	0	0	124	0	0	0	0	0	0	0	0	0	0	0	0	0	0	0	0	0	0	0	0	0	0	65	0	0	0	0	59	0	0	0	0	0	0	0	0	0	0
ASV545	d__Bacteria;k__norank_d__Bacteria;p__Firmicutes;c__Clostridia;o__Lachnospirales;f__Lachnospiraceae;g__Ruminococcus_torques_group;s__unclassified_g__Ruminococcus_torques_group	46	55	97	40	0	0	99	0	0	141	0	61	0	78	50	94	37	0	0	200	0	109	0	0	167	68	182	114	120	91	28	108	0	0	106	88	0	138	0	89	0	57	98	147	0	0	30	85
ASV148	d__Bacteria;k__norank_d__Bacteria;p__Firmicutes;c__Clostridia;o__Clostridia_vadinBB60_group;f__norank_o__Clostridia_vadinBB60_group;g__norank_f__norank_o__Clostridia_vadinBB60_group;s__uncultured_bacterium_g__norank_f__norank_o__Clostridia_vadinBB60_group	44	0	38	0	0	0	20	0	0	0	0	0	0	0	0	0	0	43	0	0	0	55	0	17	0	0	0	0	0	0	0	0	0	0	0	0	0	0	0	18	0	0	0	45	0	0	0	0
ASV402	d__Bacteria;k__norank_d__Bacteria;p__Firmicutes;c__Clostridia;o__Lachnospirales;f__Lachnospiraceae;g__Ruminococcus_torques_group;s__unclassified_g__Ruminococcus_torques_group	42	13	0	85	0	47	0	0	0	0	0	0	0	18	0	0	0	25	29	0	28	69	0	0	0	0	0	0	26	0	0	0	0	0	0	37	34	0	0	0	0	9	35	25	0	0	31	0
ASV275	d__Bacteria;k__norank_d__Bacteria;p__Firmicutes;c__Clostridia;o__Oscillospirales;f__UCG-010;g__norank_f__UCG-010;s__uncultured_bacterium_g__norank_f__UCG-010	40	0	26	0	0	0	0	0	0	0	0	0	0	0	0	22	0	0	2	0	0	0	0	0	0	0	0	0	0	0	0	6	0	0	0	0	0	24	0	0	0	0	0	7	0	0	0	0
ASV787	d__Bacteria;k__norank_d__Bacteria;p__Firmicutes;c__Negativicutes;o__Veillonellales-Selenomonadales;f__Selenomonadaceae;g__Megamonas;s__Megamonas_hypermegale	39	0	0	2	0	0	0	0	0	0	143	0	0	0	34	0	0	0	0	0	0	0	0	0	0	0	0	0	0	0	0	0	0	15	0	0	0	0	0	0	0	0	0	0	0	0	0	0
ASV990	d__Bacteria;k__norank_d__Bacteria;p__Fusobacteriota;c__Fusobacteriia;o__Fusobacteriales;f__Fusobacteriaceae;g__Fusobacterium;s__unclassified_g__Fusobacterium	36	0	0	0	0	0	0	0	0	0	0	0	0	0	0	0	0	0	0	0	0	0	0	0	88	0	0	0	0	0	0	0	31	0	0	0	18	0	0	0	0	0	0	0	0	0	30	0
ASV575	d__Bacteria;k__norank_d__Bacteria;p__Firmicutes;c__Clostridia;o__Oscillospirales;f__Oscillospiraceae;g__norank_f__Oscillospiraceae;s__unclassified_g__norank_f__Oscillospiraceae	35	0	0	0	0	29	0	7	0	36	74	28	51	0	30	31	0	0	60	0	0	0	0	0	9	45	0	27	0	19	45	0	10	0	39	0	52	0	0	16	40	0	34	0	51	34	14	9
ASV991	d__Bacteria;k__norank_d__Bacteria;p__Firmicutes;c__Clostridia;o__Oscillospirales;f__Oscillospiraceae;g__unclassified_f__Oscillospiraceae;s__unclassified_f__Oscillospiraceae	35	0	0	0	0	0	0	0	0	0	0	0	0	0	0	19	0	0	0	0	0	0	0	0	0	0	0	0	0	0	0	0	0	0	0	0	0	0	0	0	0	0	0	0	0	0	0	0
ASV639	d__Bacteria;k__norank_d__Bacteria;p__Firmicutes;c__Clostridia;o__Oscillospirales;f__Oscillospiraceae;g__norank_f__Oscillospiraceae;s__Intestinimonas_massiliensis	34	11	0	23	0	0	30	51	0	68	72	0	9	14	20	0	0	0	10	20	17	0	0	0	109	60	92	22	0	16	10	17	16	25	0	84	55	35	0	0	0	0	33	0	15	72	25	0
ASV225	d__Bacteria;k__norank_d__Bacteria;p__Firmicutes;c__Clostridia;o__Oscillospirales;f__Ruminococcaceae;g__norank_f__Ruminococcaceae;s__unclassified_g__norank_f__Ruminococcaceae	31	0	0	0	0	76	0	22	0	50	15	0	0	0	0	0	0	0	0	0	0	0	0	0	89	0	0	21	0	0	0	0	0	0	0	0	16	0	6	0	0	0	4	0	45	0	30	0
ASV566	d__Bacteria;k__norank_d__Bacteria;p__Firmicutes;c__Clostridia;o__Clostridia_UCG-014;f__norank_o__Clostridia_UCG-014;g__norank_f__norank_o__Clostridia_UCG-014;s__unclassified_g__norank_f__norank_o__Clostridia_UCG-014	31	0	18	0	0	0	43	0	0	0	0	0	0	0	0	0	0	0	0	0	0	0	0	0	0	0	0	0	0	0	0	111	33	0	0	0	0	0	0	0	0	0	0	23	0	0	0	0
ASV992	d__Bacteria;k__norank_d__Bacteria;p__Bacteroidota;c__Bacteroidia;o__Bacteroidales;f__Bacteroidaceae;g__Bacteroides;s__unclassified_g__Bacteroides	31	0	0	0	0	0	0	0	0	0	0	0	0	5	0	0	0	0	0	0	0	0	0	0	0	0	0	0	0	0	0	0	15	0	13	0	0	12	0	8	0	10	0	0	0	12	0	0
ASV993	d__Bacteria;k__norank_d__Bacteria;p__Firmicutes;c__Clostridia;o__Oscillospirales;f__Ruminococcaceae;g__norank_f__Ruminococcaceae;s__unclassified_g__norank_f__Ruminococcaceae	30	0	0	0	0	0	0	0	0	0	0	0	0	0	0	0	0	0	0	0	0	0	0	0	0	0	0	0	0	0	0	0	0	0	0	0	0	0	0	0	0	0	0	0	0	0	0	0
ASV32	d__Bacteria;k__norank_d__Bacteria;p__Firmicutes;c__Clostridia;o__Clostridia_UCG-014;f__norank_o__Clostridia_UCG-014;g__norank_f__norank_o__Clostridia_UCG-014;s__unclassified_g__norank_f__norank_o__Clostridia_UCG-014	30	0	0	0	0	0	0	0	0	0	0	0	87	0	0	0	0	0	0	0	0	0	0	0	0	0	0	0	149	0	0	0	0	0	0	0	0	0	0	0	0	0	0	0	0	0	0	0
ASV487	d__Bacteria;k__norank_d__Bacteria;p__Firmicutes;c__Bacilli;o__Bacillales;f__Bacillaceae;g__Bacillus;s__Lactobacillus_vaginalis_g__Bacillus	29	0	0	0	12	0	0	44	0	0	0	0	0	15	29	0	0	0	0	0	47	0	0	0	0	0	0	0	0	49	0	0	0	0	0	42	0	0	0	0	0	0	36	0	22	14	52	0
ASV994	d__Bacteria;k__norank_d__Bacteria;p__Bacteroidota;c__Bacteroidia;o__Bacteroidales;f__Bacteroidaceae;g__Bacteroides;s__Bacteroides_barnesiae	29	0	0	0	0	0	0	0	0	0	0	0	0	0	0	0	0	0	0	0	0	0	0	0	0	0	0	0	0	0	0	0	0	0	0	0	0	0	0	0	0	0	0	0	0	0	0	0
ASV995	d__Bacteria;k__norank_d__Bacteria;p__Bacteroidota;c__Bacteroidia;o__Bacteroidales;f__Bacteroidaceae;g__Bacteroides;s__Bacteroides_barnesiae	29	0	0	0	0	0	0	0	0	0	0	0	0	155	0	0	0	0	0	186	0	0	0	0	0	0	0	0	0	0	0	0	0	0	0	0	0	0	0	0	0	0	403	285	0	0	0	0
ASV996	d__Bacteria;k__norank_d__Bacteria;p__Bacteroidota;c__Bacteroidia;o__Bacteroidales;f__Rikenellaceae;g__Rikenellaceae_RC9_gut_group;s__uncultured_bacterium_g__Rikenellaceae_RC9_gut_group	28	6	0	0	326	0	0	0	0	40	0	0	69	51	0	65	0	0	106	15	0	0	0	0	0	0	0	6	100	0	0	0	0	23	0	0	0	154	0	81	18	0	83	261	0	1113	0	0
ASV997	d__Bacteria;k__norank_d__Bacteria;p__Firmicutes;c__Clostridia;o__Oscillospirales;f__Ruminococcaceae;g__norank_f__Ruminococcaceae;s__Ruminococcaceae_bacterium_GD7	28	0	0	0	0	0	0	0	0	0	0	0	0	0	0	0	0	0	0	0	0	0	0	17	0	0	0	0	0	0	0	0	0	0	0	7	4	0	0	18	0	0	0	6	0	0	0	0
ASV998	d__Bacteria;k__norank_d__Bacteria;p__Firmicutes;c__Clostridia;o__Lachnospirales;f__Lachnospiraceae;g__unclassified_f__Lachnospiraceae;s__unclassified_f__Lachnospiraceae	27	0	0	0	0	0	0	0	0	0	0	0	0	0	0	0	0	0	0	0	0	0	0	0	0	0	0	0	0	0	0	0	0	0	0	0	0	0	0	0	0	0	0	0	0	0	0	0
ASV324	d__Bacteria;k__norank_d__Bacteria;p__Firmicutes;c__Clostridia;o__Oscillospirales;f__Eubacterium_coprostanoligenes_group;g__norank_f__Eubacterium_coprostanoligenes_group;s__uncultured_bacterium_g__norank_f__Eubacterium_coprostanoligenes_group	25	0	0	0	0	0	0	0	0	0	0	0	0	8	0	172	0	28	43	0	0	0	0	0	0	34	0	0	65	0	0	0	0	0	0	0	0	0	0	0	0	0	30	185	0	0	7	0
ASV132	d__Bacteria;k__norank_d__Bacteria;p__Firmicutes;c__Clostridia;o__Christensenellales;f__Christensenellaceae;g__Christensenellaceae_R-7_group;s__unclassified_g__Christensenellaceae_R-7_group	25	0	0	0	0	0	0	0	0	0	0	0	0	0	0	16	0	14	28	9	7	0	0	0	0	9	0	0	5	0	0	7	0	0	0	14	85	0	0	81	0	39	30	57	0	0	7	0
ASV999	d__Bacteria;k__norank_d__Bacteria;p__Firmicutes;c__Clostridia;o__Oscillospirales;f__Oscillospiraceae;g__norank_f__Oscillospiraceae;s__unclassified_g__norank_f__Oscillospiraceae	25	0	0	0	0	0	0	0	0	0	0	0	0	0	0	0	0	0	0	0	0	0	0	0	0	0	33	0	0	0	0	0	0	0	0	0	52	67	212	0	0	0	0	36	0	0	0	0
ASV1000	d__Bacteria;k__norank_d__Bacteria;p__Firmicutes;c__Clostridia;o__Lachnospirales;f__Lachnospiraceae;g__unclassified_f__Lachnospiraceae;s__unclassified_f__Lachnospiraceae	25	0	0	0	0	0	0	0	0	0	0	0	0	0	0	0	0	0	0	0	0	0	0	0	0	0	0	0	0	0	0	0	0	0	0	0	0	0	0	0	0	0	0	0	0	0	0	0
ASV120	d__Bacteria;k__norank_d__Bacteria;p__Bacteroidota;c__Bacteroidia;o__Bacteroidales;f__Barnesiellaceae;g__norank_f__Barnesiellaceae;s__uncultured_organism_g__norank_f__Barnesiellaceae	24	0	19	0	0	0	0	0	0	0	0	0	0	0	0	0	0	0	14	0	0	0	0	0	0	0	0	0	0	0	0	0	0	0	4	0	0	7	17	9	0	0	0	0	0	0	0	0
ASV1001	d__Bacteria;k__norank_d__Bacteria;p__Firmicutes;c__Clostridia;o__Monoglobales;f__Monoglobaceae;g__Monoglobus;s__uncultured_bacterium_g__Monoglobus	24	0	0	0	0	0	0	0	0	0	0	0	0	0	0	0	0	0	0	0	0	0	0	0	0	0	0	0	0	0	0	0	0	0	0	0	0	0	0	0	0	0	0	0	0	0	0	0
ASV1002	d__Bacteria;k__norank_d__Bacteria;p__Firmicutes;c__Clostridia;o__Lachnospirales;f__Lachnospiraceae;g__unclassified_f__Lachnospiraceae;s__unclassified_f__Lachnospiraceae	23	0	0	0	0	0	0	0	0	0	0	0	0	0	0	0	0	0	0	0	0	0	0	0	0	0	0	0	0	0	0	0	0	0	0	0	0	0	0	0	0	0	0	0	0	0	0	0
ASV1003	d__Bacteria;k__norank_d__Bacteria;p__Firmicutes;c__Clostridia;o__Oscillospirales;f__Oscillospiraceae;g__Pseudoflavonifractor;s__uncultured_bacterium_g__Pseudoflavonifractor	23	0	0	7	0	0	0	0	0	0	0	0	0	29	0	0	0	0	0	0	0	30	0	0	0	28	0	0	0	23	0	0	0	0	0	0	0	0	0	0	0	0	0	0	27	18	0	25
ASV622	d__Bacteria;k__norank_d__Bacteria;p__Bacteroidota;c__Bacteroidia;o__Bacteroidales;f__Bacteroidaceae;g__Bacteroides;s__Bacteroides_coprocola_DSM_17136	22	0	0	0	0	0	0	0	0	0	0	0	0	0	0	0	0	0	0	0	0	0	0	0	0	0	0	0	0	0	0	28	0	0	0	0	0	5	0	0	0	0	0	0	0	0	0	0
ASV816	d__Bacteria;k__norank_d__Bacteria;p__Actinobacteriota;c__Coriobacteriia;o__Coriobacteriales;f__Atopobiaceae;g__Olsenella;s__unclassified_g__Olsenella	22	0	0	979	0	0	0	0	0	0	19	0	0	0	0	28	0	0	18	0	0	0	0	0	0	0	0	0	42	0	0	0	0	0	0	0	0	0	0	0	0	0	0	0	0	0	0	0
ASV460	d__Bacteria;k__norank_d__Bacteria;p__Firmicutes;c__Clostridia;o__Oscillospirales;f__Ruminococcaceae;g__Anaerofilum;s__uncultured_bacterium_g__Anaerofilum	22	0	0	0	0	0	0	0	0	0	0	0	0	0	0	0	15	0	0	0	0	0	0	0	31	0	0	0	0	0	0	0	0	0	0	0	0	0	0	0	0	0	0	0	0	0	0	0
ASV451	d__Bacteria;k__norank_d__Bacteria;p__Firmicutes;c__Clostridia;o__Christensenellales;f__Christensenellaceae;g__Christensenellaceae_R-7_group;s__unclassified_g__Christensenellaceae_R-7_group	21	0	19	0	11	9	20	0	0	11	23	8	7	38	8	23	0	18	16	0	19	12	7	9	5	10	19	11	0	0	23	25	0	0	0	26	42	11	0	16	23	30	29	0	14	15	0	7
ASV201	d__Bacteria;k__norank_d__Bacteria;p__Firmicutes;c__Clostridia;o__Oscillospirales;f__Oscillospiraceae;g__unclassified_f__Oscillospiraceae;s__unclassified_f__Oscillospiraceae	21	0	5	0	0	6	0	7	0	0	0	7	0	7	0	0	0	0	0	0	0	0	10	0	0	0	25	3	25	0	0	0	5	0	2	8	0	0	0	0	8	39	14	0	0	0	0	0
ASV825	d__Bacteria;k__norank_d__Bacteria;p__Firmicutes;c__Clostridia;o__Clostridia_UCG-014;f__norank_o__Clostridia_UCG-014;g__norank_f__norank_o__Clostridia_UCG-014;s__unclassified_g__norank_f__norank_o__Clostridia_UCG-014	21	0	0	0	0	0	0	0	0	0	14	0	22	0	21	0	0	0	0	0	0	0	0	0	0	0	0	0	0	0	0	0	0	0	0	0	0	0	0	0	0	0	0	0	0	0	0	0
ASV499	d__Bacteria;k__norank_d__Bacteria;p__Firmicutes;c__Clostridia;o__Oscillospirales;f__Oscillospiraceae;g__unclassified_f__Oscillospiraceae;s__unclassified_f__Oscillospiraceae	20	0	0	0	0	0	16	0	0	11	7	0	0	0	9	0	0	0	18	0	0	0	0	0	0	0	0	15	0	0	0	0	0	0	30	0	0	0	0	0	0	0	0	0	7	0	7	16
ASV471	d__Bacteria;k__norank_d__Bacteria;p__Firmicutes;c__Bacilli;o__Lactobacillales;f__Lactobacillaceae;g__Lactobacillus;s__Lactobacillus_ingluviei	20	23	30	0	0	11	41	0	0	18	9	28	32	0	0	14	0	33	22	0	0	0	0	0	0	15	0	17	21	0	0	0	0	0	11	10	4	10	0	8	21	13	7	3	0	0	23	0
ASV1006	d__Bacteria;k__norank_d__Bacteria;p__Firmicutes;c__Clostridia;o__Oscillospirales;f__Ruminococcaceae;g__Paludicola;s__uncultured_bacterium_g__Paludicola	20	0	0	0	0	0	0	0	0	0	0	0	0	0	0	0	0	0	0	0	0	0	0	0	0	0	0	0	0	0	0	0	0	0	0	0	0	0	0	0	0	0	0	0	0	0	0	0
ASV221	d__Bacteria;k__norank_d__Bacteria;p__Firmicutes;c__Clostridia;o__Oscillospirales;f__Ruminococcaceae;g__Negativibacillus;s__uncultured_bacterium_g__Negativibacillus	18	0	17	0	0	0	0	0	0	0	0	0	0	0	0	0	0	0	0	0	0	0	0	0	0	0	0	0	0	0	0	8	0	0	0	9	27	18	0	30	0	0	0	0	0	0	0	0
ASV103	d__Bacteria;k__norank_d__Bacteria;p__Firmicutes;c__Clostridia;o__Oscillospirales;f__Ruminococcaceae;g__norank_f__Ruminococcaceae;s__Clostridium_sp._SN17	18	0	25	0	0	10	42	0	0	0	0	0	0	0	0	33	0	0	0	15	0	0	0	0	0	0	0	0	0	0	0	12	0	0	0	27	0	16	0	0	0	19	0	0	0	0	0	0
ASV1007	d__Bacteria;k__norank_d__Bacteria;p__Firmicutes;c__Clostridia;o__Clostridia_UCG-014;f__norank_o__Clostridia_UCG-014;g__norank_f__norank_o__Clostridia_UCG-014;s__uncultured_bacterium_g__norank_f__norank_o__Clostridia_UCG-014	17	0	0	0	0	0	0	0	0	0	0	0	0	0	0	0	0	0	0	0	0	0	0	0	0	0	0	0	0	0	0	0	0	0	0	0	0	0	0	0	0	0	0	0	0	0	0	0
ASV1008	d__Bacteria;k__norank_d__Bacteria;p__Firmicutes;c__Clostridia;o__Oscillospirales;f__Eubacterium_coprostanoligenes_group;g__norank_f__Eubacterium_coprostanoligenes_group;s__unclassified_g__norank_f__Eubacterium_coprostanoligenes_group	16	0	0	0	0	0	0	0	0	0	0	0	0	0	0	0	0	0	0	0	0	0	0	0	0	0	0	0	0	0	0	0	0	0	0	0	0	17	0	0	0	0	0	0	0	0	13	0
ASV641	d__Bacteria;k__norank_d__Bacteria;p__Firmicutes;c__Clostridia;o__Oscillospirales;f__Ruminococcaceae;g__norank_f__Ruminococcaceae;s__unclassified_g__norank_f__Ruminococcaceae	16	0	3	0	0	0	11	0	0	0	39	0	13	0	0	16	0	0	16	6	9	0	0	0	0	5	0	7	0	0	0	16	0	31	92	0	0	0	0	0	0	0	4	22	0	10	0	0
ASV384	d__Bacteria;k__norank_d__Bacteria;p__Firmicutes;c__Clostridia;o__Oscillospirales;f__Ruminococcaceae;g__Subdoligranulum;s__unclassified_g__Subdoligranulum	16	0	71	0	0	12	61	0	0	0	0	7	20	7	12	32	16	0	23	13	0	15	19	23	27	24	8	0	0	0	8	9	0	0	8	20	15	28	16	15	28	6	0	0	21	8	0	0
ASV1009	d__Bacteria;k__norank_d__Bacteria;p__Firmicutes;c__Negativicutes;o__Veillonellales-Selenomonadales;f__Selenomonadaceae;g__Megamonas;s__uncultured_bacterium_g__Megamonas	15	0	0	0	0	0	0	0	0	0	0	0	0	0	0	0	0	0	0	0	0	0	0	0	0	0	0	0	0	0	0	0	0	0	0	0	0	0	0	0	0	0	0	0	0	0	0	0
ASV1010	d__Bacteria;k__norank_d__Bacteria;p__Firmicutes;c__Clostridia;o__Clostridia_UCG-014;f__norank_o__Clostridia_UCG-014;g__norank_f__norank_o__Clostridia_UCG-014;s__unclassified_g__norank_f__norank_o__Clostridia_UCG-014	15	0	0	0	0	0	0	0	0	0	0	0	0	0	0	0	0	0	0	0	0	0	0	0	0	0	0	0	0	0	0	0	0	0	0	0	0	0	0	0	0	0	0	0	0	0	0	0
ASV446	d__Bacteria;k__norank_d__Bacteria;p__Firmicutes;c__Clostridia;o__Monoglobales;f__Monoglobaceae;g__Monoglobus;s__unclassified_g__Monoglobus	14	0	0	0	5	0	7	0	0	0	0	0	0	0	0	8	0	0	8	0	0	5	0	0	0	0	2	0	4	0	0	0	2	0	5	5	0	0	0	8	0	4	0	0	0	0	0	0
ASV740	d__Bacteria;k__norank_d__Bacteria;p__Firmicutes;c__Clostridia;o__Oscillospirales;f__Oscillospiraceae;g__UCG-005;s__unclassified_g__UCG-005	14	0	0	12	0	7	0	0	0	9	23	0	0	15	0	0	0	0	0	0	0	8	0	0	77	0	0	7	0	2	0	0	8	0	0	27	0	21	20	0	0	0	0	0	0	0	0	0
ASV1011	d__Bacteria;k__norank_d__Bacteria;p__Firmicutes;c__Clostridia;o__Oscillospirales;f__Oscillospiraceae;g__unclassified_f__Oscillospiraceae;s__unclassified_f__Oscillospiraceae	14	0	31	0	0	0	0	0	0	0	0	0	0	0	0	0	0	0	0	0	0	0	0	0	0	0	0	0	0	0	0	0	0	0	0	0	0	0	0	19	0	0	18	0	0	0	0	0
ASV1012	d__Bacteria;k__norank_d__Bacteria;p__Firmicutes;c__Clostridia;o__Oscillospirales;f__Oscillospiraceae;g__Oscillibacter;s__unclassified_g__Oscillibacter	14	0	0	0	0	0	15	0	0	0	0	0	0	0	0	0	0	0	0	0	0	0	0	0	0	0	0	0	0	0	0	0	0	0	0	0	0	0	0	0	0	0	0	0	0	0	0	0
ASV1013	d__Bacteria;k__norank_d__Bacteria;p__Firmicutes;c__Clostridia;o__Oscillospirales;f__Ruminococcaceae;g__norank_f__Ruminococcaceae;s__human_gut_metagenome_g__norank_f__Ruminococcaceae	13	0	0	0	0	0	0	0	0	0	0	0	0	0	0	0	0	0	0	0	0	0	0	0	0	0	0	0	0	0	0	0	0	0	0	0	0	0	0	0	0	0	0	0	0	0	0	0
ASV1014	d__Bacteria;k__norank_d__Bacteria;p__Firmicutes;c__Clostridia;o__Clostridia_UCG-014;f__norank_o__Clostridia_UCG-014;g__norank_f__norank_o__Clostridia_UCG-014;s__unclassified_g__norank_f__norank_o__Clostridia_UCG-014	12	0	0	0	0	0	0	0	0	0	0	0	0	0	0	0	0	0	0	0	0	0	0	0	0	0	0	0	0	0	0	0	0	0	0	0	0	0	0	0	0	0	0	0	0	0	0	0
ASV743	d__Bacteria;k__norank_d__Bacteria;p__Firmicutes;c__Clostridia;o__Lachnospirales;f__Lachnospiraceae;g__unclassified_f__Lachnospiraceae;s__unclassified_f__Lachnospiraceae	11	0	40	0	0	0	0	0	0	0	0	0	0	0	0	40	0	0	0	0	0	0	0	0	0	0	0	0	0	0	0	0	0	0	0	34	0	24	0	0	0	0	0	0	0	0	0	0
ASV288	d__Bacteria;k__norank_d__Bacteria;p__Firmicutes;c__Clostridia;o__Oscillospirales;f__Ruminococcaceae;g__norank_f__Ruminococcaceae;s__unclassified_g__norank_f__Ruminococcaceae	11	0	7	0	0	5	0	0	0	0	0	0	0	0	0	7	0	0	0	11	0	0	0	0	0	0	0	8	0	0	0	0	0	0	13	0	0	0	0	0	0	0	0	0	0	0	0	0
ASV859	d__Bacteria;k__norank_d__Bacteria;p__Firmicutes;c__Clostridia;o__Oscillospirales;f__Clostridium_methylpentosum_group;g__norank_f__Clostridium_methylpentosum_group;s__uncultured_bacterium_g__norank_f__Clostridium_methylpentosum_group	10	0	0	0	0	0	0	0	0	0	5	0	0	0	9	0	0	0	0	5	0	0	0	0	0	7	0	0	0	0	0	0	0	0	2	0	0	0	0	0	0	0	0	0	0	0	0	0
ASV1015	d__Bacteria;k__norank_d__Bacteria;p__Bacteroidota;c__Bacteroidia;o__Bacteroidales;f__Rikenellaceae;g__Alistipes;s__Alistipes_inops	10	0	0	0	0	0	0	58	0	24	0	0	0	14	0	0	0	0	0	0	0	0	0	0	0	0	0	0	0	0	0	0	0	0	0	0	0	8	0	0	64	0	0	0	0	0	0	0
ASV678	d__Bacteria;k__norank_d__Bacteria;p__Firmicutes;c__Clostridia;o__Peptococcales;f__Peptococcaceae;g__norank_f__Peptococcaceae;s__unclassified_g__norank_f__Peptococcaceae	10	4	0	0	0	4	0	0	0	0	0	0	11	10	0	5	0	7	0	8	5	0	0	0	0	3	6	0	5	0	0	6	5	0	8	5	15	7	0	0	10	9	6	13	5	0	0	0
ASV1017	d__Bacteria;k__norank_d__Bacteria;p__Firmicutes;c__Clostridia;o__Peptococcales;f__Peptococcaceae;g__norank_f__Peptococcaceae;s__unclassified_g__norank_f__Peptococcaceae	10	0	5	0	0	0	0	0	0	0	0	0	0	0	0	0	0	0	0	0	0	0	0	2	0	0	0	0	0	0	0	0	0	0	0	5	0	7	0	6	0	0	3	7	0	0	0	0
ASV651	d__Bacteria;k__norank_d__Bacteria;p__Firmicutes;c__Negativicutes;o__Veillonellales-Selenomonadales;f__Veillonellaceae;g__Megasphaera;s__Megasphaera_stantonii	10	0	0	8	18	0	0	0	0	76	24	0	6	0	0	0	17	0	0	9	0	0	0	0	0	0	0	52	0	0	119	13	17	0	68	0	0	0	0	0	19	0	0	0	0	203	0	66
ASV491	d__Bacteria;k__norank_d__Bacteria;p__Proteobacteria;c__Gammaproteobacteria;o__Burkholderiales;f__Sutterellaceae;g__Parasutterella;s__Parasutterella_secunda	9	0	9	0	0	0	21	27	0	0	6	0	0	0	0	0	0	30	9	0	0	0	0	0	0	0	0	0	0	0	0	18	0	0	0	0	0	5	0	0	0	0	0	0	0	6	6	0
ASV259	d__Bacteria;k__norank_d__Bacteria;p__Firmicutes;c__Clostridia;o__Oscillospirales;f__Ruminococcaceae;g__norank_f__Ruminococcaceae;s__unclassified_g__norank_f__Ruminococcaceae	9	0	6	0	0	16	11	7	0	15	11	13	0	5	7	0	0	8	2	20	0	0	11	0	0	4	5	12	7	5	0	5	5	2	22	20	0	11	5	9	0	0	14	12	0	10	3	6
ASV896	d__Bacteria;k__norank_d__Bacteria;p__Firmicutes;c__Clostridia;o__Lachnospirales;f__Lachnospiraceae;g__Lachnospiraceae_FCS020_group;s__unclassified_g__Lachnospiraceae_FCS020_group	9	0	0	0	15	0	0	0	0	0	0	0	14	5	0	0	0	0	12	7	7	0	0	0	0	10	10	0	0	0	0	0	4	0	0	0	12	0	0	0	0	0	0	9	0	18	0	0
ASV819	d__Bacteria;k__norank_d__Bacteria;p__Firmicutes;c__Clostridia;o__Oscillospirales;f__Ruminococcaceae;g__unclassified_f__Ruminococcaceae;s__unclassified_f__Ruminococcaceae	9	0	0	0	0	0	0	0	0	0	16	0	0	0	0	0	0	0	0	0	0	0	0	0	0	0	0	5	0	0	0	0	0	0	0	0	0	0	0	0	0	0	0	0	0	0	0	0
ASV587	d__Bacteria;k__norank_d__Bacteria;p__Firmicutes;c__Clostridia;o__Lachnospirales;f__Lachnospiraceae;g__Marvinbryantia;s__uncultured_organism_g__Marvinbryantia	9	22	12	0	26	6	20	0	0	9	44	0	43	20	10	38	0	0	23	23	14	12	0	0	8	21	29	20	15	26	33	7	5	0	34	0	24	5	0	16	0	16	36	13	51	36	8	0
ASV281	d__Bacteria;k__norank_d__Bacteria;p__Firmicutes;c__Bacilli;o__Erysipelotrichales;f__Erysipelatoclostridiaceae;g__Erysipelatoclostridium;s__Clostridiales_bacterium_CHKCI006	9	0	2	0	4	3	2	5	0	5	0	0	10	0	0	9	0	0	4	0	6	0	0	0	2	5	0	0	6	0	0	6	0	0	0	9	0	0	0	0	0	14	5	4	3	0	0	0
ASV1018	d__Bacteria;k__norank_d__Bacteria;p__Firmicutes;c__Clostridia;o__Clostridia_vadinBB60_group;f__norank_o__Clostridia_vadinBB60_group;g__norank_f__norank_o__Clostridia_vadinBB60_group;s__uncultured_bacterium_g__norank_f__norank_o__Clostridia_vadinBB60_group	8	0	4	0	0	0	4	0	0	0	0	0	0	0	0	25	0	0	0	0	0	0	0	0	0	0	0	0	0	0	0	0	0	0	0	0	47	7	0	0	0	3	0	9	0	0	0	0
ASV250	d__Bacteria;k__norank_d__Bacteria;p__Firmicutes;c__Clostridia;o__Clostridia_vadinBB60_group;f__norank_o__Clostridia_vadinBB60_group;g__norank_f__norank_o__Clostridia_vadinBB60_group;s__uncultured_Clostridia_bacterium_g__norank_f__norank_o__Clostridia_vadinBB60_group	8	0	0	0	11	0	0	0	0	0	0	0	0	0	0	0	0	0	5	0	0	0	0	3	0	7	0	0	0	5	0	0	0	0	0	0	0	0	0	0	0	0	0	0	0	0	0	0
ASV421	d__Bacteria;k__norank_d__Bacteria;p__Firmicutes;c__Clostridia;o__Oscillospirales;f__Ruminococcaceae;g__unclassified_f__Ruminococcaceae;s__unclassified_f__Ruminococcaceae	8	0	0	0	0	0	0	0	0	0	0	8	0	0	0	0	0	0	12	0	0	0	11	10	0	18	10	0	0	0	0	0	0	0	0	33	0	0	0	0	0	0	0	0	0	0	0	0
ASV241	d__Bacteria;k__norank_d__Bacteria;p__Actinobacteriota;c__Coriobacteriia;o__Coriobacteriales;f__Coriobacteriaceae;g__Collinsella;s__Collinsella_massiliensis_g__Collinsella	8	0	9	0	0	60	0	0	0	23	0	0	0	7	0	0	0	0	0	0	0	0	24	0	0	0	0	0	0	0	0	0	0	0	0	0	0	0	0	11	0	0	0	7	0	0	0	9
ASV428	d__Bacteria;k__norank_d__Bacteria;p__Actinobacteriota;c__Coriobacteriia;o__Coriobacteriales;f__Coriobacteriaceae;g__Enorma;s__uncultured_bacterium_g__Enorma	7	14	0	12	37	38	0	22	0	83	378	0	81	35	46	15	16	0	12	17	29	0	12	0	0	20	5	32	0	0	45	0	23	196	533	0	0	0	5	6	51	12	28	4	35	251	0	20
ASV647	d__Bacteria;k__norank_d__Bacteria;p__Firmicutes;c__Clostridia;o__Oscillospirales;f__Oscillospiraceae;g__unclassified_f__Oscillospiraceae;s__unclassified_f__Oscillospiraceae	7	0	0	0	0	5	0	0	0	0	9	0	0	0	0	0	7	0	0	0	0	4	7	0	0	0	0	0	0	0	0	13	0	0	0	6	9	0	0	5	0	0	0	4	0	7	0	8
ASV1019	d__Bacteria;k__norank_d__Bacteria;p__Firmicutes;c__Clostridia;o__Oscillospirales;f__Ruminococcaceae;g__unclassified_f__Ruminococcaceae;s__unclassified_f__Ruminococcaceae	7	0	0	0	0	0	0	0	0	0	0	0	0	0	0	0	0	0	0	0	0	0	0	0	0	0	0	0	0	0	0	0	0	0	0	0	0	0	0	0	0	0	0	0	0	0	0	0
ASV532	d__Bacteria;k__norank_d__Bacteria;p__Proteobacteria;c__Gammaproteobacteria;o__Enterobacterales;f__Enterobacteriaceae;g__Escherichia-Shigella;s__unclassified_g__Escherichia-Shigella	6	0	0	0	0	0	18	0	0	3	0	0	0	0	0	0	25	0	0	2	0	0	2	0	19	0	0	0	0	0	0	0	0	2	0	0	11	0	18	0	0	0	0	0	0	22	4	0
ASV371	d__Bacteria;k__norank_d__Bacteria;p__Firmicutes;c__Clostridia;o__Clostridia_vadinBB60_group;f__norank_o__Clostridia_vadinBB60_group;g__norank_f__norank_o__Clostridia_vadinBB60_group;s__uncultured_bacterium_g__norank_f__norank_o__Clostridia_vadinBB60_group	6	0	0	0	6	0	0	0	0	12	0	0	0	0	23	0	0	0	0	0	0	0	0	8	0	0	0	0	0	15	0	0	0	0	0	0	0	0	0	0	0	0	0	0	0	0	0	0
ASV1020	d__Bacteria;k__norank_d__Bacteria;p__Firmicutes;c__Clostridia;o__Clostridia_vadinBB60_group;f__norank_o__Clostridia_vadinBB60_group;g__norank_f__norank_o__Clostridia_vadinBB60_group;s__unclassified_g__norank_f__norank_o__Clostridia_vadinBB60_group	6	0	0	0	0	0	8	0	0	0	0	0	0	0	0	0	0	0	0	0	0	0	0	0	0	0	0	0	0	0	0	0	0	0	0	0	0	0	0	0	0	0	0	0	0	0	0	0
ASV516	d__Bacteria;k__norank_d__Bacteria;p__Firmicutes;c__Clostridia;o__Peptostreptococcales-Tissierellales;f__Peptostreptococcaceae;g__Romboutsia;s__unclassified_g__Romboutsia	6	0	9	4	7	18	0	0	0	39	13	0	5	23	16	17	0	0	0	53	0	0	0	0	0	0	0	12	0	0	0	0	0	0	25	0	0	0	0	0	16	0	3	0	20	10	0	0
ASV1021	d__Bacteria;k__norank_d__Bacteria;p__Firmicutes;c__Clostridia;o__Oscillospirales;f__Ruminococcaceae;g__norank_f__Ruminococcaceae;s__unclassified_g__norank_f__Ruminococcaceae	6	0	0	0	0	0	0	0	0	0	0	0	0	0	0	0	0	0	0	0	0	0	0	0	0	25	0	0	0	0	0	0	0	11	0	0	0	0	0	0	0	0	0	4	0	16	0	0
ASV669	d__Bacteria;k__norank_d__Bacteria;p__Bacteroidota;c__Bacteroidia;o__Bacteroidales;f__Marinifilaceae;g__Butyricimonas;s__uncultured_bacterium_g__Butyricimonas	5	0	0	0	0	0	0	0	0	0	0	0	0	0	0	0	0	0	0	0	0	0	0	0	0	0	0	0	0	0	0	8	0	0	0	0	19	0	0	0	0	0	0	0	0	0	0	0
ASV951	d__Bacteria;k__norank_d__Bacteria;p__Firmicutes;c__Clostridia;o__Clostridia_UCG-014;f__norank_o__Clostridia_UCG-014;g__norank_f__norank_o__Clostridia_UCG-014;s__unidentified_rumen_bacterium_JW32	5	0	49	0	0	0	40	0	0	0	0	35	0	3	0	214	0	10	28	0	0	0	0	24	0	0	0	0	0	0	0	0	0	0	0	95	47	0	0	0	0	15	0	0	0	0	4	0
ASV1022	d__Bacteria;k__norank_d__Bacteria;p__Firmicutes;c__Clostridia;o__Oscillospirales;f__Ruminococcaceae;g__unclassified_f__Ruminococcaceae;s__unclassified_f__Ruminococcaceae	5	0	3	0	0	0	0	0	0	0	0	0	0	0	0	0	0	0	0	0	0	0	0	0	0	0	0	0	0	0	0	0	0	0	0	0	4	0	0	0	0	0	0	0	0	0	0	0
ASV1023	d__Bacteria;k__norank_d__Bacteria;p__Firmicutes;c__Bacilli;o__RF39;f__norank_o__RF39;g__norank_f__norank_o__RF39;s__uncultured_bacterium_g__norank_f__norank_o__RF39	5	0	0	0	0	0	0	0	0	0	0	0	0	0	0	0	0	0	0	0	0	0	0	0	0	0	0	0	0	0	0	0	0	0	0	0	0	0	0	0	0	0	0	0	0	0	0	0
ASV1024	d__Bacteria;k__norank_d__Bacteria;p__Firmicutes;c__Clostridia;o__Oscillospirales;f__Oscillospiraceae;g__Colidextribacter;s__Clostridiales_bacterium_NK3B98_g__Colidextribacter	5	0	4	0	0	0	0	0	0	0	0	0	0	0	0	0	0	0	0	0	0	0	0	0	0	0	0	0	0	0	0	0	0	0	0	0	0	0	0	0	0	0	0	0	0	0	0	0
ASV1025	d__Bacteria;k__norank_d__Bacteria;p__Firmicutes;c__Clostridia;o__Oscillospirales;f__Oscillospiraceae;g__unclassified_f__Oscillospiraceae;s__unclassified_f__Oscillospiraceae	5	0	3	0	0	0	0	0	0	0	0	0	0	0	0	0	0	0	0	0	0	0	0	0	0	0	0	0	0	0	0	0	0	0	0	0	0	0	0	3	0	2	0	0	0	0	0	0
ASV590	d__Bacteria;k__norank_d__Bacteria;p__Firmicutes;c__Clostridia;o__Oscillospirales;f__UCG-010;g__norank_f__UCG-010;s__unclassified_g__norank_f__UCG-010	4	0	0	0	5	8	0	0	0	0	7	0	0	15	9	0	0	0	4	0	0	8	0	0	2	5	0	0	2	0	0	2	0	0	0	0	17	0	0	0	0	0	4	0	4	11	0	3
ASV1027	d__Bacteria;k__norank_d__Bacteria;p__Firmicutes;c__Clostridia;o__Oscillospirales;f__Ruminococcaceae;g__Anaerofilum;s__uncultured_bacterium_g__Anaerofilum	4	0	0	0	0	0	0	0	0	0	0	0	0	0	0	0	0	0	0	0	0	0	0	0	0	0	0	0	0	0	0	0	0	0	0	0	0	0	0	0	0	0	0	0	0	0	0	0
ASV540	d__Bacteria;k__norank_d__Bacteria;p__Firmicutes;c__Clostridia;o__Oscillospirales;f__Ruminococcaceae;g__unclassified_f__Ruminococcaceae;s__unclassified_f__Ruminococcaceae	4	4	0	0	0	6	0	0	0	0	0	0	0	0	4	0	0	0	0	0	0	0	4	0	3	5	0	0	0	4	0	3	0	0	0	0	0	0	0	5	3	0	0	0	0	6	0	6
ASV1028	d__Bacteria;k__norank_d__Bacteria;p__Firmicutes;c__Clostridia;o__Oscillospirales;f__Ruminococcaceae;g__Anaerotruncus;s__uncultured_bacterium_g__Anaerotruncus	4	0	0	0	0	0	0	0	0	0	0	0	0	0	0	0	0	0	0	0	0	0	0	0	0	0	0	0	0	0	0	0	0	0	0	0	0	0	0	0	0	0	0	0	0	0	0	0
ASV1029	d__Bacteria;k__norank_d__Bacteria;p__Firmicutes;c__Clostridia;o__Clostridia_UCG-014;f__norank_o__Clostridia_UCG-014;g__norank_f__norank_o__Clostridia_UCG-014;s__unclassified_g__norank_f__norank_o__Clostridia_UCG-014	4	0	0	0	0	0	0	0	0	0	0	0	0	0	0	0	0	0	0	0	0	0	0	0	0	0	0	0	0	0	0	0	0	0	0	0	0	0	0	0	0	0	0	0	0	0	0	0
ASV1030	d__Bacteria;k__norank_d__Bacteria;p__Actinobacteriota;c__Coriobacteriia;o__Coriobacteriales;f__Eggerthellaceae;g__unclassified_f__Eggerthellaceae;s__unclassified_f__Eggerthellaceae	3	0	0	0	0	0	0	0	0	0	0	0	0	0	0	0	0	0	0	0	0	0	0	0	0	0	0	0	0	0	0	0	0	0	0	0	0	0	0	0	0	0	0	0	0	0	0	0
ASV1031	d__Bacteria;k__norank_d__Bacteria;p__Firmicutes;c__Clostridia;o__unclassified_c__Clostridia;f__unclassified_c__Clostridia;g__unclassified_c__Clostridia;s__unclassified_c__Clostridia	3	0	0	0	0	0	0	0	0	0	0	0	0	0	0	0	0	0	0	0	0	0	0	0	0	0	0	0	0	0	0	0	0	0	0	2	0	0	0	0	0	0	0	0	0	0	0	0
ASV1032	d__Bacteria;k__norank_d__Bacteria;p__Firmicutes;c__Clostridia;o__Christensenellales;f__Christensenellaceae;g__Christensenellaceae_R-7_group;s__unclassified_g__Christensenellaceae_R-7_group	3	0	0	0	0	0	0	0	0	0	0	0	0	0	0	0	0	0	0	0	0	0	0	0	0	0	0	0	0	0	0	0	0	0	0	0	4	0	0	0	0	0	0	0	0	0	0	0
ASV1033	d__Bacteria;k__norank_d__Bacteria;p__Firmicutes;c__Bacilli;o__RF39;f__norank_o__RF39;g__norank_f__norank_o__RF39;s__uncultured_bacterium_g__norank_f__norank_o__RF39	3	0	0	0	0	0	0	0	0	0	0	0	0	0	0	0	0	0	0	0	0	0	0	2	0	0	0	0	0	0	0	0	0	0	0	0	0	10	0	0	0	0	0	0	0	0	0	0
ASV1034	d__Bacteria;k__norank_d__Bacteria;p__Firmicutes;c__Bacilli;o__RF39;f__norank_o__RF39;g__norank_f__norank_o__RF39;s__unclassified_g__norank_f__norank_o__RF39	3	0	0	0	0	0	3	0	0	0	0	0	0	0	0	4	0	0	0	0	0	0	0	0	0	0	0	0	0	0	0	0	0	0	0	0	0	0	0	0	0	0	0	0	0	0	0	0
ASV1035	d__Bacteria;k__norank_d__Bacteria;p__Firmicutes;c__Clostridia;o__Oscillospirales;f__Ruminococcaceae;g__Ruminococcus;s__unclassified_g__Ruminococcus	3	0	0	0	0	0	9	0	0	0	0	0	0	0	0	0	0	0	0	0	0	0	0	0	0	0	0	0	0	0	0	0	0	0	0	0	0	6	0	0	0	0	0	0	0	0	0	0
ASV869	d__Bacteria;k__norank_d__Bacteria;p__Actinobacteriota;c__Coriobacteriia;o__Coriobacteriales;f__Eggerthellaceae;g__unclassified_f__Eggerthellaceae;s__unclassified_f__Eggerthellaceae	3	0	0	0	0	0	0	0	0	0	4	0	11	0	0	0	10	0	0	0	0	0	0	0	0	0	0	0	0	0	0	0	0	16	41	0	0	0	31	0	0	6	0	0	0	0	0	0
ASV598	d__Bacteria;k__norank_d__Bacteria;p__Firmicutes;c__Clostridia;o__Lachnospirales;f__Lachnospiraceae;g__unclassified_f__Lachnospiraceae;s__unclassified_f__Lachnospiraceae	3	0	4	0	8	0	0	0	0	0	0	0	7	0	10	0	0	0	0	0	0	0	3	0	0	7	0	0	0	7	0	0	0	5	0	0	0	0	14	0	0	8	0	0	0	0	0	0
ASV785	d__Bacteria;k__norank_d__Bacteria;p__Firmicutes;c__Clostridia;o__Oscillospirales;f__Oscillospiraceae;g__UCG-005;s__unclassified_g__UCG-005	3	0	0	0	0	0	0	0	0	0	0	0	0	0	0	0	0	0	0	3	0	0	0	0	0	0	0	0	0	0	0	0	0	0	0	6	0	4	0	8	0	0	0	0	0	0	0	0
ASV1036	d__Bacteria;k__norank_d__Bacteria;p__Firmicutes;c__Bacilli;o__RF39;f__norank_o__RF39;g__norank_f__norank_o__RF39;s__Firmicutes_bacterium_CAG822	2	0	0	0	0	0	0	0	0	0	0	0	0	0	0	0	0	0	0	0	0	0	0	0	0	0	0	0	0	0	0	0	0	0	0	0	0	0	0	0	0	0	0	0	0	0	0	0
ASV835	d__Bacteria;k__norank_d__Bacteria;p__Actinobacteriota;c__Coriobacteriia;o__Coriobacteriales;f__Eggerthellaceae;g__Slackia;s__uncultured_bacterium_g__Slackia	2	0	0	0	0	0	0	0	0	0	11	0	0	0	0	0	5	0	0	0	0	0	0	0	0	0	0	0	0	0	5	0	0	0	5	0	0	0	0	0	0	0	0	0	0	4	0	0
ASV1037	d__Bacteria;k__norank_d__Bacteria;p__Firmicutes;c__Clostridia;o__Christensenellales;f__Christensenellaceae;g__Christensenellaceae_R-7_group;s__uncultured_organism_g__Christensenellaceae_R-7_group	2	0	0	0	0	0	0	0	0	0	0	0	3	0	0	0	0	0	0	0	0	0	0	0	0	0	0	0	0	0	0	0	0	0	0	0	0	0	0	0	0	0	0	0	0	0	0	0
ASV297	d__Bacteria;k__norank_d__Bacteria;p__Proteobacteria;c__Gammaproteobacteria;o__Burkholderiales;f__Oxalobacteraceae;g__Oxalobacter;s__unclassified_g__Oxalobacter	2	0	0	0	0	0	9	0	0	11	5	0	0	0	0	0	0	0	6	3	2	0	0	0	0	0	0	0	0	0	2	0	0	4	3	0	0	4	0	0	0	10	2	3	0	0	3	0
ASV442	d__Bacteria;k__norank_d__Bacteria;p__Actinobacteriota;c__Coriobacteriia;o__Coriobacteriales;f__Eggerthellaceae;g__Enterorhabdus;s__uncultured_bacterium_g__Enterorhabdus	2	0	0	0	4	3	3	0	0	0	0	0	0	0	2	2	0	0	0	0	0	0	0	0	0	6	0	0	0	0	7	4	0	3	0	0	0	0	0	0	0	4	0	3	0	2	0	0
ASV1038	d__Bacteria;k__norank_d__Bacteria;p__Firmicutes;c__Clostridia;o__Clostridia_vadinBB60_group;f__norank_o__Clostridia_vadinBB60_group;g__norank_f__norank_o__Clostridia_vadinBB60_group;s__uncultured_Thermoanaerobacterales_bacterium_g__norank	2	0	0	0	0	0	0	0	0	0	0	0	0	5	0	0	0	0	0	0	0	0	0	0	0	0	0	0	0	0	0	0	0	0	0	0	0	0	0	0	0	0	0	0	0	0	0	0
ASV597	d__Bacteria;k__norank_d__Bacteria;p__Firmicutes;c__Clostridia;o__Christensenellales;f__Christensenellaceae;g__Christensenellaceae_R-7_group;s__unclassified_g__Christensenellaceae_R-7_group	2	0	0	0	0	0	0	0	0	0	0	0	0	0	0	0	0	0	3	0	5	0	0	0	0	0	0	0	3	0	0	0	0	0	0	2	0	0	0	0	0	2	0	2	0	0	0	0
ASV1039	d__Bacteria;k__norank_d__Bacteria;p__Firmicutes;c__Clostridia;o__Oscillospirales;f__norank_o__Oscillospirales;g__Hydrogenoanaerobacterium;s__Selenomonadales_bacterium_Marseille-P2399	2	0	0	0	0	0	0	0	0	0	0	0	0	0	0	0	0	0	0	0	0	0	0	0	0	0	0	0	0	0	0	0	0	0	0	0	0	0	0	0	0	0	0	0	0	0	0	0
ASV781	d__Bacteria;k__norank_d__Bacteria;p__Firmicutes;c__Clostridia;o__Oscillospirales;f__Ruminococcaceae;g__Candidatus_Soleaferrea;s__uncultured_bacterium_g__Candidatus_Soleaferrea	2	2	0	0	0	0	0	0	0	0	3	0	0	0	0	0	0	0	0	0	0	0	0	0	0	0	0	0	6	0	0	0	0	0	0	0	6	0	0	0	0	0	0	0	0	0	2	0
ASV1040	d__Bacteria;k__norank_d__Bacteria;p__Firmicutes;c__Clostridia;o__Christensenellales;f__Christensenellaceae;g__norank_f__Christensenellaceae;s__unclassified_g__norank_f__Christensenellaceae	2	0	0	0	0	0	0	0	0	0	0	0	0	0	0	0	0	0	0	0	0	0	0	0	0	0	0	0	0	0	0	0	0	0	0	0	0	0	0	0	0	0	0	0	0	0	0	0
ASV1041	d__Bacteria;k__norank_d__Bacteria;p__Bacteroidota;c__Bacteroidia;o__Bacteroidales;f__unclassified_o__Bacteroidales;g__unclassified_o__Bacteroidales;s__unclassified_o__Bacteroidales	2	0	0	0	0	0	0	0	0	0	0	0	0	0	0	0	0	0	0	0	0	0	0	0	0	0	0	0	0	0	0	0	0	0	0	0	0	0	0	0	0	0	0	0	0	0	0	0
ASV1042	d__Bacteria;k__norank_d__Bacteria;p__Firmicutes;c__Clostridia;o__Oscillospirales;f__Ruminococcaceae;g__unclassified_f__Ruminococcaceae;s__unclassified_f__Ruminococcaceae	2	0	0	0	0	0	0	0	0	0	0	0	0	0	0	0	0	0	0	0	0	0	0	0	0	0	0	0	0	0	0	0	0	0	0	0	0	0	0	0	0	0	0	0	0	0	0	0
ASV600	d__Bacteria;k__norank_d__Bacteria;p__Bacteroidota;c__Bacteroidia;o__Bacteroidales;f__Rikenellaceae;g__Rikenellaceae_RC9_gut_group;s__uncultured_bacterium_g__Rikenellaceae_RC9_gut_group	0	0	391	12	0	0	522	11	0	0	0	0	0	0	274	0	2216	249	0	0	0	0	143	14	0	155	37	0	524	0	895	1474	0	0	0	24	104	0	48	0	0	0	0	0	304	0	0	0
ASV1237	d__Bacteria;k__norank_d__Bacteria;p__Bacteroidota;c__Bacteroidia;o__Bacteroidales;f__Rikenellaceae;g__Rikenellaceae_RC9_gut_group;s__uncultured_bacterium_g__Rikenellaceae_RC9_gut_group	0	0	283	0	0	0	0	0	0	0	0	0	0	0	517	0	0	0	0	0	0	0	0	0	0	0	0	0	364	0	0	0	0	0	0	144	0	0	0	0	0	0	0	0	228	0	0	0
ASV476	d__Bacteria;k__norank_d__Bacteria;p__Synergistota;c__Synergistia;o__Synergistales;f__Synergistaceae;g__Synergistes;s__uncultured_organism_g__Synergistes	0	31	0	0	56	0	41	0	0	0	0	0	23	76	82	0	0	64	124	93	0	64	26	0	0	46	0	50	0	0	0	48	61	0	188	55	0	0	49	65	0	82	36	95	0	0	64	0
ASV546	d__Bacteria;k__norank_d__Bacteria;p__Firmicutes;c__Clostridia;o__Lachnospirales;f__Lachnospiraceae;g__Ruminococcus_torques_group;s__unclassified_g__Ruminococcus_torques_group	0	0	0	0	0	0	0	0	0	0	80	0	319	0	413	0	118	0	0	0	0	81	0	0	62	0	0	65	0	0	0	0	0	0	68	0	70	0	0	0	108	0	0	0	78	123	0	0
ASV601	d__Bacteria;k__norank_d__Bacteria;p__Firmicutes;c__Clostridia;o__Clostridia_UCG-014;f__norank_o__Clostridia_UCG-014;g__norank_f__norank_o__Clostridia_UCG-014;s__unclassified_g__norank_f__norank_o__Clostridia_UCG-014	0	0	0	0	0	0	0	0	0	0	0	0	0	0	0	0	0	0	0	0	0	14	0	0	0	0	0	0	0	0	0	203	12	0	0	26	0	0	0	0	0	0	0	0	0	0	0	0
ASV1238	d__Bacteria;k__norank_d__Bacteria;p__Bacteroidota;c__Bacteroidia;o__Bacteroidales;f__Rikenellaceae;g__Rikenellaceae_RC9_gut_group;s__uncultured_bacterium_g__Rikenellaceae_RC9_gut_group	0	0	115	0	0	0	0	0	0	0	0	0	0	0	240	0	0	0	0	0	0	0	11	0	0	0	0	0	178	0	0	0	0	0	0	66	0	0	0	0	0	0	0	0	107	0	0	0
ASV924	d__Bacteria;k__norank_d__Bacteria;p__Bacteroidota;c__Bacteroidia;o__Bacteroidales;f__Bacteroidaceae;g__Bacteroides;s__uncultured_Bacteroidales_bacterium_g__Bacteroides	0	0	0	0	0	41	0	0	0	0	0	0	0	0	0	0	0	45	0	0	0	0	0	0	0	0	0	0	0	0	0	0	0	0	0	0	0	0	0	0	0	0	0	0	37	0	0	0
ASV183	d__Bacteria;k__norank_d__Bacteria;p__Firmicutes;c__Clostridia;o__Lachnospirales;f__Lachnospiraceae;g__unclassified_f__Lachnospiraceae;s__unclassified_f__Lachnospiraceae	0	33	0	0	126	0	27	0	0	52	41	23	0	46	60	0	0	28	36	0	0	60	19	13	0	54	0	53	57	52	0	81	47	46	136	0	24	0	0	0	68	0	34	10	58	64	0	0
ASV1879	d__Bacteria;k__norank_d__Bacteria;p__Firmicutes;c__Clostridia;o__Oscillospirales;f__Butyricicoccaceae;g__Butyricicoccus;s__unclassified_g__Butyricicoccus	0	21	0	0	29	0	0	0	0	0	0	10	0	0	0	0	15	0	45	0	0	0	0	0	0	0	0	0	0	0	0	0	0	0	23	14	0	0	0	0	0	0	42	0	0	0	0	0
ASV726	d__Bacteria;k__norank_d__Bacteria;p__Synergistota;c__Synergistia;o__Synergistales;f__Synergistaceae;g__Synergistes;s__uncultured_organism_g__Synergistes	0	0	0	0	0	0	0	0	0	0	0	0	0	0	0	0	0	28	0	0	0	45	0	0	0	0	0	0	0	0	0	0	0	0	96	0	0	0	0	0	0	0	0	0	0	0	0	156
ASV607	d__Bacteria;k__norank_d__Bacteria;p__Bacteroidota;c__Bacteroidia;o__Bacteroidales;f__unclassified_o__Bacteroidales;g__unclassified_o__Bacteroidales;s__unclassified_o__Bacteroidales	0	59	0	0	0	54	17	0	0	65	0	0	0	0	0	0	0	71	0	0	0	0	0	0	0	0	0	0	0	0	0	63	0	0	0	0	0	0	0	0	0	0	0	0	0	65	0	0
ASV793	d__Bacteria;k__norank_d__Bacteria;p__Actinobacteriota;c__Coriobacteriia;o__Coriobacteriales;f__Atopobiaceae;g__Olsenella;s__unclassified_g__Olsenella	0	0	0	0	0	0	0	0	0	0	55	0	0	0	0	0	456	0	0	51	0	0	0	0	0	0	0	52	0	0	0	0	0	96	0	0	0	0	0	0	70	0	0	0	0	93	0	0
ASV503	d__Bacteria;k__norank_d__Bacteria;p__Firmicutes;c__Clostridia;o__Oscillospirales;f__Oscillospiraceae;g__Colidextribacter;s__unclassified_g__Colidextribacter	0	0	0	8	0	0	0	0	0	33	0	0	12	0	0	0	9	0	0	0	0	0	0	0	0	0	0	0	0	8	0	6	0	8	16	0	9	0	0	0	49	10	13	0	0	0	22	0
ASV557	d__Bacteria;k__norank_d__Bacteria;p__Firmicutes;c__Clostridia;o__Lachnospirales;f__Lachnospiraceae;g__unclassified_f__Lachnospiraceae;s__unclassified_f__Lachnospiraceae	0	0	0	45	90	0	0	0	0	55	0	0	128	54	67	0	0	0	0	0	0	0	0	0	25	0	33	0	0	61	34	0	0	0	79	0	0	0	0	34	0	28	42	0	40	0	0	0
ASV658	d__Bacteria;k__norank_d__Bacteria;p__Firmicutes;c__Clostridia;o__Oscillospirales;f__Oscillospiraceae;g__norank_f__Oscillospiraceae;s__unclassified_g__norank_f__Oscillospiraceae	0	0	0	5	0	0	0	0	0	0	26	0	7	29	0	0	0	0	0	0	0	50	0	0	0	0	0	17	0	0	0	12	0	49	0	9	66	0	0	0	0	0	0	0	0	0	0	0
ASV874	d__Bacteria;k__norank_d__Bacteria;p__Spirochaetota;c__Spirochaetia;o__Spirochaetales;f__Spirochaetaceae;g__Sphaerochaeta;s__uncultured_bacterium_g__Sphaerochaeta	0	0	0	0	0	23	0	0	0	0	0	0	0	0	0	0	0	12	0	0	110	0	0	14	0	0	0	0	0	0	0	0	0	0	0	8	0	0	0	0	0	0	0	0	6	2	0	0
ASV98	d__Bacteria;k__norank_d__Bacteria;p__Bacteroidota;c__Bacteroidia;o__Bacteroidales;f__Rikenellaceae;g__unclassified_f__Rikenellaceae;s__unclassified_f__Rikenellaceae	0	0	0	0	0	0	0	0	0	0	0	0	0	0	0	0	0	6	0	0	29	0	0	0	0	0	0	0	0	23	0	0	0	0	0	19	0	0	0	0	0	0	0	0	0	0	0	0
ASV481	d__Bacteria;k__norank_d__Bacteria;p__Firmicutes;c__Clostridia;o__Clostridia_UCG-014;f__norank_o__Clostridia_UCG-014;g__norank_f__norank_o__Clostridia_UCG-014;s__unclassified_g__norank_f__norank_o__Clostridia_UCG-014	0	0	0	0	44	0	0	0	0	0	0	48	121	0	216	0	0	0	0	0	0	0	0	0	0	0	0	0	0	0	0	0	244	0	0	0	57	0	0	0	0	0	0	0	0	43	0	0
ASV938	d__Bacteria;k__norank_d__Bacteria;p__Bacteroidota;c__Bacteroidia;o__Bacteroidales;f__Bacteroidaceae;g__Bacteroides;s__uncultured_Bacteroidales_bacterium_g__Bacteroides	0	0	0	0	0	18	0	0	0	0	0	0	0	0	0	0	0	19	0	0	0	0	0	0	0	0	0	0	0	0	0	0	0	0	0	0	0	0	0	0	0	0	0	0	0	0	0	0
ASV1906	d__Bacteria;k__norank_d__Bacteria;p__Firmicutes;c__Clostridia;o__Lachnospirales;f__Lachnospiraceae;g__unclassified_f__Lachnospiraceae;s__unclassified_f__Lachnospiraceae	0	0	0	0	0	0	0	0	0	0	0	0	0	0	0	0	0	0	0	0	0	0	0	0	0	0	0	0	0	0	0	0	0	0	0	0	0	0	0	0	0	0	0	0	0	0	0	0
ASV1728	d__Bacteria;k__norank_d__Bacteria;p__Synergistota;c__Synergistia;o__Synergistales;f__Synergistaceae;g__Synergistes;s__uncultured_organism_g__Synergistes	0	0	40	0	0	0	0	0	0	0	0	0	0	0	0	0	0	0	17	0	0	0	0	0	0	0	0	0	0	0	0	0	0	0	21	0	0	0	0	0	0	0	0	0	0	0	0	0
ASV1360	d__Bacteria;k__norank_d__Bacteria;p__Firmicutes;c__Clostridia;o__Oscillospirales;f__Ruminococcaceae;g__Subdoligranulum;s__unclassified_g__Subdoligranulum	0	0	0	0	0	0	0	0	0	0	0	0	0	0	0	0	0	0	0	0	0	0	0	0	0	0	0	0	0	0	0	0	0	0	0	0	0	0	0	0	0	0	0	0	0	0	0	0
ASV734	d__Bacteria;k__norank_d__Bacteria;p__Bacteroidota;c__Bacteroidia;o__Bacteroidales;f__Tannerellaceae;g__unclassified_f__Tannerellaceae;s__unclassified_f__Tannerellaceae	0	0	0	0	0	0	0	0	0	0	0	27	0	0	25	0	0	0	0	0	34	0	0	7	0	0	0	0	0	0	0	0	0	39	0	0	0	0	0	0	0	0	0	0	0	0	0	84
ASV1907	d__Bacteria;k__norank_d__Bacteria;p__Bacteroidota;c__Bacteroidia;o__Bacteroidales;f__Bacteroidaceae;g__Bacteroides;s__Bacteroides_gallinaceum	0	0	0	0	0	0	0	0	0	0	0	0	0	0	0	0	0	0	0	0	0	0	0	0	0	0	0	0	0	0	0	0	0	0	0	0	0	0	0	0	0	0	0	0	0	0	0	0
ASV198	d__Bacteria;k__norank_d__Bacteria;p__Firmicutes;c__Clostridia;o__Lachnospirales;f__Lachnospiraceae;g__unclassified_f__Lachnospiraceae;s__unclassified_f__Lachnospiraceae	0	0	0	0	0	6	124	0	0	0	0	49	0	51	0	0	0	0	0	0	0	11	0	29	0	26	0	0	0	0	0	0	0	14	0	25	54	0	0	49	0	0	0	45	0	0	12	0
ASV1908	d__Bacteria;k__norank_d__Bacteria;p__Firmicutes;c__Negativicutes;o__Veillonellales-Selenomonadales;f__Selenomonadaceae;g__Megamonas;s__Megamonas_hypermegale	0	0	0	0	0	0	0	0	0	0	0	0	0	0	37	0	0	0	0	0	0	0	0	0	0	0	0	0	0	0	0	0	0	0	0	0	0	0	0	0	0	0	0	0	0	0	0	0
ASV163	d__Bacteria;k__norank_d__Bacteria;p__Firmicutes;c__Clostridia;o__Peptostreptococcales-Tissierellales;f__Anaerovoracaceae;g__Eubacterium_brachy_group;s__uncultured_bacterium_g__Eubacterium_brachy_group	0	0	0	0	0	264	0	0	0	0	0	6	0	0	17	0	0	23	0	0	0	19	0	32	0	0	0	0	0	454	0	0	0	0	0	67	0	0	0	0	0	0	0	0	0	0	0	0
ASV1044	d__Bacteria;k__norank_d__Bacteria;p__Firmicutes;c__Clostridia;o__Oscillospirales;f__Butyricicoccaceae;g__Butyricicoccus;s__unclassified_g__Butyricicoccus	0	0	0	0	0	0	0	0	0	0	0	0	0	0	19	0	0	0	0	42	0	0	12	0	44	0	0	0	0	0	0	0	11	0	27	0	45	0	0	0	0	0	0	0	0	0	0	0
ASV1043	d__Bacteria;k__norank_d__Bacteria;p__Firmicutes;c__Clostridia;o__Lachnospirales;f__Lachnospiraceae;g__Ruminococcus_torques_group;s__unclassified_g__Ruminococcus_torques_group	0	0	0	131	37	0	0	0	0	97	0	81	21	0	0	0	0	0	0	163	0	0	37	12	204	0	0	134	46	68	0	0	27	0	0	0	0	23	124	0	0	0	0	0	0	0	0	0
ASV126	d__Bacteria;k__norank_d__Bacteria;p__Firmicutes;c__Clostridia;o__Oscillospirales;f__Oscillospiraceae;g__Pseudoflavonifractor;s__uncultured_bacterium_g__Pseudoflavonifractor	0	25	0	0	14	17	0	0	0	24	0	0	68	0	29	23	0	24	23	0	0	0	0	49	8	56	15	0	0	0	33	30	0	0	0	40	0	0	0	0	25	0	17	0	0	0	10	0
ASV620	d__Bacteria;k__norank_d__Bacteria;p__Firmicutes;c__Clostridia;o__Clostridia_UCG-014;f__norank_o__Clostridia_UCG-014;g__norank_f__norank_o__Clostridia_UCG-014;s__unclassified_g__norank_f__norank_o__Clostridia_UCG-014	0	0	0	0	0	0	0	0	0	0	0	0	0	0	18	0	0	50	0	0	0	0	0	0	0	0	0	0	0	0	0	34	0	0	0	0	0	0	0	0	0	0	0	0	0	0	0	0
ASV1910	d__Bacteria;k__norank_d__Bacteria;p__Spirochaetota;c__Spirochaetia;o__Spirochaetales;f__Spirochaetaceae;g__Sphaerochaeta;s__uncultured_bacterium_g__Sphaerochaeta	0	0	0	0	0	0	0	0	0	0	0	0	0	0	31	0	0	0	0	0	0	0	0	0	0	0	0	0	0	0	0	0	0	0	0	0	0	0	0	0	0	0	0	0	16	40	0	0
ASV167	d__Bacteria;k__norank_d__Bacteria;p__Firmicutes;c__Clostridia;o__Clostridia_UCG-014;f__norank_o__Clostridia_UCG-014;g__norank_f__norank_o__Clostridia_UCG-014;s__unclassified_g__norank_f__norank_o__Clostridia_UCG-014	0	0	0	0	0	0	0	0	0	0	0	0	0	0	0	0	7	0	0	0	0	0	29	21	9	0	0	0	0	0	0	10	11	8	0	0	0	0	0	0	0	8	0	0	0	0	0	0
ASV804	d__Bacteria;k__norank_d__Bacteria;p__Firmicutes;c__Clostridia;o__Oscillospirales;f__Ruminococcaceae;g__unclassified_f__Ruminococcaceae;s__unclassified_f__Ruminococcaceae	0	50	0	0	0	0	0	0	0	0	38	26	0	9	0	0	0	0	0	35	5	0	21	0	0	0	16	0	0	0	0	0	0	0	0	0	27	13	8	0	0	0	0	0	0	36	0	0
ASV1911	d__Bacteria;k__norank_d__Bacteria;p__Firmicutes;c__Bacilli;o__Erysipelotrichales;f__Erysipelatoclostridiaceae;g__UCG-004;s__gut_metagenome_g__UCG-004	0	0	0	0	0	0	0	0	0	0	0	0	0	0	28	0	0	0	0	0	0	0	0	0	0	0	0	0	0	0	0	0	0	0	0	0	0	0	0	0	0	0	0	0	20	0	0	18
ASV1912	d__Bacteria;k__norank_d__Bacteria;p__Firmicutes;c__Clostridia;o__Lachnospirales;f__Lachnospiraceae;g__unclassified_f__Lachnospiraceae;s__unclassified_f__Lachnospiraceae	0	0	0	0	0	0	0	0	0	0	0	0	0	0	0	0	0	0	0	0	0	0	0	0	0	0	0	0	0	0	0	0	0	0	0	0	0	0	0	0	0	0	0	0	0	0	0	0
ASV752	d__Bacteria;k__norank_d__Bacteria;p__Firmicutes;c__Clostridia;o__Peptostreptococcales-Tissierellales;f__Anaerovoracaceae;g__Family_XIII_UCG-001;s__uncultured_bacterium_g__Family_XIII_UCG-001	0	0	0	0	0	0	0	0	0	13	11	16	12	0	6	0	7	0	10	0	0	0	0	0	0	7	0	0	7	0	4	0	7	0	8	0	0	0	4	0	0	0	0	0	0	0	0	0
ASV426	d__Bacteria;k__norank_d__Bacteria;p__Actinobacteriota;c__Coriobacteriia;o__Coriobacteriales;f__Coriobacteriaceae;g__Collinsella;s__unclassified_g__Collinsella	0	13	0	10	0	13	4	0	0	0	9	0	6	0	22	0	7	0	3	6	0	0	0	0	0	10	6	0	16	16	0	13	0	87	0	0	0	0	0	0	10	8	0	0	6	10	0	0
ASV489	d__Bacteria;k__norank_d__Bacteria;p__Bacteroidota;c__Bacteroidia;o__Bacteroidales;f__unclassified_o__Bacteroidales;g__unclassified_o__Bacteroidales;s__unclassified_o__Bacteroidales	0	0	0	3	0	29	0	0	0	0	0	9	0	0	0	0	0	18	0	0	0	0	14	0	0	0	0	0	0	4	0	0	0	0	0	6	0	0	0	0	0	0	0	0	12	0	0	0
ASV693	d__Bacteria;k__norank_d__Bacteria;p__Firmicutes;c__Clostridia;o__Oscillospirales;f__Oscillospiraceae;g__unclassified_f__Oscillospiraceae;s__unclassified_f__Oscillospiraceae	0	0	0	0	0	0	0	0	0	0	0	0	0	4	8	0	0	0	0	0	0	0	0	0	0	0	0	0	11	0	0	5	0	0	0	0	0	0	0	0	0	0	0	0	0	0	0	0
ASV746	d__Bacteria;k__norank_d__Bacteria;p__Desulfobacterota;c__Desulfovibrionia;o__Desulfovibrionales;f__Desulfovibrionaceae;g__Mailhella;s__Desulfovibrio_sp._Marseille-P3199	0	0	0	0	4	0	0	0	0	0	0	0	0	0	0	0	0	0	0	0	0	0	0	0	0	0	0	0	0	0	0	0	0	0	0	0	0	0	0	0	0	0	0	0	0	0	0	0
ASV293	d__Bacteria;k__norank_d__Bacteria;p__Actinobacteriota;c__Coriobacteriia;o__Coriobacteriales;f__Eggerthellaceae;g__Enterorhabdus;s__uncultured_bacterium_g__Enterorhabdus	0	0	4	0	7	0	0	0	0	9	0	0	0	0	28	0	8	0	0	0	3	0	0	0	0	0	0	0	0	4	0	3	0	0	0	0	0	0	12	0	0	0	0	0	9	0	0	0
ASV661	d__Bacteria;k__norank_d__Bacteria;p__Firmicutes;c__Clostridia;o__Oscillospirales;f__Ruminococcaceae;g__norank_f__Ruminococcaceae;s__unclassified_g__norank_f__Ruminococcaceae	0	12	16	0	0	18	19	20	0	0	24	15	12	17	16	0	0	0	12	12	14	10	0	0	0	4	15	8	17	20	6	11	10	0	18	0	32	10	0	29	35	43	11	13	9	0	0	4
ASV1172	d__Bacteria;k__norank_d__Bacteria;p__Firmicutes;c__Clostridia;o__Oscillospirales;f__Oscillospiraceae;g__unclassified_f__Oscillospiraceae;s__unclassified_f__Oscillospiraceae	0	0	0	0	0	0	0	0	0	0	0	0	0	0	0	0	0	0	0	0	0	0	0	0	0	0	0	0	0	0	0	0	0	0	0	0	10	0	0	0	0	0	0	6	0	0	0	0
ASV452	d__Bacteria;k__norank_d__Bacteria;p__Spirochaetota;c__Spirochaetia;o__Spirochaetales;f__Spirochaetaceae;g__Sphaerochaeta;s__uncultured_bacterium_g__Sphaerochaeta	0	0	6	0	8	0	0	0	0	0	0	2	0	0	5	0	0	0	22	0	13	0	0	0	0	3	0	0	3	0	11	26	0	0	0	0	0	16	0	2	6	0	0	0	0	0	0	0
ASV1913	d__Bacteria;k__norank_d__Bacteria;p__Firmicutes;c__Clostridia;o__Oscillospirales;f__Oscillospiraceae;g__norank_f__Oscillospiraceae;s__unclassified_g__norank_f__Oscillospiraceae	0	0	0	0	0	0	0	0	0	0	0	0	0	0	0	0	0	0	0	0	0	0	0	0	0	0	0	0	0	0	0	0	0	0	0	0	0	0	0	0	0	0	0	0	0	0	0	0
ASV393	d__Bacteria;k__norank_d__Bacteria;p__Firmicutes;c__Clostridia;o__Oscillospirales;f__Oscillospiraceae;g__unclassified_f__Oscillospiraceae;s__unclassified_f__Oscillospiraceae	0	0	0	0	0	0	0	0	0	0	0	0	0	0	0	0	0	0	0	0	0	0	0	8	0	0	0	0	0	0	0	0	0	0	0	0	0	0	0	0	0	11	0	0	0	0	0	0
ASV1492	d__Bacteria;k__norank_d__Bacteria;p__Firmicutes;c__Clostridia;o__Monoglobales;f__Monoglobaceae;g__Monoglobus;s__uncultured_bacterium_g__Monoglobus	0	0	0	0	0	0	0	0	0	0	0	0	0	0	8	0	0	0	0	0	0	5	0	0	8	0	0	0	0	0	0	0	0	0	0	0	0	0	0	0	0	0	0	0	0	0	0	0
ASV1486	d__Bacteria;k__norank_d__Bacteria;p__Actinobacteriota;c__Coriobacteriia;o__Coriobacteriales;f__Eggerthellaceae;g__Slackia;s__unclassified_g__Slackia	0	0	0	0	0	0	0	0	0	0	0	0	0	0	10	0	0	0	0	0	0	7	0	0	0	11	0	0	0	0	0	0	0	0	0	0	0	0	0	0	0	0	0	0	0	0	0	0
ASV374	d__Bacteria;k__norank_d__Bacteria;p__WPS-2;c__norank_p__WPS-2;o__norank_c__norank_p__WPS-2;f__norank_o__norank_c__norank_p__WPS-2;g__norank_f__norank_o__norank_c__norank_p__WPS-2;s__uncultured_rumen_bacterium_g__norank_f__norank_o__norank_c__norank	0	0	0	0	0	0	0	0	0	0	0	0	0	0	0	0	0	11	0	0	0	0	0	0	0	0	0	0	0	0	0	0	0	0	0	0	0	0	0	0	0	0	0	0	0	0	0	0
ASV265	d__Bacteria;k__norank_d__Bacteria;p__Firmicutes;c__Clostridia;o__Monoglobales;f__Monoglobaceae;g__Monoglobus;s__uncultured_bacterium_g__Monoglobus	0	3	0	5	0	0	0	0	0	0	0	6	0	2	6	0	0	0	3	0	6	0	0	0	0	3	0	0	0	0	0	0	0	0	0	0	4	0	0	0	6	0	0	0	6	0	0	0
ASV854	d__Bacteria;k__norank_d__Bacteria;p__Actinobacteriota;c__Coriobacteriia;o__Coriobacteriales;f__Eggerthellaceae;g__Enterorhabdus;s__uncultured_bacterium_g__Enterorhabdus	0	0	2	0	0	0	0	0	0	0	7	0	4	0	4	0	0	0	2	0	0	0	0	0	0	0	0	0	0	0	0	0	0	9	0	0	0	0	0	0	0	0	0	0	4	3	0	0
ASV361	d__Bacteria;k__norank_d__Bacteria;p__Bacteroidota;c__Bacteroidia;o__Bacteroidales;f__Prevotellaceae;g__Prevotellaceae_UCG-001;s__Marseilla_massiliensis	0	4	0	5	12	0	0	0	0	19	3	0	11	0	4	0	62	0	0	0	8	13	5	0	0	0	9	0	0	18	0	4	0	0	0	0	0	2	0	0	5	4	0	0	0	14	0	20
ASV1914	d__Bacteria;k__norank_d__Bacteria;p__Firmicutes;c__Clostridia;o__Oscillospirales;f__Oscillospiraceae;g__unclassified_f__Oscillospiraceae;s__unclassified_f__Oscillospiraceae	0	0	0	0	0	0	0	0	0	0	0	0	0	0	0	0	0	0	0	0	0	0	0	0	0	0	0	0	0	0	0	0	0	0	0	0	0	0	0	0	0	0	0	0	0	0	0	0
ASV438	d__Bacteria;k__norank_d__Bacteria;p__Firmicutes;c__Clostridia;o__Oscillospirales;f__Ruminococcaceae;g__DTU089;s__unclassified_g__DTU089	0	12	0	8	0	29	9	0	0	15	53	7	0	14	11	12	41	0	11	15	7	0	6	0	7	32	13	27	0	36	66	20	11	48	0	0	33	16	22	0	14	23	12	13	57	20	0	20
ASV430	d__Bacteria;k__norank_d__Bacteria;p__Firmicutes;c__Clostridia;o__Christensenellales;f__Christensenellaceae;g__unclassified_f__Christensenellaceae;s__unclassified_f__Christensenellaceae	0	0	0	0	3	0	10	5	0	3	3	2	4	0	8	7	0	4	8	5	6	0	3	0	0	7	3	0	0	0	0	4	3	4	0	0	9	11	0	7	0	12	9	6	0	0	0	5
ASV565	d__Bacteria;k__norank_d__Bacteria;p__Bacteroidota;c__Bacteroidia;o__Bacteroidales;f__unclassified_o__Bacteroidales;g__unclassified_o__Bacteroidales;s__unclassified_o__Bacteroidales	0	0	0	10	42	0	0	0	0	0	35	21	0	0	0	0	0	0	0	0	0	0	0	0	11	0	6	0	0	0	25	0	0	31	0	0	0	9	0	0	5	0	10	0	8	22	0	20
ASV1915	d__Bacteria;k__norank_d__Bacteria;p__Firmicutes;c__Clostridia;o__Oscillospirales;f__Oscillospiraceae;g__Colidextribacter;s__unclassified_g__Colidextribacter	0	0	0	0	0	0	0	0	0	0	0	0	0	0	0	0	0	0	0	0	0	0	0	0	0	0	0	0	0	0	0	0	0	0	0	0	0	0	0	0	0	0	0	0	0	0	0	0
ASV520	d__Bacteria;k__norank_d__Bacteria;p__Firmicutes;c__Clostridia;o__Peptostreptococcales-Tissierellales;f__Anaerovoracaceae;g__Family_XIII_AD3011_group;s__gut_metagenome_g__Family_XIII_AD3011_group	0	0	0	0	0	8	0	0	0	0	8	0	0	0	43	0	7	0	0	0	0	0	0	0	0	26	0	0	0	11	0	8	0	0	0	0	22	0	0	0	0	0	0	0	0	0	0	0
ASV795	d__Bacteria;k__norank_d__Bacteria;p__Firmicutes;c__Clostridia;o__Clostridia_UCG-014;f__norank_o__Clostridia_UCG-014;g__norank_f__norank_o__Clostridia_UCG-014;s__unclassified_g__norank_f__norank_o__Clostridia_UCG-014	0	0	0	0	40	0	0	0	0	67	54	0	114	0	62	0	0	0	11	0	0	23	0	0	0	18	0	30	0	11	0	0	0	0	49	0	0	0	0	0	0	0	0	0	41	121	0	0
ASV913	d__Bacteria;k__norank_d__Bacteria;p__Bacteroidota;c__Bacteroidia;o__Flavobacteriales;f__Flavobacteriaceae;g__norank_f__Flavobacteriaceae;s__gut_metagenome_g__norank_f__Flavobacteriaceae	0	0	0	0	0	0	15	0	0	0	0	0	0	0	0	0	0	6	0	0	2	4	0	0	0	0	0	0	0	0	0	0	0	0	0	0	48	0	0	0	0	0	0	0	0	0	0	0
ASV207	d__Bacteria;k__norank_d__Bacteria;p__Firmicutes;c__Clostridia;o__Oscillospirales;f__UCG-010;g__norank_f__UCG-010;s__uncultured_bacterium_g__norank_f__UCG-010	0	0	0	0	0	0	0	0	0	0	0	0	11	0	0	0	0	0	10	4	0	0	0	0	0	0	0	6	0	0	0	0	0	0	0	0	0	0	0	0	0	0	0	0	0	0	3	0
ASV635	d__Bacteria;k__norank_d__Bacteria;p__Firmicutes;c__Clostridia;o__Oscillospirales;f__Ruminococcaceae;g__norank_f__Ruminococcaceae;s__unclassified_g__norank_f__Ruminococcaceae	0	0	0	0	3	5	2	4	0	3	5	0	0	8	4	0	0	5	9	4	3	3	3	0	2	0	0	0	6	10	0	18	4	5	9	0	12	3	0	0	0	4	7	6	4	9	0	0
ASV1916	d__Bacteria;k__norank_d__Bacteria;p__Firmicutes;c__Negativicutes;o__Acidaminococcales;f__Acidaminococcaceae;g__Phascolarctobacterium;s__unclassified_g__Phascolarctobacterium	0	0	0	0	0	0	0	0	0	0	0	0	0	0	0	0	0	0	0	0	0	0	0	0	0	0	0	0	0	0	0	0	0	0	0	0	0	0	0	0	0	0	0	0	0	0	0	0
ASV232	d__Bacteria;k__norank_d__Bacteria;p__Firmicutes;c__Clostridia;o__Oscillospirales;f__Ruminococcaceae;g__unclassified_f__Ruminococcaceae;s__unclassified_f__Ruminococcaceae	0	0	0	0	0	0	0	0	0	0	0	0	0	0	0	0	0	0	0	4	0	0	0	0	4	8	0	4	0	0	0	5	0	0	0	3	4	0	3	6	10	0	2	0	0	0	0	3
ASV274	d__Bacteria;k__norank_d__Bacteria;p__Firmicutes;c__Clostridia;o__Lachnospirales;f__Defluviitaleaceae;g__Defluviitaleaceae_UCG-011;s__uncultured_bacterium_g__Defluviitaleaceae_UCG-011	0	0	0	0	0	0	0	0	0	0	0	0	0	0	0	0	0	0	0	0	0	0	0	0	0	0	0	0	0	0	0	0	0	0	0	0	0	0	0	0	0	0	0	0	0	0	0	0
ASV1917	d__Bacteria;k__norank_d__Bacteria;p__Bacteroidota;c__Bacteroidia;o__Bacteroidales;f__unclassified_o__Bacteroidales;g__unclassified_o__Bacteroidales;s__unclassified_o__Bacteroidales	0	0	0	0	0	0	0	0	0	0	0	0	0	0	0	0	0	0	0	0	0	0	0	0	0	0	0	0	0	0	0	0	0	0	0	0	0	0	0	0	0	0	0	0	0	0	0	0
ASV915	d__Bacteria;k__norank_d__Bacteria;p__Firmicutes;c__Clostridia;o__Lachnospirales;f__Lachnospiraceae;g__Oribacterium;s__uncultured_bacterium_g__Oribacterium	0	7	0	0	0	0	0	0	0	39	0	0	0	0	0	0	0	8	0	13	2	0	0	0	0	0	0	0	0	6	0	0	0	0	0	0	0	0	0	0	0	0	0	0	0	0	0	0
ASV513	d__Bacteria;k__norank_d__Bacteria;p__Actinobacteriota;c__Coriobacteriia;o__Coriobacteriales;f__Eggerthellaceae;g__CHKCI002;s__uncultured_bacterium_g__CHKCI002	0	0	12	0	0	0	5	10	0	4	0	0	0	0	16	0	0	0	8	6	0	0	0	0	2	5	0	10	4	6	18	0	0	13	0	0	0	0	0	0	9	0	0	0	4	11	0	0
ASV1918	d__Bacteria;k__norank_d__Bacteria;p__Bacteroidota;c__Bacteroidia;o__Bacteroidales;f__Rikenellaceae;g__Rikenellaceae_RC9_gut_group;s__uncultured_bacterium_g__Rikenellaceae_RC9_gut_group	0	0	0	0	0	0	0	0	0	0	0	0	0	0	0	0	0	0	0	0	0	0	0	0	0	0	0	0	0	0	0	0	0	0	0	0	0	0	0	0	0	0	0	0	0	0	0	0
ASV857	d__Bacteria;k__norank_d__Bacteria;p__Firmicutes;c__Clostridia;o__Christensenellales;f__Christensenellaceae;g__Christensenellaceae_R-7_group;s__uncultured_marine_bacterium_g__Christensenellaceae_R-7_group	0	0	0	0	0	0	0	0	0	0	6	0	0	0	0	0	0	0	0	0	0	0	0	0	0	0	2	0	0	0	0	0	0	0	0	0	0	4	0	0	0	0	0	0	0	0	0	0
ASV427	d__Bacteria;k__norank_d__Bacteria;p__Firmicutes;c__Clostridia;o__Lachnospirales;f__Lachnospiraceae;g__Tyzzerella;s__unclassified_g__Tyzzerella	0	0	0	0	0	0	3	0	0	0	0	0	0	0	0	0	0	0	0	0	0	0	0	0	0	0	0	0	0	0	0	0	0	0	0	0	0	0	0	0	0	0	0	0	0	0	0	0
ASV454	d__Bacteria;k__norank_d__Bacteria;p__Firmicutes;c__Clostridia;o__Christensenellales;f__Christensenellaceae;g__norank_f__Christensenellaceae;s__unclassified_g__norank_f__Christensenellaceae	0	0	0	0	0	0	0	0	0	0	0	0	0	0	0	0	0	0	0	0	0	0	0	0	0	0	2	0	0	6	0	0	0	0	0	0	4	0	0	0	0	4	0	5	0	0	0	0
ASV850	d__Bacteria;k__norank_d__Bacteria;p__Firmicutes;c__Clostridia;o__Oscillospirales;f__Oscillospiraceae;g__unclassified_f__Oscillospiraceae;s__unclassified_f__Oscillospiraceae	0	0	0	0	6	0	0	0	0	0	8	0	0	0	0	0	0	0	0	0	0	0	0	0	0	0	0	0	0	0	0	0	0	5	0	0	0	0	0	0	0	0	0	0	0	0	0	13
ASV770	d__Bacteria;k__norank_d__Bacteria;p__Firmicutes;c__Bacilli;o__RF39;f__norank_o__RF39;g__norank_f__norank_o__RF39;s__Firmicutes_bacterium_CAG822	0	0	0	0	0	31	0	0	0	0	0	0	0	0	0	0	0	0	0	0	0	0	16	0	7	0	0	0	0	0	0	0	22	0	0	0	0	0	0	0	8	0	0	0	0	0	0	0
ASV1919	d__Bacteria;k__norank_d__Bacteria;p__Verrucomicrobiota;c__Lentisphaeria;o__Victivallales;f__Victivallaceae;g__Victivallis;s__uncultured_bacterium_g__Victivallis	0	0	0	0	0	0	0	0	0	3	0	0	0	0	0	0	0	0	0	0	0	0	0	0	0	0	0	5	0	0	0	0	0	0	0	0	0	0	3	0	0	0	0	0	0	0	0	0
ASV720	d__Bacteria;k__norank_d__Bacteria;p__Firmicutes;c__Clostridia;o__unclassified_c__Clostridia;f__unclassified_c__Clostridia;g__unclassified_c__Clostridia;s__unclassified_c__Clostridia	0	0	0	0	5	0	0	0	0	12	3	0	0	4	0	0	0	0	2	2	0	0	0	0	0	12	3	0	0	0	0	2	0	0	0	0	9	6	0	5	0	4	6	4	2	8	0	0
ASV1920	d__Bacteria;k__norank_d__Bacteria;p__Firmicutes;c__Clostridia;o__Lachnospirales;f__Lachnospiraceae;g__unclassified_f__Lachnospiraceae;s__unclassified_f__Lachnospiraceae	0	0	0	0	0	0	0	0	0	0	0	0	0	0	0	0	0	0	0	0	0	0	0	0	0	0	0	0	0	0	0	0	0	0	0	0	0	0	0	0	0	0	0	0	0	0	0	0
ASV868	d__Bacteria;k__norank_d__Bacteria;p__Firmicutes;c__Clostridia;o__Lachnospirales;f__Lachnospiraceae;g__unclassified_f__Lachnospiraceae;s__unclassified_f__Lachnospiraceae	0	0	0	0	4	0	4	0	0	0	4	0	0	3	0	0	0	0	0	0	0	5	0	0	0	0	0	0	0	0	0	0	0	0	0	0	3	0	0	3	0	0	3	0	0	6	0	0
ASV1921	d__Bacteria;k__norank_d__Bacteria;p__Firmicutes;c__Clostridia;o__Oscillospirales;f__unclassified_o__Oscillospirales;g__unclassified_o__Oscillospirales;s__unclassified_o__Oscillospirales	0	0	0	0	0	0	0	0	0	0	0	0	0	0	0	0	0	0	0	0	0	0	0	0	0	0	0	0	0	0	0	0	0	0	0	0	0	0	0	0	0	0	0	0	0	0	0	0
ASV1235	d__Bacteria;k__norank_d__Bacteria;p__Bacteroidota;c__Bacteroidia;o__Bacteroidales;f__Rikenellaceae;g__Rikenellaceae_RC9_gut_group;s__uncultured_bacterium_g__Rikenellaceae_RC9_gut_group	0	0	0	0	0	0	0	0	0	0	0	0	0	0	0	0	0	0	4	0	0	0	0	1459	0	0	0	0	2062	0	0	0	0	0	75	0	0	0	0	0	0	6	4	0	0	0	0	3
ASV473	d__Bacteria;k__norank_d__Bacteria;p__Bacteroidota;c__Bacteroidia;o__Bacteroidales;f__Bacteroidaceae;g__Bacteroides;s__Bacteroides_coprophilus	0	0	0	4829	0	0	0	0	0	0	1199	231	0	0	0	0	0	0	0	0	0	0	0	1136	0	0	0	0	0	0	0	0	0	17	0	0	0	10	0	0	0	0	0	0	0	0	0	0
ASV2849	d__Bacteria;k__norank_d__Bacteria;p__Firmicutes;c__Clostridia;o__Oscillospirales;f__Oscillospiraceae;g__unclassified_f__Oscillospiraceae;s__unclassified_f__Oscillospiraceae	0	0	0	0	0	0	0	0	0	0	0	0	0	0	0	0	0	0	0	0	0	0	0	200	0	0	0	0	0	0	0	0	0	0	0	0	0	0	0	0	0	0	0	0	0	0	0	0
ASV917	d__Bacteria;k__norank_d__Bacteria;p__Fusobacteriota;c__Fusobacteriia;o__Fusobacteriales;f__Fusobacteriaceae;g__Fusobacterium;s__unclassified_g__Fusobacterium	0	0	0	0	0	0	0	0	0	0	0	0	0	0	0	0	0	153	0	0	0	0	0	198	0	0	0	0	0	0	0	0	0	0	0	66	0	0	0	0	0	0	0	0	0	0	0	0
ASV236	d__Bacteria;k__norank_d__Bacteria;p__Actinobacteriota;c__Coriobacteriia;o__Coriobacteriales;f__Coriobacteriaceae;g__unclassified_f__Coriobacteriaceae;s__unclassified_f__Coriobacteriaceae	0	0	7	0	0	0	0	0	0	0	0	129	0	0	96	0	0	13	0	0	0	0	0	113	0	0	0	0	46	44	0	12	0	0	0	0	0	0	0	0	0	0	0	0	27	0	32	0
ASV616	d__Bacteria;k__norank_d__Bacteria;p__Firmicutes;c__Clostridia;o__Lachnospirales;f__Lachnospiraceae;g__Ruminococcus_torques_group;s__uncultured_Clostridiales_bacterium_g__Ruminococcus_torques_group	0	0	0	0	0	69	45	0	0	0	0	0	0	0	0	0	0	0	0	0	0	0	0	101	0	0	0	0	0	95	0	45	0	0	0	0	109	66	0	0	0	0	0	0	0	0	0	0
ASV346	d__Bacteria;k__norank_d__Bacteria;p__Bacteroidota;c__Bacteroidia;o__Bacteroidales;f__Bacteroidaceae;g__Bacteroides;s__Bacteroides_sp._Marseille-P3166	0	0	0	0	0	0	0	0	0	0	0	0	0	0	0	0	0	0	0	0	0	0	0	92	0	0	62	0	0	0	0	0	0	0	0	0	0	0	0	0	0	0	0	0	0	50	0	0
ASV833	d__Bacteria;k__norank_d__Bacteria;p__Firmicutes;c__Clostridia;o__Oscillospirales;f__Oscillospiraceae;g__norank_f__Oscillospiraceae;s__unclassified_g__norank_f__Oscillospiraceae	0	0	0	0	0	0	0	0	0	0	12	0	0	0	0	32	0	0	0	0	0	0	20	83	0	0	0	0	0	0	0	0	0	0	0	0	0	0	0	0	0	9	0	0	0	0	0	0
ASV544	d__Bacteria;k__norank_d__Bacteria;p__Bacteroidota;c__Bacteroidia;o__Bacteroidales;f__Marinifilaceae;g__Odoribacter;s__uncultured_bacterium_g__Odoribacter	0	56	0	17	0	44	0	27	0	0	90	0	0	0	0	0	0	0	0	0	26	0	0	76	0	0	0	0	0	97	0	0	0	54	0	33	0	0	0	0	0	0	59	19	0	59	0	0
ASV57	d__Bacteria;k__norank_d__Bacteria;p__Firmicutes;c__Clostridia;o__Oscillospirales;f__Butyricicoccaceae;g__Butyricicoccus;s__unclassified_g__Butyricicoccus	0	0	0	27	0	84	0	0	0	0	24	53	58	0	0	0	0	0	29	0	32	38	16	67	0	0	65	44	72	40	0	51	0	39	0	54	0	0	0	0	0	41	0	48	0	0	0	21
ASV2533	d__Bacteria;k__norank_d__Bacteria;p__Bacteroidota;c__Bacteroidia;o__Bacteroidales;f__Bacteroidaceae;g__Bacteroides;s__Bacteroides_gallinaceum	0	0	0	0	0	0	0	0	0	0	0	0	0	0	0	0	0	0	0	0	0	0	0	51	0	0	0	0	0	0	0	0	0	0	0	0	0	0	0	0	0	0	0	0	0	0	0	0
ASV1204	d__Bacteria;k__norank_d__Bacteria;p__Firmicutes;c__Clostridia;o__Lachnospirales;f__Lachnospiraceae;g__Ruminococcus_torques_group;s__unclassified_g__Ruminococcus_torques_group	0	0	0	0	0	0	12	0	0	0	0	0	0	0	0	48	0	0	0	0	0	0	0	46	0	0	0	0	0	0	0	0	0	0	0	0	0	0	0	19	0	0	0	22	0	0	0	0
ASV543	d__Bacteria;k__norank_d__Bacteria;p__Bacteroidota;c__Bacteroidia;o__Bacteroidales;f__Bacteroidaceae;g__Bacteroides;s__Bacteroides_salanitronis_DSM_18170	0	0	23	0	0	6	0	0	0	0	0	0	10	0	0	0	0	0	0	0	4	10	0	40	0	0	0	0	24	35	0	0	0	0	24	0	26	25	0	16	0	0	0	0	10	0	0	0
ASV548	d__Bacteria;k__norank_d__Bacteria;p__Bacteroidota;c__Bacteroidia;o__Bacteroidales;f__Marinifilaceae;g__Odoribacter;s__uncultured_bacterium_g__Odoribacter	0	18	0	0	0	14	0	19	0	0	40	0	0	0	0	0	0	0	0	0	13	0	0	39	0	0	0	0	0	50	0	0	0	32	0	0	0	0	0	0	0	0	35	0	0	26	0	0
ASV1050	d__Bacteria;k__norank_d__Bacteria;p__Firmicutes;c__Clostridia;o__Oscillospirales;f__Ruminococcaceae;g__Subdoligranulum;s__unclassified_g__Subdoligranulum	0	0	0	0	0	0	0	0	0	0	0	0	0	0	0	0	0	0	0	22	0	0	0	38	0	0	0	0	28	0	0	0	0	0	0	19	0	0	0	0	0	0	0	0	0	0	0	0
ASV2850	d__Bacteria;k__norank_d__Bacteria;p__Bacteroidota;c__Bacteroidia;o__Bacteroidales;f__Marinifilaceae;g__Odoribacter;s__uncultured_bacterium_g__Odoribacter	0	0	0	0	0	0	0	0	0	0	0	0	0	0	0	0	0	0	0	0	0	0	0	34	0	0	0	0	0	0	0	0	0	0	0	0	0	0	0	0	0	0	0	0	0	0	0	0
ASV927	d__Bacteria;k__norank_d__Bacteria;p__Firmicutes;c__Clostridia;o__Oscillospirales;f__Oscillospiraceae;g__NK4A214_group;s__uncultured_organism_g__NK4A214_group	0	0	0	0	0	0	45	0	0	0	0	0	0	24	0	0	0	39	0	0	0	0	0	32	0	0	26	0	0	0	0	0	0	0	0	0	0	99	0	0	0	0	0	40	0	0	0	0
ASV1505	d__Bacteria;k__norank_d__Bacteria;p__Firmicutes;c__Clostridia;o__Lachnospirales;f__Lachnospiraceae;g__unclassified_f__Lachnospiraceae;s__unclassified_f__Lachnospiraceae	0	0	0	0	0	0	0	0	0	0	0	0	0	0	0	0	0	0	0	0	0	0	0	31	0	0	0	0	0	0	0	0	0	0	0	35	0	0	0	0	0	0	0	13	0	0	0	0
ASV2800	d__Bacteria;k__norank_d__Bacteria;p__Bacteroidota;c__Bacteroidia;o__Bacteroidales;f__Bacteroidaceae;g__Bacteroides;s__unclassified_g__Bacteroides	0	0	0	0	0	0	0	0	0	0	0	0	0	0	0	0	0	0	0	0	0	0	0	31	0	0	0	0	0	0	0	0	0	0	0	0	0	0	0	0	0	0	0	0	0	0	0	0
ASV610	d__Bacteria;k__norank_d__Bacteria;p__Bacteroidota;c__Bacteroidia;o__Bacteroidales;f__Rikenellaceae;g__Rikenellaceae_RC9_gut_group;s__uncultured_bacterium_g__Rikenellaceae_RC9_gut_group	0	100	0	0	0	0	0	0	0	0	0	0	0	0	0	0	0	0	0	0	0	0	0	30	0	0	5	0	0	5	0	52	0	0	0	0	0	0	0	0	0	0	0	0	0	0	0	0
ASV1236	d__Bacteria;k__norank_d__Bacteria;p__Firmicutes;c__Bacilli;o__Erysipelotrichales;f__Erysipelatoclostridiaceae;g__UCG-004;s__unclassified_g__UCG-004	0	0	451	0	0	0	0	0	0	0	0	0	0	0	913	0	0	0	0	0	0	0	0	29	0	0	0	0	726	0	0	0	0	0	0	0	0	0	0	0	0	0	0	0	0	0	0	0
ASV54	d__Bacteria;k__norank_d__Bacteria;p__Bacteroidota;c__Bacteroidia;o__Bacteroidales;f__Muribaculaceae;g__norank_f__Muribaculaceae;s__uncultured_bacterium_g__norank_f__Muribaculaceae	0	23	0	0	0	23	0	17	0	28	167	0	21	0	58	0	0	0	0	12	39	27	0	27	34	41	0	0	0	50	70	0	0	0	0	0	0	76	0	0	0	0	0	44	0	68	0	58
ASV2851	d__Bacteria;k__norank_d__Bacteria;p__Bacteroidota;c__Bacteroidia;o__Bacteroidales;f__unclassified_o__Bacteroidales;g__unclassified_o__Bacteroidales;s__unclassified_o__Bacteroidales	0	0	0	0	0	0	0	0	0	0	0	0	0	0	0	0	0	0	0	0	0	0	0	26	0	0	0	0	0	0	0	0	0	0	0	0	0	0	0	0	0	0	0	0	0	0	0	0
ASV2852	d__Bacteria;k__norank_d__Bacteria;p__Bacteroidota;c__Bacteroidia;o__Bacteroidales;f__Bacteroidaceae;g__Bacteroides;s__unclassified_g__Bacteroides	0	0	0	0	0	0	0	0	0	0	0	0	0	0	0	0	0	0	0	0	0	0	0	26	0	0	0	0	0	0	0	0	0	0	0	0	0	0	0	0	0	0	0	0	0	0	0	0
ASV1079	d__Bacteria;k__norank_d__Bacteria;p__Firmicutes;c__Clostridia;o__Clostridia_UCG-014;f__norank_o__Clostridia_UCG-014;g__norank_f__norank_o__Clostridia_UCG-014;s__unclassified_g__norank_f__norank_o__Clostridia_UCG-014	0	0	0	0	0	0	0	0	0	0	0	0	0	0	0	0	0	0	0	0	0	0	23	24	59	0	98	0	0	45	0	0	0	0	0	0	0	0	0	0	0	0	0	0	0	0	27	0
ASV636	d__Bacteria;k__norank_d__Bacteria;p__Bacteroidota;c__Bacteroidia;o__Bacteroidales;f__Tannerellaceae;g__Parabacteroides;s__unclassified_g__Parabacteroides	0	0	34	0	0	0	0	0	0	0	0	0	0	0	39	0	0	0	0	0	29	0	0	23	0	0	0	0	34	0	0	18	0	0	0	0	0	0	0	0	0	0	0	0	0	0	0	0
ASV1082	d__Bacteria;k__norank_d__Bacteria;p__Firmicutes;c__Clostridia;o__Clostridia_UCG-014;f__norank_o__Clostridia_UCG-014;g__norank_f__norank_o__Clostridia_UCG-014;s__unclassified_g__norank_f__norank_o__Clostridia_UCG-014	0	0	0	0	0	0	0	0	0	0	0	0	0	0	0	0	0	0	0	0	0	0	0	23	0	0	0	0	0	36	0	0	0	0	0	0	0	0	0	0	0	0	0	0	21	0	0	0
ASV828	d__Bacteria;k__norank_d__Bacteria;p__Firmicutes;c__Clostridia;o__Lachnospirales;f__Lachnospiraceae;g__unclassified_f__Lachnospiraceae;s__unclassified_f__Lachnospiraceae	0	0	0	0	0	12	0	0	0	0	13	0	0	0	0	0	0	0	9	6	0	0	0	23	0	0	0	22	0	0	0	0	0	5	37	18	0	11	0	0	0	0	0	11	0	0	0	0
ASV410	d__Bacteria;k__norank_d__Bacteria;p__Firmicutes;c__Clostridia;o__Oscillospirales;f__Oscillospiraceae;g__Colidextribacter;s__unclassified_g__Colidextribacter	0	0	45	0	23	8	28	17	0	0	0	0	0	0	0	0	0	0	34	13	0	0	0	23	0	0	43	0	0	0	0	0	0	0	0	22	0	0	0	16	0	52	22	38	0	0	0	0
ASV925	d__Bacteria;k__norank_d__Bacteria;p__Bacteroidota;c__Bacteroidia;o__Bacteroidales;f__Paludibacteraceae;g__norank_f__Paludibacteraceae;s__unclassified_g__norank_f__Paludibacteraceae	0	0	190	0	0	0	0	0	0	0	0	0	0	0	0	0	0	44	0	0	0	0	0	22	0	0	0	0	29	0	0	0	0	0	0	0	0	0	0	0	0	0	0	0	0	0	0	0
ASV937	d__Bacteria;k__norank_d__Bacteria;p__Bacteroidota;c__Bacteroidia;o__Bacteroidales;f__Prevotellaceae;g__unclassified_f__Prevotellaceae;s__unclassified_f__Prevotellaceae	0	0	0	0	0	0	0	0	0	0	0	0	17	0	0	0	0	19	0	0	0	0	0	22	0	0	0	0	0	0	0	0	13	0	0	0	0	0	0	0	0	0	0	0	0	0	21	0
ASV143	d__Bacteria;k__norank_d__Bacteria;p__Firmicutes;c__Bacilli;o__Erysipelotrichales;f__Erysipelotrichaceae;g__Faecalicoccus;s__unclassified_g__Faecalicoccus	0	0	0	0	0	0	12	0	0	8	32	6	3	11	78	0	3	34	0	17	14	0	0	20	0	0	0	0	78	0	0	15	0	0	53	0	52	0	0	0	0	0	0	0	0	3	0	19
ASV2535	d__Bacteria;k__norank_d__Bacteria;p__Bacteroidota;c__Bacteroidia;o__Bacteroidales;f__Bacteroidaceae;g__Bacteroides;s__uncultured_bacterium_g__Bacteroides	0	0	0	0	0	0	0	0	0	0	0	0	0	0	0	0	0	0	0	0	0	0	0	20	0	0	0	0	0	0	0	0	0	0	0	0	0	0	0	0	0	0	0	0	0	0	0	0
ASV1149	d__Bacteria;k__norank_d__Bacteria;p__Firmicutes;c__Clostridia;o__Oscillospirales;f__Oscillospiraceae;g__unclassified_f__Oscillospiraceae;s__unclassified_f__Oscillospiraceae	0	0	17	0	0	0	70	0	0	0	0	0	0	0	0	0	0	0	0	0	0	0	0	20	0	0	16	0	0	0	0	0	0	0	0	0	33	0	0	0	0	0	0	0	0	0	0	0
ASV2853	d__Bacteria;k__norank_d__Bacteria;p__Firmicutes;c__Clostridia;o__Oscillospirales;f__Butyricicoccaceae;g__Butyricicoccus;s__unclassified_g__Butyricicoccus	0	0	0	0	0	0	0	0	0	0	0	0	0	0	0	0	0	0	0	0	0	0	0	20	0	0	0	0	0	0	0	0	0	0	0	0	0	0	0	0	0	0	0	0	0	0	0	0
ASV556	d__Bacteria;k__norank_d__Bacteria;p__Bacteroidota;c__Bacteroidia;o__Bacteroidales;f__Bacteroidaceae;g__Bacteroides;s__Bacteroides_salanitronis_DSM_18170	0	0	0	0	0	0	0	0	0	0	0	0	0	0	0	0	0	0	0	0	0	0	0	20	0	0	0	0	0	0	0	0	0	0	0	0	0	0	0	0	0	0	0	0	0	0	0	0
ASV1081	d__Bacteria;k__norank_d__Bacteria;p__Bacteroidota;c__Bacteroidia;o__Bacteroidales;f__Bacteroidaceae;g__Bacteroides;s__Bacteroides_sp._Marseille-P3166	0	0	0	0	0	0	0	0	0	0	0	0	0	0	0	0	0	0	0	0	0	0	0	20	0	0	0	0	0	42	0	0	0	0	0	0	0	0	0	0	0	0	0	0	0	0	0	0
ASV656	d__Bacteria;k__norank_d__Bacteria;p__Bacteroidota;c__Bacteroidia;o__Bacteroidales;f__Marinifilaceae;g__Butyricimonas;s__uncultured_bacterium_g__Butyricimonas	0	0	23	23	13	0	0	0	0	21	0	0	0	0	0	0	26	0	0	0	0	0	0	19	0	0	0	12	19	0	0	12	0	0	0	0	46	0	0	0	0	0	0	0	0	0	0	0
ASV2854	d__Bacteria;k__norank_d__Bacteria;p__Bacteroidota;c__Bacteroidia;o__Bacteroidales;f__unclassified_o__Bacteroidales;g__unclassified_o__Bacteroidales;s__unclassified_o__Bacteroidales	0	0	0	0	0	0	0	0	0	0	0	0	0	0	0	0	0	0	0	0	0	0	0	19	0	0	0	0	0	0	0	0	0	0	0	0	0	0	0	0	0	0	0	0	0	0	0	0
ASV1241	d__Bacteria;k__norank_d__Bacteria;p__Bacteroidota;c__Bacteroidia;o__Bacteroidales;f__Tannerellaceae;g__unclassified_f__Tannerellaceae;s__unclassified_f__Tannerellaceae	0	42	114	0	0	0	0	0	0	0	0	0	0	0	0	0	0	0	0	0	0	0	0	19	0	0	0	0	70	0	0	0	0	0	0	0	0	0	0	0	0	0	0	0	0	0	0	0
ASV504	d__Bacteria;k__norank_d__Bacteria;p__Firmicutes;c__Clostridia;o__Lachnospirales;f__Lachnospiraceae;g__unclassified_f__Lachnospiraceae;s__unclassified_f__Lachnospiraceae	0	0	0	17	0	45	23	0	0	38	0	0	0	0	48	0	4	0	11	0	0	0	0	18	14	0	33	15	0	0	0	0	5	0	28	17	0	19	26	0	0	0	0	9	0	13	0	0
ASV880	d__Bacteria;k__norank_d__Bacteria;p__Firmicutes;c__Clostridia;o__Christensenellales;f__Christensenellaceae;g__Christensenellaceae_R-7_group;s__unclassified_g__Christensenellaceae_R-7_group	0	7	0	0	12	0	0	0	0	0	0	0	23	0	11	0	0	0	0	0	29	6	0	17	0	0	0	0	0	0	0	0	0	0	0	0	0	0	0	0	0	27	0	0	0	0	0	0
ASV1055	d__Bacteria;k__norank_d__Bacteria;p__Firmicutes;c__Clostridia;o__Lachnospirales;f__Lachnospiraceae;g__unclassified_f__Lachnospiraceae;s__unclassified_f__Lachnospiraceae	0	0	0	0	0	0	0	0	0	0	0	0	0	0	0	0	0	0	0	18	0	0	0	17	0	0	0	0	0	0	0	0	0	0	0	0	0	0	0	0	0	0	0	0	0	0	0	0
ASV541	d__Bacteria;k__norank_d__Bacteria;p__Bacteroidota;c__Bacteroidia;o__Bacteroidales;f__Bacteroidaceae;g__Bacteroides;s__Bacteroides_sp._Marseille-P3166	0	0	0	0	0	0	0	0	0	0	0	0	0	0	0	0	0	0	0	0	0	0	0	17	0	0	0	0	0	63	0	0	0	0	0	0	0	0	0	0	0	0	0	0	0	24	0	0
ASV2855	d__Bacteria;k__norank_d__Bacteria;p__Firmicutes;c__Clostridia;o__Oscillospirales;f__Ruminococcaceae;g__Fournierella;s__unclassified_g__Fournierella	0	0	0	0	0	0	0	0	0	0	0	0	0	0	0	0	0	0	0	0	0	0	0	16	0	0	0	0	0	0	0	0	0	0	0	0	0	0	0	0	0	0	0	0	0	0	0	0
ASV2856	d__Bacteria;k__norank_d__Bacteria;p__Bacteroidota;c__Bacteroidia;o__Bacteroidales;f__Bacteroidaceae;g__Bacteroides;s__unclassified_g__Bacteroides	0	0	0	0	0	0	0	0	0	0	0	0	0	0	0	0	0	0	0	0	0	0	0	15	0	0	0	0	0	0	0	0	0	0	0	0	0	0	0	0	0	0	0	0	0	0	0	0
ASV908	d__Bacteria;k__norank_d__Bacteria;p__Bacteroidota;c__Bacteroidia;o__Bacteroidales;f__unclassified_o__Bacteroidales;g__unclassified_o__Bacteroidales;s__unclassified_o__Bacteroidales	0	0	0	0	0	17	0	0	0	0	0	0	0	0	21	0	0	0	0	0	3	0	0	14	0	0	0	0	0	0	0	0	0	0	0	0	0	0	0	0	0	0	0	0	0	0	0	0
ASV559	d__Bacteria;k__norank_d__Bacteria;p__Firmicutes;c__Clostridia;o__Oscillospirales;f__Oscillospiraceae;g__NK4A214_group;s__unclassified_g__NK4A214_group	0	0	0	0	0	0	0	0	0	0	0	0	0	0	0	0	0	0	0	0	0	0	0	14	0	0	69	0	0	0	0	0	23	0	0	0	0	0	0	0	0	0	0	0	0	43	0	0
ASV2857	d__Bacteria;k__norank_d__Bacteria;p__Bacteroidota;c__Bacteroidia;o__Bacteroidales;f__Rikenellaceae;g__Rikenellaceae_RC9_gut_group;s__uncultured_bacterium_g__Rikenellaceae_RC9_gut_group	0	0	0	0	0	0	0	0	0	0	0	0	0	0	0	0	0	0	0	0	0	0	0	14	0	0	0	0	0	0	0	0	0	0	0	0	0	0	0	0	0	0	0	0	0	0	0	0
ASV579	d__Bacteria;k__norank_d__Bacteria;p__Firmicutes;c__Clostridia;o__Oscillospirales;f__Oscillospiraceae;g__Oscillospira;s__unclassified_g__Oscillospira	0	0	0	0	0	0	0	0	0	0	0	0	0	0	0	0	0	0	0	0	0	0	3	14	0	0	0	0	0	0	0	9	0	0	0	0	0	0	0	0	0	5	0	0	0	0	0	0
ASV933	d__Bacteria;k__norank_d__Bacteria;p__Firmicutes;c__Clostridia;o__Oscillospirales;f__Oscillospiraceae;g__UCG-005;s__uncultured_organism_g__UCG-005	0	0	164	0	0	0	61	0	0	0	0	0	0	0	0	40	0	24	26	0	0	0	7	13	0	0	0	0	0	0	0	0	0	0	0	77	0	145	0	67	0	0	0	0	0	0	22	0
ASV931	d__Bacteria;k__norank_d__Bacteria;p__Desulfobacterota;c__Desulfovibrionia;o__Desulfovibrionales;f__Desulfovibrionaceae;g__Desulfovibrio;s__bacterium_New_Zealand_D	0	0	0	0	0	0	0	0	0	0	0	0	0	0	0	0	0	27	0	0	0	0	0	12	0	0	0	0	0	0	0	0	0	0	0	0	0	0	0	0	0	0	0	0	0	0	0	0
ASV1442	d__Bacteria;k__norank_d__Bacteria;p__Bacteroidota;c__Bacteroidia;o__Bacteroidales;f__Tannerellaceae;g__Parabacteroides;s__unclassified_g__Parabacteroides	0	0	28	0	0	0	0	0	0	0	0	0	0	0	33	0	0	0	0	0	0	0	0	12	0	0	0	0	0	0	0	0	0	0	0	0	0	0	0	0	0	0	0	0	0	0	0	0
ASV2858	d__Bacteria;k__norank_d__Bacteria;p__Firmicutes;c__Clostridia;o__Oscillospirales;f__Oscillospiraceae;g__Oscillibacter;s__unclassified_g__Oscillibacter	0	0	0	0	0	0	0	0	0	0	0	0	0	0	0	0	0	0	0	0	0	0	0	11	0	0	0	0	0	0	0	0	0	0	0	0	0	0	0	0	0	0	0	0	0	0	0	0
ASV2253	d__Bacteria;k__norank_d__Bacteria;p__Bacteroidota;c__Bacteroidia;o__Bacteroidales;f__unclassified_o__Bacteroidales;g__unclassified_o__Bacteroidales;s__unclassified_o__Bacteroidales	0	0	0	0	0	0	0	0	0	0	0	0	0	0	14	0	0	0	0	0	0	0	0	10	0	0	0	0	0	0	0	0	0	0	0	0	0	0	0	0	0	0	0	0	0	28	0	0
ASV1094	d__Bacteria;k__norank_d__Bacteria;p__Firmicutes;c__Clostridia;o__Oscillospirales;f__Ruminococcaceae;g__norank_f__Ruminococcaceae;s__Clostridium_sp._SN17	0	0	0	0	0	14	0	0	0	0	0	0	25	0	0	18	0	0	17	0	0	0	0	10	0	57	0	19	0	6	0	0	11	0	0	0	13	0	0	17	0	0	0	0	0	0	0	0
ASV2402	d__Bacteria;k__norank_d__Bacteria;p__Firmicutes;c__Bacilli;o__RF39;f__norank_o__RF39;g__norank_f__norank_o__RF39;s__unclassified_g__norank_f__norank_o__RF39	0	0	0	0	0	0	0	0	0	0	0	0	0	0	0	0	0	0	0	0	0	0	40	9	0	0	0	0	0	0	0	0	0	0	0	0	0	0	0	0	0	0	0	0	0	0	0	0
ASV1174	d__Bacteria;k__norank_d__Bacteria;p__Firmicutes;c__Clostridia;o__Oscillospirales;f__Oscillospiraceae;g__UCG-005;s__unclassified_g__UCG-005	0	0	0	0	0	0	0	0	0	0	0	0	0	0	0	0	0	0	0	0	0	0	0	9	0	0	0	0	8	0	0	0	0	0	0	0	9	0	0	0	0	0	0	10	0	0	0	0
ASV1168	d__Bacteria;k__norank_d__Bacteria;p__Firmicutes;c__Clostridia;o__Oscillospirales;f__Oscillospiraceae;g__norank_f__Oscillospiraceae;s__unclassified_g__norank_f__Oscillospiraceae	0	0	0	0	0	0	0	0	0	0	0	0	0	0	0	0	0	0	0	0	0	0	0	9	0	0	0	0	0	0	0	0	0	0	0	0	12	0	0	0	0	0	0	0	0	0	0	0
ASV1098	d__Bacteria;k__norank_d__Bacteria;p__Firmicutes;c__Clostridia;o__Christensenellales;f__Christensenellaceae;g__Christensenellaceae_R-7_group;s__unclassified_g__Christensenellaceae_R-7_group	0	0	34	0	5	0	0	0	0	0	0	0	0	46	0	0	0	0	0	0	0	0	0	8	0	0	0	0	0	5	0	0	0	0	0	0	52	0	0	0	0	0	0	0	0	0	0	0
ASV2859	d__Bacteria;k__norank_d__Bacteria;p__Firmicutes;c__Clostridia;o__Oscillospirales;f__Oscillospiraceae;g__Colidextribacter;s__unclassified_g__Colidextribacter	0	0	0	0	0	0	0	0	0	0	0	0	0	0	0	0	0	0	0	0	0	0	0	8	0	0	0	0	0	0	0	0	0	0	0	0	0	0	0	0	0	0	0	0	0	0	0	0
ASV2860	d__Bacteria;k__norank_d__Bacteria;p__Firmicutes;c__Clostridia;o__Monoglobales;f__Monoglobaceae;g__Monoglobus;s__uncultured_bacterium_g__Monoglobus	0	0	0	0	0	0	0	0	0	0	0	0	0	0	0	0	0	0	0	0	0	0	0	7	0	0	0	0	0	0	0	0	0	0	0	0	0	0	0	0	0	0	0	0	0	0	0	0
ASV411	d__Bacteria;k__norank_d__Bacteria;p__Firmicutes;c__Clostridia;o__Oscillospirales;f__Butyricicoccaceae;g__UCG-009;s__uncultured_bacterium_g__UCG-009	0	0	4	0	0	0	4	0	0	0	0	0	0	0	0	0	0	0	3	3	0	0	0	6	0	0	0	0	5	0	0	2	0	0	0	2	0	0	0	0	0	6	0	0	0	0	0	0
ASV263	d__Bacteria;k__norank_d__Bacteria;p__Firmicutes;c__Clostridia;o__Monoglobales;f__Monoglobaceae;g__Monoglobus;s__uncultured_bacterium_g__Monoglobus	0	0	0	0	0	12	0	0	0	0	0	0	0	6	0	0	0	0	3	0	0	0	0	5	0	0	0	7	5	0	0	0	0	0	0	0	0	0	5	6	0	14	5	2	0	0	0	0
ASV2861	d__Bacteria;k__norank_d__Bacteria;p__Firmicutes;c__Clostridia;o__Oscillospirales;f__Eubacterium_coprostanoligenes_group;g__norank_f__Eubacterium_coprostanoligenes_group;s__uncultured_bacterium_g__norank_f__Eubacterium_coprostanoligenes_group	0	0	0	0	0	0	0	0	0	0	0	0	0	0	0	0	0	0	0	0	0	0	0	5	0	0	0	0	0	0	0	0	0	0	0	0	0	0	0	0	0	0	0	0	0	0	0	0
ASV2862	d__Bacteria;k__norank_d__Bacteria;p__Bacteroidota;c__Bacteroidia;o__Bacteroidales;f__Rikenellaceae;g__Alistipes;s__uncultured_bacterium_g__Alistipes	0	0	0	0	0	0	0	0	0	0	0	0	0	0	0	0	0	0	0	0	0	0	0	5	0	0	0	0	0	0	0	0	0	0	0	0	0	0	0	0	0	0	0	0	0	0	0	0
ASV1258	d__Bacteria;k__norank_d__Bacteria;p__Firmicutes;c__Clostridia;o__Oscillospirales;f__Oscillospiraceae;g__NK4A214_group;s__unclassified_g__NK4A214_group	0	0	0	0	0	4	0	0	0	0	0	11	0	0	0	0	0	0	0	0	0	0	0	5	0	0	15	0	22	0	0	0	0	0	0	16	0	0	9	0	0	14	0	0	0	0	0	0
ASV1524	d__Bacteria;k__norank_d__Bacteria;p__Firmicutes;c__Clostridia;o__Oscillospirales;f__UCG-010;g__norank_f__UCG-010;s__unclassified_g__norank_f__UCG-010	0	0	0	0	0	0	0	0	0	0	0	0	0	0	0	0	0	0	0	0	0	0	0	4	0	0	0	0	0	0	0	0	0	0	0	0	0	0	0	0	0	0	0	0	0	0	0	0
ASV208	d__Bacteria;k__norank_d__Bacteria;p__Firmicutes;c__Bacilli;o__RF39;f__norank_o__RF39;g__norank_f__norank_o__RF39;s__unclassified_g__norank_f__norank_o__RF39	0	0	0	0	0	0	0	0	0	0	0	0	0	0	0	0	0	0	0	0	0	0	3	4	0	0	0	0	0	0	0	0	0	0	0	0	0	0	0	0	0	0	0	0	0	0	0	0
ASV603	d__Bacteria;k__norank_d__Bacteria;p__Spirochaetota;c__Spirochaetia;o__Spirochaetales;f__Spirochaetaceae;g__Sphaerochaeta;s__uncultured_bacterium_g__Sphaerochaeta	0	0	27	9	14	0	10	0	0	0	0	0	0	0	0	0	3	0	3	0	0	0	0	3	0	3	0	3	2	0	11	121	41	0	0	0	11	0	4	0	0	8	0	0	3	0	0	0
ASV2180	d__Bacteria;k__norank_d__Bacteria;p__Firmicutes;c__Clostridia;o__Clostridia_UCG-014;f__norank_o__Clostridia_UCG-014;g__norank_f__norank_o__Clostridia_UCG-014;s__unclassified_g__norank_f__norank_o__Clostridia_UCG-014	0	0	0	0	0	0	0	0	0	0	0	0	0	0	0	0	0	0	0	0	0	0	0	3	0	0	0	0	0	0	0	0	0	0	0	0	0	0	0	0	0	0	0	0	0	0	0	0
ASV1105	d__Bacteria;k__norank_d__Bacteria;p__Firmicutes;c__Clostridia;o__Peptostreptococcales-Tissierellales;f__Anaerovoracaceae;g__unclassified_f__Anaerovoracaceae;s__unclassified_f__Anaerovoracaceae	0	0	0	0	0	0	6	0	0	0	0	0	0	0	0	0	0	0	0	0	0	0	0	3	0	0	0	0	0	2	0	0	0	0	0	0	0	5	0	0	0	3	0	0	0	0	0	6
ASV2208	d__Bacteria;k__norank_d__Bacteria;p__Bacteroidota;c__Bacteroidia;o__Bacteroidales;f__Muribaculaceae;g__norank_f__Muribaculaceae;s__uncultured_bacterium_g__norank_f__Muribaculaceae	0	13	0	0	0	0	0	0	0	0	0	0	0	0	0	0	0	0	0	0	0	0	0	2	0	0	0	0	0	0	0	0	0	0	0	0	0	0	0	0	0	0	0	0	0	0	0	0
ASV463	d__Bacteria;k__norank_d__Bacteria;p__Actinobacteriota;c__Coriobacteriia;o__Coriobacteriales;f__Coriobacteriales_Incertae_Sedis;g__norank_f__Coriobacteriales_Incertae_Sedis;s__uncultured_organism_g__norank_f__Coriobacteriales_Incertae_Sedis	0	3	0	0	0	5	0	0	0	0	3	0	0	0	5	0	0	0	0	0	0	0	5	2	0	0	2	0	0	5	2	0	2	0	6	0	0	0	0	0	0	2	0	0	4	0	0	0
ASV470	d__Bacteria;k__norank_d__Bacteria;p__Bacteroidota;c__Bacteroidia;o__Bacteroidales;f__Muribaculaceae;g__norank_f__Muribaculaceae;s__uncultured_bacterium_g__norank_f__Muribaculaceae	0	0	0	0	0	0	0	0	0	0	0	0	0	0	0	0	0	20	0	0	0	0	0	2	0	0	0	0	0	0	0	0	0	0	0	0	0	0	0	0	0	0	0	0	0	0	49	0
ASV2863	d__Bacteria;k__norank_d__Bacteria;p__Firmicutes;c__Clostridia;o__Lachnospirales;f__Lachnospiraceae;g__Lachnospiraceae_NC2004_group;s__uncultured_bacterium_g__Lachnospiraceae_NC2004_group	0	0	0	0	0	0	0	0	0	0	0	0	0	0	0	0	0	0	0	0	0	0	0	2	0	0	0	0	0	0	0	0	0	0	0	0	0	0	0	0	0	0	0	0	0	0	0	0
ASV448	d__Bacteria;k__norank_d__Bacteria;p__Firmicutes;c__Clostridia;o__Oscillospirales;f__Eubacterium_coprostanoligenes_group;g__norank_f__Eubacterium_coprostanoligenes_group;s__unclassified_g__norank_f__Eubacterium_coprostanoligenes_group	0	0	0	0	0	0	0	0	0	0	0	0	0	0	0	0	0	0	0	0	0	0	0	0	0	0	0	0	0	0	0	0	0	0	0	0	0	0	0	0	0	0	0	0	0	0	0	0
ASV1644	d__Bacteria;k__norank_d__Bacteria;p__Firmicutes;c__Clostridia;o__Oscillospirales;f__Ruminococcaceae;g__Faecalibacterium;s__uncultured_bacterium_g__Faecalibacterium	0	0	15	0	0	0	14	0	0	0	0	0	0	0	0	0	0	0	0	0	0	0	0	0	0	0	0	0	0	0	0	0	0	0	0	0	0	0	0	0	0	0	0	0	0	0	0	0
ASV1740	d__Bacteria;k__norank_d__Bacteria;p__Firmicutes;c__Clostridia;o__Oscillospirales;f__Ruminococcaceae;g__Faecalibacterium;s__uncultured_bacterium_g__Faecalibacterium	0	0	14	0	0	0	0	0	0	0	0	0	0	0	0	0	0	0	0	0	0	0	0	0	0	0	0	0	0	0	0	0	0	0	0	0	0	0	0	0	0	0	0	0	0	0	0	0
ASV1046	d__Bacteria;k__norank_d__Bacteria;p__Bacteroidota;c__Bacteroidia;o__Bacteroidales;f__Bacteroidaceae;g__Bacteroides;s__Bacteroides_barnesiae	0	0	0	0	0	0	0	0	0	0	0	0	0	31	0	0	0	0	0	34	0	0	0	0	0	0	0	0	0	0	0	0	0	0	0	0	0	0	0	0	0	0	73	74	0	0	0	0
ASV1504	d__Bacteria;k__norank_d__Bacteria;p__Firmicutes;c__Clostridia;o__Lachnospirales;f__Lachnospiraceae;g__Ruminococcus_torques_group;s__uncultured_Clostridiales_bacterium_g__Ruminococcus_torques_group	0	0	0	0	0	0	57	0	0	0	0	0	0	0	0	0	0	0	0	0	0	0	0	0	0	0	0	0	0	0	0	0	0	0	0	0	0	0	0	0	0	0	0	0	0	0	0	0
ASV1679	d__Bacteria;k__norank_d__Bacteria;p__Firmicutes;c__Clostridia;o__Lachnospirales;f__Lachnospiraceae;g__Ruminococcus_torques_group;s__unclassified_g__Ruminococcus_torques_group	0	0	0	0	0	0	0	0	0	0	0	0	0	0	0	0	0	0	0	0	0	0	0	0	0	0	0	0	0	0	0	0	0	0	0	0	0	0	0	0	0	0	0	0	0	0	0	0
ASV192	d__Bacteria;k__norank_d__Bacteria;p__Firmicutes;c__Clostridia;o__Oscillospirales;f__Oscillospiraceae;g__NK4A214_group;s__uncultured_organism_g__NK4A214_group	0	0	43	0	0	0	0	0	0	0	0	11	0	0	0	111	0	28	0	0	26	0	0	0	0	15	53	0	70	0	0	0	0	0	0	43	56	0	0	0	0	8	0	27	0	0	0	0
ASV1769	d__Bacteria;k__norank_d__Bacteria;p__Firmicutes;c__Clostridia;o__Oscillospirales;f__Oscillospiraceae;g__unclassified_f__Oscillospiraceae;s__unclassified_f__Oscillospiraceae	0	0	0	0	0	16	0	0	0	0	0	0	0	0	0	0	0	0	0	0	0	0	0	0	0	0	0	0	0	0	0	0	0	0	0	0	0	0	0	0	0	0	0	0	0	0	0	0
ASV554	d__Bacteria;k__norank_d__Bacteria;p__Bacteroidota;c__Bacteroidia;o__Bacteroidales;f__Marinifilaceae;g__Odoribacter;s__uncultured_bacterium_g__Odoribacter	0	0	0	0	0	0	0	20	0	0	34	0	0	0	0	0	0	0	0	0	0	0	0	0	0	0	0	0	0	38	0	0	0	0	0	0	0	0	0	0	0	0	22	0	0	28	0	0
ASV2157	d__Bacteria;k__norank_d__Bacteria;p__Firmicutes;c__Clostridia;o__Oscillospirales;f__Oscillospiraceae;g__NK4A214_group;s__uncultured_organism_g__NK4A214_group	0	0	0	0	0	0	0	0	0	0	0	0	0	0	0	0	0	0	0	0	0	0	0	0	0	0	0	0	0	0	0	0	0	0	0	0	0	0	0	0	0	0	0	0	0	0	0	0
ASV1342	d__Bacteria;k__norank_d__Bacteria;p__Firmicutes;c__Clostridia;o__Lachnospirales;f__Lachnospiraceae;g__unclassified_f__Lachnospiraceae;s__unclassified_f__Lachnospiraceae	0	0	83	0	0	0	0	0	0	0	0	0	0	0	0	0	0	0	0	0	0	0	0	0	0	0	0	0	0	0	0	0	0	0	0	0	0	0	0	32	0	0	0	0	0	0	0	0
ASV1880	d__Bacteria;k__norank_d__Bacteria;p__Firmicutes;c__Clostridia;o__Clostridia_UCG-014;f__norank_o__Clostridia_UCG-014;g__norank_f__norank_o__Clostridia_UCG-014;s__unclassified_g__norank_f__norank_o__Clostridia_UCG-014	0	0	0	0	0	0	0	0	0	0	0	0	0	0	0	0	0	0	0	0	0	0	0	0	0	0	0	0	0	0	0	0	0	0	0	0	0	0	0	0	0	0	0	0	0	0	0	0
ASV88	d__Bacteria;k__norank_d__Bacteria;p__Firmicutes;c__Clostridia;o__Clostridia_UCG-014;f__norank_o__Clostridia_UCG-014;g__norank_f__norank_o__Clostridia_UCG-014;s__unclassified_g__norank_f__norank_o__Clostridia_UCG-014	0	0	136	0	0	0	0	0	0	0	0	0	0	105	0	0	0	0	0	0	0	0	0	0	0	0	0	0	6	0	0	0	0	0	0	0	19	0	0	187	0	13	13	0	0	0	0	0
ASV2158	d__Bacteria;k__norank_d__Bacteria;p__Bacteroidota;c__Bacteroidia;o__Bacteroidales;f__Bacteroidaceae;g__Bacteroides;s__Bacteroides_sp._SB5	0	0	0	0	0	0	0	0	0	0	0	0	0	0	0	0	0	0	0	0	0	0	0	0	0	0	0	0	0	0	0	0	0	0	0	0	0	0	0	0	0	0	0	0	0	0	0	0
ASV357	d__Bacteria;k__norank_d__Bacteria;p__Bacteroidota;c__Bacteroidia;o__Bacteroidales;f__Bacteroidaceae;g__Bacteroides;s__Bacteroides_sp._Marseille-P3108	0	0	0	0	0	0	0	0	0	0	0	9	0	0	0	0	0	40	0	0	0	0	32	0	0	0	58	0	0	0	0	0	0	0	0	88	0	0	0	0	0	49	0	21	0	0	29	30
ASV1798	d__Bacteria;k__norank_d__Bacteria;p__Firmicutes;c__Clostridia;o__Clostridia_UCG-014;f__norank_o__Clostridia_UCG-014;g__norank_f__norank_o__Clostridia_UCG-014;s__unclassified_g__norank_f__norank_o__Clostridia_UCG-014	0	0	0	0	0	0	0	0	0	0	0	0	0	0	0	0	0	0	0	0	0	0	0	0	0	0	0	0	0	0	0	0	0	0	0	0	0	0	0	0	0	0	0	0	0	0	0	0
ASV1791	d__Bacteria;k__norank_d__Bacteria;p__Firmicutes;c__Clostridia;o__Oscillospirales;f__Ruminococcaceae;g__Subdoligranulum;s__uncultured_bacterium_g__Subdoligranulum	0	0	0	0	0	0	0	0	0	0	0	0	0	0	0	0	0	0	0	0	0	0	0	0	0	0	0	0	0	0	0	0	0	0	0	0	0	0	0	0	0	0	0	0	0	0	0	0
ASV2159	d__Bacteria;k__norank_d__Bacteria;p__Firmicutes;c__Clostridia;o__Clostridia_UCG-014;f__norank_o__Clostridia_UCG-014;g__norank_f__norank_o__Clostridia_UCG-014;s__unclassified_g__norank_f__norank_o__Clostridia_UCG-014	0	0	0	0	0	0	0	0	0	0	0	0	0	0	0	0	0	0	0	0	0	0	0	0	0	0	0	0	0	0	0	0	0	0	0	0	0	0	0	0	0	0	0	0	0	0	0	0
ASV486	d__Bacteria;k__norank_d__Bacteria;p__Firmicutes;c__Clostridia;o__Oscillospirales;f__Ruminococcaceae;g__Faecalibacterium;s__uncultured_bacterium_g__Faecalibacterium	0	78	0	128	16	0	0	0	0	0	319	0	0	0	284	0	210	0	505	0	18	0	0	0	0	0	0	363	0	0	0	0	0	102	0	0	0	0	17	0	0	0	0	0	0	180	0	0
ASV1280	d__Bacteria;k__norank_d__Bacteria;p__Firmicutes;c__Clostridia;o__Clostridia_UCG-014;f__norank_o__Clostridia_UCG-014;g__norank_f__norank_o__Clostridia_UCG-014;s__unclassified_g__norank_f__norank_o__Clostridia_UCG-014	0	0	3	0	0	0	37	0	0	0	0	0	0	0	0	0	0	0	0	0	0	0	0	0	0	0	0	0	0	0	0	0	0	0	0	56	0	0	0	0	0	0	0	0	0	0	0	0
ASV153	d__Bacteria;k__norank_d__Bacteria;p__Synergistota;c__Synergistia;o__Synergistales;f__Synergistaceae;g__Synergistes;s__uncultured_organism_g__Synergistes	0	0	0	0	0	0	0	0	0	0	0	28	0	0	0	0	0	0	0	0	0	0	0	0	0	0	0	0	0	0	12	0	0	0	0	0	0	0	0	0	0	0	25	0	0	0	0	0
ASV1208	d__Bacteria;k__norank_d__Bacteria;p__Firmicutes;c__Clostridia;o__Lachnospirales;f__Lachnospiraceae;g__unclassified_f__Lachnospiraceae;s__unclassified_f__Lachnospiraceae	0	0	0	0	0	0	0	0	0	0	0	0	0	0	0	23	0	0	0	0	0	0	0	0	0	0	0	0	0	0	0	0	0	0	0	0	0	39	0	0	0	0	0	0	0	0	0	0
ASV550	d__Bacteria;k__norank_d__Bacteria;p__Synergistota;c__Synergistia;o__Synergistales;f__Synergistaceae;g__Synergistes;s__uncultured_organism_g__Synergistes	0	0	0	0	0	0	0	0	0	0	0	0	0	0	0	0	0	0	0	0	0	0	0	0	0	0	0	0	0	0	45	0	0	0	0	0	0	0	0	0	0	0	27	0	0	0	0	0
ASV747	d__Bacteria;k__norank_d__Bacteria;p__Firmicutes;c__Clostridia;o__Lachnospirales;f__Lachnospiraceae;g__Lachnoclostridium;s__unclassified_g__Lachnoclostridium	0	0	0	0	0	0	0	0	0	0	0	0	10	0	0	0	0	0	0	0	0	0	0	0	15	0	0	0	0	0	0	0	0	0	0	0	0	0	16	0	0	0	0	0	0	0	12	0
ASV1652	d__Bacteria;k__norank_d__Bacteria;p__Firmicutes;c__Clostridia;o__Clostridia_UCG-014;f__norank_o__Clostridia_UCG-014;g__norank_f__norank_o__Clostridia_UCG-014;s__unclassified_g__norank_f__norank_o__Clostridia_UCG-014	0	0	0	0	0	0	8	0	0	0	0	0	0	0	0	0	0	0	0	0	0	0	0	0	0	0	0	0	0	0	0	0	0	0	0	0	0	0	0	0	0	0	0	0	0	0	0	0
ASV1712	d__Bacteria;k__norank_d__Bacteria;p__Firmicutes;c__Clostridia;o__Oscillospirales;f__Butyricicoccaceae;g__Butyricicoccus;s__unclassified_g__Butyricicoccus	0	0	0	0	0	0	0	0	0	0	0	0	0	0	0	0	0	0	0	0	0	0	0	0	0	0	0	0	0	0	0	0	0	0	0	0	0	0	0	0	0	0	0	0	0	0	0	0
ASV1398	d__Bacteria;k__norank_d__Bacteria;p__Firmicutes;c__Clostridia;o__Oscillospirales;f__Ruminococcaceae;g__Pygmaiobacter;s__uncultured_bacterium_g__Pygmaiobacter	0	0	11	0	0	0	51	0	0	0	0	0	0	0	0	0	0	0	0	0	0	0	0	0	0	0	0	0	0	0	0	0	0	0	0	0	0	16	0	0	0	0	0	0	0	0	0	0
ASV1385	d__Bacteria;k__norank_d__Bacteria;p__Firmicutes;c__Clostridia;o__Oscillospirales;f__Oscillospiraceae;g__Colidextribacter;s__unclassified_g__Colidextribacter	0	0	0	0	0	0	0	0	0	0	0	0	0	0	0	0	0	0	0	0	0	0	0	0	0	0	0	0	0	0	0	0	0	0	0	0	0	78	0	0	0	0	0	0	0	0	0	0
ASV1822	d__Bacteria;k__norank_d__Bacteria;p__Firmicutes;c__Bacilli;o__RF39;f__norank_o__RF39;g__norank_f__norank_o__RF39;s__unclassified_g__norank_f__norank_o__RF39	0	0	0	0	0	0	0	0	0	0	0	0	0	0	0	0	0	0	0	0	0	0	0	0	0	0	0	0	0	0	0	0	0	0	0	18	0	0	0	0	0	0	0	0	0	0	0	0
ASV334	d__Bacteria;k__norank_d__Bacteria;p__Firmicutes;c__Clostridia;o__Oscillospirales;f__Oscillospiraceae;g__unclassified_f__Oscillospiraceae;s__unclassified_f__Oscillospiraceae	0	0	0	0	0	0	0	0	0	0	0	0	0	0	0	0	0	0	0	0	0	0	0	0	0	0	0	0	0	0	0	0	0	0	0	0	0	0	0	0	0	0	0	0	0	0	0	0
ASV2160	d__Bacteria;k__norank_d__Bacteria;p__Firmicutes;c__Clostridia;o__Clostridia_UCG-014;f__norank_o__Clostridia_UCG-014;g__norank_f__norank_o__Clostridia_UCG-014;s__unclassified_g__norank_f__norank_o__Clostridia_UCG-014	0	0	0	0	0	0	0	0	0	0	0	0	0	0	0	0	0	0	0	0	0	0	0	0	0	0	0	0	0	0	0	0	0	0	0	0	0	0	0	0	0	0	0	0	0	0	0	0
ASV1361	d__Bacteria;k__norank_d__Bacteria;p__Firmicutes;c__Clostridia;o__Lachnospirales;f__Lachnospiraceae;g__unclassified_f__Lachnospiraceae;s__unclassified_f__Lachnospiraceae	0	0	0	0	0	0	0	0	0	0	0	0	0	0	0	0	0	0	0	0	0	0	0	0	0	0	0	0	0	0	0	0	0	0	0	0	0	0	0	0	0	0	0	0	0	0	0	0
ASV1293	d__Bacteria;k__norank_d__Bacteria;p__Firmicutes;c__Clostridia;o__Clostridia_UCG-014;f__norank_o__Clostridia_UCG-014;g__norank_f__norank_o__Clostridia_UCG-014;s__unclassified_g__norank_f__norank_o__Clostridia_UCG-014	0	0	0	0	0	0	7	0	0	0	0	0	0	0	0	0	0	0	0	0	0	0	0	0	0	0	0	0	0	0	0	0	0	0	0	0	0	0	0	0	0	0	0	0	0	0	0	0
ASV2091	d__Bacteria;k__norank_d__Bacteria;p__Firmicutes;c__Clostridia;o__Oscillospirales;f__Ruminococcaceae;g__norank_f__Ruminococcaceae;s__human_gut_metagenome_g__norank_f__Ruminococcaceae	0	0	0	0	0	0	0	0	0	0	0	0	0	0	0	0	0	0	0	0	0	0	0	0	0	0	0	0	0	0	0	0	0	0	0	0	0	0	0	0	0	0	0	0	0	0	0	0
ASV2161	d__Bacteria;k__norank_d__Bacteria;p__Bacteroidota;c__Bacteroidia;o__Bacteroidales;f__Rikenellaceae;g__Rikenellaceae_RC9_gut_group;s__uncultured_bacterium_g__Rikenellaceae_RC9_gut_group	0	0	0	0	0	0	0	0	0	0	0	0	0	0	0	0	0	0	0	0	0	0	0	0	0	0	0	0	0	0	0	0	0	0	0	0	0	0	0	0	0	0	0	0	0	0	0	0
ASV519	d__Bacteria;k__norank_d__Bacteria;p__Firmicutes;c__Bacilli;o__Lactobacillales;f__Lactobacillaceae;g__Lactobacillus;s__unclassified_g__Lactobacillus	0	0	0	0	0	0	0	0	0	0	0	0	0	0	0	28	0	0	9	17	30	0	0	0	0	20	0	0	0	0	0	0	0	0	0	17	0	0	4	14	0	41	0	0	0	0	38	0
ASV2162	d__Bacteria;k__norank_d__Bacteria;p__Bacteroidota;c__Bacteroidia;o__Bacteroidales;f__Bacteroidaceae;g__Bacteroides;s__uncultured_bacterium_g__Bacteroides	0	0	0	0	0	0	0	0	0	0	0	0	0	0	0	0	0	0	0	0	0	0	0	0	0	0	0	0	0	0	0	0	0	0	0	0	0	0	0	0	0	0	0	0	0	0	0	0
ASV2163	d__Bacteria;k__norank_d__Bacteria;p__Bacteroidota;c__Bacteroidia;o__Bacteroidales;f__Rikenellaceae;g__Rikenellaceae_RC9_gut_group;s__unclassified_g__Rikenellaceae_RC9_gut_group	0	0	0	0	0	0	0	0	0	0	0	0	0	0	0	0	0	0	0	0	0	0	0	0	0	0	0	0	0	0	0	0	0	0	0	0	0	0	0	0	0	0	0	0	0	0	0	0
ASV790	d__Bacteria;k__norank_d__Bacteria;p__Actinobacteriota;c__Coriobacteriia;o__Coriobacteriales;f__Atopobiaceae;g__Olsenella;s__Olsenella_sp._Marseille-P2300	0	127	0	0	0	121	0	0	0	0	71	0	0	0	43	0	0	0	36	27	0	0	0	0	33	0	0	21	0	24	214	0	0	51	466	0	29	30	6	24	22	162	56	61	0	129	0	110
ASV1636	d__Bacteria;k__norank_d__Bacteria;p__Firmicutes;c__Clostridia;o__Clostridia_UCG-014;f__norank_o__Clostridia_UCG-014;g__norank_f__norank_o__Clostridia_UCG-014;s__unclassified_g__norank_f__norank_o__Clostridia_UCG-014	0	0	0	0	0	0	19	0	0	0	0	0	0	0	0	0	0	0	0	0	0	0	0	0	0	0	0	0	0	0	0	0	0	0	0	0	0	0	0	0	0	0	0	0	0	0	0	0
ASV1744	d__Bacteria;k__norank_d__Bacteria;p__Firmicutes;c__Clostridia;o__Lachnospirales;f__Lachnospiraceae;g__unclassified_f__Lachnospiraceae;s__unclassified_f__Lachnospiraceae	0	0	11	0	0	0	0	0	0	0	0	0	0	0	0	0	0	0	0	0	0	0	0	0	0	0	0	0	0	0	0	0	0	0	0	0	0	0	0	0	0	0	0	0	0	0	0	0
ASV2164	d__Bacteria;k__norank_d__Bacteria;p__Firmicutes;c__Clostridia;o__Clostridia_UCG-014;f__norank_o__Clostridia_UCG-014;g__norank_f__norank_o__Clostridia_UCG-014;s__unclassified_g__norank_f__norank_o__Clostridia_UCG-014	0	0	0	0	0	0	0	0	0	0	0	0	0	0	0	0	0	0	0	0	0	0	0	0	0	0	0	0	0	0	0	0	0	0	0	0	0	0	0	0	0	0	0	0	0	0	0	0
ASV763	d__Bacteria;k__norank_d__Bacteria;p__Firmicutes;c__Clostridia;o__Oscillospirales;f__Ruminococcaceae;g__Fournierella;s__unclassified_g__Fournierella	0	0	0	0	0	0	0	0	0	0	0	0	0	0	0	0	0	0	0	0	0	0	0	0	0	0	0	0	0	0	0	0	0	0	0	0	0	0	0	0	0	0	0	0	0	0	0	0
ASV1320	d__Bacteria;k__norank_d__Bacteria;p__Firmicutes;c__Clostridia;o__Lachnospirales;f__Lachnospiraceae;g__Lachnospiraceae_UCG-010;s__uncultured_bacterium_g__Lachnospiraceae_UCG-010	0	0	0	0	0	0	0	0	0	0	0	0	0	0	0	0	0	0	0	0	0	0	0	0	0	0	0	0	0	0	0	0	0	0	0	0	0	0	0	0	0	0	0	0	0	0	18	0
ASV1242	d__Bacteria;k__norank_d__Bacteria;p__Firmicutes;c__Clostridia;o__Oscillospirales;f__Ruminococcaceae;g__Faecalibacterium;s__uncultured_bacterium_g__Faecalibacterium	0	0	0	0	0	0	0	0	0	0	0	0	0	0	0	0	0	0	0	0	0	0	0	0	26	0	55	0	61	0	32	0	0	0	0	0	0	0	134	0	0	0	0	0	0	0	0	0
ASV1750	d__Bacteria;k__norank_d__Bacteria;p__Firmicutes;c__Clostridia;o__Clostridia_UCG-014;f__norank_o__Clostridia_UCG-014;g__norank_f__norank_o__Clostridia_UCG-014;s__unclassified_g__norank_f__norank_o__Clostridia_UCG-014	0	0	7	0	0	0	0	0	0	0	0	4	0	0	0	0	0	0	27	0	0	0	0	0	0	0	0	0	0	0	0	0	0	0	0	0	0	0	0	0	0	6	0	0	0	0	0	0
ASV1714	d__Bacteria;k__norank_d__Bacteria;p__Firmicutes;c__Clostridia;o__Oscillospirales;f__Oscillospiraceae;g__unclassified_f__Oscillospiraceae;s__unclassified_f__Oscillospiraceae	0	0	0	0	0	0	0	0	0	0	0	0	0	0	0	0	0	0	0	0	0	0	0	0	0	0	0	0	0	0	0	0	0	0	0	0	0	0	0	0	0	0	0	0	0	0	0	0
ASV1506	d__Bacteria;k__norank_d__Bacteria;p__Firmicutes;c__Clostridia;o__Christensenellales;f__Christensenellaceae;g__Christensenellaceae_R-7_group;s__unclassified_g__Christensenellaceae_R-7_group	0	0	0	0	0	0	0	0	0	0	0	0	0	0	0	0	0	0	0	0	0	0	0	0	0	0	0	0	0	0	0	0	0	0	0	0	0	0	0	0	0	0	0	0	0	0	0	0
ASV2165	d__Bacteria;k__norank_d__Bacteria;p__Bacteroidota;c__Bacteroidia;o__Bacteroidales;f__Tannerellaceae;g__Parabacteroides;s__unclassified_g__Parabacteroides	0	0	0	0	0	0	0	0	0	0	0	0	0	0	0	0	0	0	0	0	0	0	0	0	0	0	0	0	0	0	0	0	0	0	0	0	0	0	0	0	0	0	0	0	0	0	0	0
ASV1371	d__Bacteria;k__norank_d__Bacteria;p__Desulfobacterota;c__Desulfovibrionia;o__Desulfovibrionales;f__Desulfovibrionaceae;g__norank_f__Desulfovibrionaceae;s__unclassified_g__norank_f__Desulfovibrionaceae	0	0	0	0	0	0	0	0	0	0	0	0	0	0	0	0	0	0	0	0	0	0	0	0	0	0	4	0	0	0	0	0	0	0	0	2	0	0	0	0	0	0	0	0	0	0	0	0
ASV1298	d__Bacteria;k__norank_d__Bacteria;p__Bacteroidota;c__Bacteroidia;o__Bacteroidales;f__Rikenellaceae;g__Rikenellaceae_RC9_gut_group;s__uncultured_bacterium_g__Rikenellaceae_RC9_gut_group	0	0	0	0	0	0	0	0	0	0	0	0	0	0	0	0	0	0	0	0	0	0	0	0	0	0	0	0	0	0	0	0	0	0	0	0	0	0	0	0	0	2	0	0	0	0	0	0
ASV1372	d__Bacteria;k__norank_d__Bacteria;p__Firmicutes;c__Clostridia;o__Oscillospirales;f__Oscillospiraceae;g__NK4A214_group;s__unclassified_g__NK4A214_group	0	0	0	0	0	0	0	0	0	0	0	0	0	0	0	0	0	0	0	0	0	0	0	0	0	0	0	0	0	0	0	0	0	0	0	0	0	0	0	0	0	0	0	0	0	0	0	0
ASV1233	d__Bacteria;k__norank_d__Bacteria;p__Firmicutes;c__Clostridia;o__unclassified_c__Clostridia;f__unclassified_c__Clostridia;g__unclassified_c__Clostridia;s__unclassified_c__Clostridia	0	0	0	0	0	0	0	0	0	0	0	0	0	0	0	3	0	0	0	0	0	0	0	0	0	0	0	0	0	0	0	0	0	0	0	0	0	6	0	0	0	0	0	0	0	0	0	0
ASV1739	d__Bacteria;k__norank_d__Bacteria;p__Bacteroidota;c__Bacteroidia;o__Bacteroidales;f__Barnesiellaceae;g__norank_f__Barnesiellaceae;s__uncultured_Porphyromonadaceae_bacterium_g__norank_f__Barnesiellaceae	0	0	14	0	0	0	0	0	0	0	0	0	0	0	0	0	0	0	0	0	0	0	0	0	0	0	0	0	0	0	0	0	0	0	0	0	0	0	0	0	0	0	0	0	0	0	0	0
ASV2166	d__Bacteria;k__norank_d__Bacteria;p__Firmicutes;c__Bacilli;o__Erysipelotrichales;f__Erysipelotrichaceae;g__Faecalitalea;s__Absiella_tortuosum	0	0	0	0	0	0	0	0	0	0	0	0	0	0	0	0	0	0	0	0	0	0	0	0	0	0	0	0	0	0	0	0	0	0	0	0	0	0	0	0	0	0	0	0	0	0	0	0
ASV1773	d__Bacteria;k__norank_d__Bacteria;p__Firmicutes;c__Clostridia;o__Clostridia_UCG-014;f__norank_o__Clostridia_UCG-014;g__norank_f__norank_o__Clostridia_UCG-014;s__unclassified_g__norank_f__norank_o__Clostridia_UCG-014	0	0	0	0	0	0	0	0	0	0	0	0	0	0	0	0	0	0	0	0	0	0	0	0	0	0	0	0	0	0	0	0	0	0	0	0	0	0	0	0	0	0	0	0	0	0	0	0
ASV964	d__Bacteria;k__norank_d__Bacteria;p__Firmicutes;c__Clostridia;o__Oscillospirales;f__Oscillospiraceae;g__NK4A214_group;s__unclassified_g__NK4A214_group	0	0	29	0	0	0	10	0	0	0	0	0	0	0	0	39	0	5	0	0	0	0	2	0	0	0	0	0	6	0	0	0	0	0	0	49	41	26	0	13	0	0	0	10	0	0	0	0
ASV776	d__Bacteria;k__norank_d__Bacteria;p__Bacteroidota;c__Bacteroidia;o__Bacteroidales;f__Rikenellaceae;g__Alistipes;s__uncultured_bacterium_g__Alistipes	0	0	6	0	0	3	11	9	0	0	11	0	0	8	14	0	0	0	0	5	0	0	0	0	0	0	0	0	0	0	0	0	3	0	0	0	0	18	10	8	0	0	0	0	0	4	0	0
ASV1215	d__Bacteria;k__norank_d__Bacteria;p__Firmicutes;c__Clostridia;o__Clostridia_vadinBB60_group;f__norank_o__Clostridia_vadinBB60_group;g__norank_f__norank_o__Clostridia_vadinBB60_group;s__uncultured_bacterium_g__norank_f__norank_o__Clostridia_vadinBB60_group	0	0	8	0	0	0	34	0	0	0	0	0	0	0	0	10	0	0	0	0	0	0	0	0	0	0	0	0	0	0	0	0	0	0	0	0	0	24	0	0	0	0	0	0	0	0	0	0
ASV1396	d__Bacteria;k__norank_d__Bacteria;p__Firmicutes;c__Clostridia;o__Oscillospirales;f__Ruminococcaceae;g__norank_f__Ruminococcaceae;s__unclassified_g__norank_f__Ruminococcaceae	0	0	44	0	0	0	19	0	0	0	0	0	0	0	0	0	0	0	0	0	0	0	0	0	0	0	10	0	0	0	0	0	0	0	0	14	0	18	0	0	0	0	0	0	0	0	0	0
ASV2167	d__Bacteria;k__norank_d__Bacteria;p__Bacteroidota;c__Bacteroidia;o__Bacteroidales;f__Barnesiellaceae;g__Barnesiella;s__unclassified_g__Barnesiella	0	0	0	0	0	0	0	0	0	0	0	0	0	0	0	0	0	0	0	0	0	0	0	0	0	0	0	0	0	0	0	0	0	0	0	0	0	0	0	0	0	0	0	0	0	0	0	0
ASV1639	d__Bacteria;k__norank_d__Bacteria;p__Firmicutes;c__Clostridia;o__Oscillospirales;f__Butyricicoccaceae;g__Butyricicoccus;s__unclassified_g__Butyricicoccus	0	0	0	0	0	0	17	0	0	0	0	0	0	0	0	0	0	0	0	0	0	0	0	0	0	0	0	0	0	0	0	0	0	0	0	0	0	0	0	0	0	0	0	0	0	0	0	0
ASV2020	d__Bacteria;k__norank_d__Bacteria;p__Bacteroidota;c__Bacteroidia;o__Bacteroidales;f__Barnesiellaceae;g__Barnesiella;s__unclassified_g__Barnesiella	0	0	0	0	0	0	0	0	0	0	0	0	0	0	0	0	0	0	0	0	0	0	0	0	0	0	0	0	0	0	0	0	0	0	0	0	0	0	0	0	0	0	0	0	0	0	0	0
ASV196	d__Bacteria;k__norank_d__Bacteria;p__Firmicutes;c__Clostridia;o__Clostridia_UCG-014;f__norank_o__Clostridia_UCG-014;g__norank_f__norank_o__Clostridia_UCG-014;s__unclassified_g__norank_f__norank_o__Clostridia_UCG-014	0	4	0	0	13	0	0	0	0	0	0	7	0	24	13	0	0	8	33	0	0	8	4	0	35	0	0	0	0	0	0	10	0	0	0	0	0	0	0	0	0	15	9	8	0	0	0	0
ASV761	d__Bacteria;k__norank_d__Bacteria;p__Firmicutes;c__Clostridia;o__Peptostreptococcales-Tissierellales;f__Anaerovoracaceae;g__Family_XIII_AD3011_group;s__gut_metagenome_g__Family_XIII_AD3011_group	0	0	15	0	9	0	15	0	0	0	0	0	0	0	10	12	0	0	8	6	0	0	6	0	0	0	0	0	11	0	0	0	0	0	0	0	0	0	0	0	7	6	0	0	19	22	0	0
ASV231	d__Bacteria;k__norank_d__Bacteria;p__Firmicutes;c__Clostridia;o__Oscillospirales;f__Eubacterium_coprostanoligenes_group;g__norank_f__Eubacterium_coprostanoligenes_group;s__unclassified_g__norank_f__Eubacterium_coprostanoligenes_group	0	0	6	0	0	0	13	0	0	0	0	0	0	5	0	4	0	0	0	0	0	0	0	0	0	0	0	0	0	0	0	0	0	0	0	19	0	0	0	23	0	6	0	0	0	0	0	0
ASV268	d__Bacteria;k__norank_d__Bacteria;p__Desulfobacterota;c__Desulfovibrionia;o__Desulfovibrionales;f__Desulfovibrionaceae;g__unclassified_f__Desulfovibrionaceae;s__unclassified_f__Desulfovibrionaceae	0	0	0	0	0	0	0	0	0	0	0	0	0	0	3	0	0	0	0	0	0	2	0	0	0	0	0	0	0	0	0	0	0	0	0	0	0	0	0	0	0	4	0	0	0	0	0	0
ASV1219	d__Bacteria;k__norank_d__Bacteria;p__Firmicutes;c__Clostridia;o__Clostridia_vadinBB60_group;f__norank_o__Clostridia_vadinBB60_group;g__norank_f__norank_o__Clostridia_vadinBB60_group;s__unclassified_g__norank_f__norank_o__Clostridia_vadinBB60_group	0	0	17	0	0	0	9	0	0	0	0	0	0	0	0	9	0	0	0	0	0	0	0	0	0	0	0	0	0	0	0	0	0	0	0	0	0	16	0	8	0	0	0	0	0	0	0	0
ASV2168	d__Bacteria;k__norank_d__Bacteria;p__Firmicutes;c__Clostridia;o__Oscillospirales;f__Oscillospiraceae;g__UCG-005;s__unclassified_g__UCG-005	0	0	0	0	0	0	0	0	0	0	0	0	0	0	0	0	0	0	0	0	0	0	0	0	0	0	0	0	0	0	0	0	0	0	0	0	0	0	0	0	0	0	0	0	0	0	0	0
ASV1455	d__Bacteria;k__norank_d__Bacteria;p__Desulfobacterota;c__Desulfovibrionia;o__Desulfovibrionales;f__Desulfovibrionaceae;g__norank_f__Desulfovibrionaceae;s__uncultured_delta_proteobacterium_g__norank_f__Desulfovibrionaceae	0	0	0	0	0	0	0	0	0	0	0	0	0	0	0	0	0	0	0	0	0	0	0	0	0	0	0	0	0	0	0	0	0	0	0	0	0	0	0	0	0	0	0	0	0	0	0	0
ASV963	d__Bacteria;k__norank_d__Bacteria;p__Bacteroidota;c__Bacteroidia;o__Bacteroidales;f__Marinifilaceae;g__Butyricimonas;s__uncultured_bacterium_g__Butyricimonas	0	0	0	0	0	0	0	0	0	0	0	0	0	0	0	0	0	5	0	0	0	0	0	0	0	0	0	0	0	0	0	0	0	0	0	0	21	0	0	0	0	0	0	0	0	0	0	0
ASV2169	d__Bacteria;k__norank_d__Bacteria;p__Firmicutes;c__Bacilli;o__Erysipelotrichales;f__Erysipelatoclostridiaceae;g__Erysipelotrichaceae_UCG-003;s__uncultured_bacterium_g__Erysipelotrichaceae_UCG-003	0	0	0	0	0	0	0	0	0	0	0	0	0	0	0	0	0	0	0	0	0	0	0	0	0	0	0	0	0	0	0	0	0	0	0	0	0	0	0	0	0	0	0	0	0	0	0	0
ASV1229	d__Bacteria;k__norank_d__Bacteria;p__Firmicutes;c__Clostridia;o__Oscillospirales;f__Butyricicoccaceae;g__UCG-009;s__uncultured_bacterium_g__UCG-009	0	0	0	0	0	3	5	0	0	0	0	0	0	0	0	5	0	0	0	0	0	0	0	0	0	8	9	0	0	0	0	0	0	0	0	0	0	0	0	0	0	0	0	0	0	0	0	0
ASV1464	d__Bacteria;k__norank_d__Bacteria;p__Firmicutes;c__Clostridia;o__Clostridia_vadinBB60_group;f__norank_o__Clostridia_vadinBB60_group;g__norank_f__norank_o__Clostridia_vadinBB60_group;s__uncultured_Clostridia_bacterium_g__norank_f__norank_o__Clostridia_vadinBB60_group	0	0	0	0	0	0	8	0	0	0	0	0	0	0	0	0	0	0	0	0	0	0	0	0	0	0	0	0	0	0	0	0	0	0	0	13	0	0	0	9	0	0	0	0	0	0	0	0
ASV2170	d__Bacteria;k__norank_d__Bacteria;p__Firmicutes;c__Bacilli;o__RF39;f__norank_o__RF39;g__norank_f__norank_o__RF39;s__unclassified_g__norank_f__norank_o__RF39	0	0	0	0	0	0	0	0	0	0	0	0	0	0	0	0	0	0	0	0	0	0	0	0	0	0	0	0	0	0	0	0	0	0	0	0	0	0	0	0	0	0	0	0	0	0	0	0
ASV206	d__Bacteria;k__norank_d__Bacteria;p__Bacteroidota;c__Bacteroidia;o__Bacteroidales;f__Rikenellaceae;g__Alistipes;s__uncultured_bacterium_g__Alistipes	0	0	5	0	0	0	0	0	0	0	0	0	0	0	0	0	0	0	0	0	0	0	0	0	0	0	0	0	0	0	0	0	0	0	0	0	0	0	0	4	0	0	0	0	0	0	3	0
ASV959	d__Bacteria;k__norank_d__Bacteria;p__Firmicutes;c__Clostridia;o__norank_c__Clostridia;f__Hungateiclostridiaceae;g__unclassified_f__Hungateiclostridiaceae;s__unclassified_f__Hungateiclostridiaceae	0	0	9	0	0	0	0	0	0	0	0	0	0	0	0	0	0	6	0	0	0	0	0	0	0	0	0	0	0	0	0	0	0	0	0	0	0	0	0	6	0	2	12	4	0	0	0	0
ASV2171	d__Bacteria;k__norank_d__Bacteria;p__Bacteroidota;c__Bacteroidia;o__Bacteroidales;f__Rikenellaceae;g__Rikenellaceae_RC9_gut_group;s__uncultured_bacterium_g__Rikenellaceae_RC9_gut_group	0	0	0	0	0	0	0	0	0	0	0	0	0	0	0	0	0	0	0	0	0	0	0	0	0	0	0	0	0	0	0	0	0	0	0	0	0	0	0	0	0	0	0	0	0	0	0	0
ASV715	d__Bacteria;k__norank_d__Bacteria;p__Firmicutes;c__Clostridia;o__Oscillospirales;f__Ruminococcaceae;g__Harryflintia;s__unclassified_g__Harryflintia	0	0	0	0	0	0	2	0	0	0	0	2	0	3	0	0	0	0	0	0	5	0	3	0	0	0	0	0	3	0	0	3	0	2	0	2	0	0	0	0	0	2	0	0	0	0	0	0
ASV2172	d__Bacteria;k__norank_d__Bacteria;p__Firmicutes;c__Clostridia;o__unclassified_c__Clostridia;f__unclassified_c__Clostridia;g__unclassified_c__Clostridia;s__unclassified_c__Clostridia	0	0	0	0	0	0	0	0	0	0	0	0	0	0	0	0	0	0	0	0	0	0	0	0	0	0	0	0	0	0	0	0	0	0	0	0	0	0	0	0	0	0	0	0	0	0	0	0
ASV2067	d__Bacteria;k__norank_d__Bacteria;p__Firmicutes;c__Clostridia;o__Oscillospirales;f__Oscillospiraceae;g__NK4A214_group;s__unclassified_g__NK4A214_group	0	0	0	0	0	26	0	0	0	0	0	29	0	0	0	0	0	0	0	0	0	0	0	0	0	110	0	0	0	0	0	0	0	0	0	0	0	0	0	0	0	0	40	0	0	0	0	0
ASV2068	d__Bacteria;k__norank_d__Bacteria;p__Firmicutes;c__Negativicutes;o__Veillonellales-Selenomonadales;f__Selenomonadaceae;g__Megamonas;s__unclassified_g__Megamonas	0	0	0	0	0	0	0	0	0	0	0	0	0	0	0	0	0	0	0	0	0	0	0	0	0	0	0	0	0	0	0	0	0	0	0	0	0	0	0	0	0	0	32	0	0	0	0	0
ASV625	d__Bacteria;k__norank_d__Bacteria;p__Firmicutes;c__Clostridia;o__Oscillospirales;f__Oscillospiraceae;g__Oscillibacter;s__unclassified_g__Oscillibacter	0	0	0	0	0	0	0	0	0	0	0	0	0	0	0	16	0	19	16	0	21	19	15	0	0	0	18	0	31	0	0	25	0	0	0	0	0	0	0	0	0	0	26	8	0	0	0	18
ASV564	d__Bacteria;k__norank_d__Bacteria;p__Firmicutes;c__Clostridia;o__Lachnospirales;f__Lachnospiraceae;g__unclassified_f__Lachnospiraceae;s__unclassified_f__Lachnospiraceae	0	46	0	0	0	0	0	0	0	0	0	0	0	0	0	0	0	0	0	0	0	0	0	0	0	0	0	0	0	0	0	0	0	0	0	0	0	0	0	0	0	0	22	0	0	0	0	0
ASV848	d__Bacteria;k__norank_d__Bacteria;p__Bacteroidota;c__Bacteroidia;o__Bacteroidales;f__Tannerellaceae;g__Parabacteroides;s__unclassified_g__Parabacteroides	0	0	0	0	0	0	0	0	0	34	8	0	0	5	0	5	16	0	9	7	0	2	0	0	12	17	5	0	0	0	5	0	5	0	20	0	153	21	0	12	9	0	21	3	0	0	0	0
ASV337	d__Bacteria;k__norank_d__Bacteria;p__Firmicutes;c__Clostridia;o__Oscillospirales;f__Ruminococcaceae;g__Subdoligranulum;s__uncultured_bacterium_g__Subdoligranulum	0	44	0	0	0	0	0	0	0	0	0	0	0	47	81	0	0	0	0	0	0	0	0	0	0	0	0	0	0	61	0	0	0	0	0	0	35	0	0	0	0	0	21	28	0	0	0	42
ASV648	d__Bacteria;k__norank_d__Bacteria;p__Firmicutes;c__Clostridia;o__Oscillospirales;f__Ruminococcaceae;g__norank_f__Ruminococcaceae;s__unclassified_g__norank_f__Ruminococcaceae	0	0	50	62	22	7	0	18	0	0	71	0	252	68	56	6	19	0	33	0	31	0	0	0	0	74	0	14	25	46	39	13	0	0	76	10	51	0	29	7	64	0	15	10	0	24	2	0
ASV186	d__Bacteria;k__norank_d__Bacteria;p__Firmicutes;c__Clostridia;o__Oscillospirales;f__Oscillospiraceae;g__Oscillibacter;s__unclassified_g__Oscillibacter	0	0	7	0	0	0	0	0	0	0	0	0	0	15	0	0	0	18	0	0	0	0	0	0	0	0	23	0	13	0	0	0	0	0	0	0	0	11	0	0	0	11	14	10	0	0	5	0
ASV1570	d__Bacteria;k__norank_d__Bacteria;p__Bacteroidota;c__Bacteroidia;o__Bacteroidales;f__Prevotellaceae;g__Prevotellaceae_UCG-001;s__uncultured_bacterium_g__Prevotellaceae_UCG-001	0	0	0	0	0	0	0	0	0	0	0	0	0	0	0	0	0	0	0	0	0	0	0	0	0	0	0	0	0	0	0	0	0	0	0	0	0	0	0	0	0	0	13	0	0	0	0	0
ASV2069	d__Bacteria;k__norank_d__Bacteria;p__Firmicutes;c__Clostridia;o__unclassified_c__Clostridia;f__unclassified_c__Clostridia;g__unclassified_c__Clostridia;s__unclassified_c__Clostridia	0	0	0	0	0	0	0	0	0	0	0	0	0	0	0	0	0	0	0	0	0	0	0	0	0	0	0	0	0	0	0	0	0	0	0	0	0	0	0	0	0	0	13	0	0	0	0	0
ASV1699	d__Bacteria;k__norank_d__Bacteria;p__Firmicutes;c__Clostridia;o__Oscillospirales;f__Oscillospiraceae;g__unclassified_f__Oscillospiraceae;s__unclassified_f__Oscillospiraceae	0	0	0	0	0	0	0	0	0	6	0	0	0	0	0	0	0	0	0	0	0	0	0	0	4	4	0	0	0	0	0	0	9	10	0	0	0	0	0	0	0	5	11	0	0	0	0	0
ASV2070	d__Bacteria;k__norank_d__Bacteria;p__Firmicutes;c__Clostridia;o__Lachnospirales;f__Defluviitaleaceae;g__Defluviitaleaceae_UCG-011;s__uncultured_bacterium_g__Defluviitaleaceae_UCG-011	0	0	0	0	0	0	0	0	0	0	0	0	0	0	0	0	0	0	0	0	0	0	0	0	0	0	0	0	0	0	0	0	0	0	0	0	0	0	0	0	0	0	9	0	0	0	0	0
ASV827	d__Bacteria;k__norank_d__Bacteria;p__Firmicutes;c__Bacilli;o__RF39;f__norank_o__RF39;g__norank_f__norank_o__RF39;s__Firmicutes_bacterium_CAG822	0	0	0	0	0	0	0	0	0	0	13	0	0	0	0	0	0	0	0	0	0	0	0	0	0	0	0	0	0	0	0	0	0	0	0	0	0	0	0	3	0	9	9	0	0	0	0	22
ASV1686	d__Bacteria;k__norank_d__Bacteria;p__Firmicutes;c__Clostridia;o__Oscillospirales;f__Eubacterium_coprostanoligenes_group;g__norank_f__Eubacterium_coprostanoligenes_group;s__uncultured_Clostridium_sp._g__norank_f__Eubacterium_coprostanoligenes_group	0	0	0	0	0	0	0	0	0	0	0	0	0	0	0	0	0	0	0	0	0	0	0	0	0	0	0	0	0	0	0	0	0	0	0	0	0	0	0	0	0	0	9	0	0	0	0	0
ASV1116	d__Bacteria;k__norank_d__Bacteria;p__Firmicutes;c__Clostridia;o__Oscillospirales;f__Ruminococcaceae;g__Paludicola;s__unclassified_g__Paludicola	0	0	0	0	0	0	0	13	0	7	0	4	0	0	0	0	0	0	0	0	0	0	0	0	0	0	0	0	0	0	0	0	0	0	0	0	0	0	9	0	0	0	8	0	0	0	0	0
ASV1474	d__Bacteria;k__norank_d__Bacteria;p__Firmicutes;c__Clostridia;o__Oscillospirales;f__Oscillospiraceae;g__norank_f__Oscillospiraceae;s__unclassified_g__norank_f__Oscillospiraceae	0	0	0	0	0	0	0	0	0	0	0	0	0	0	0	0	0	0	0	0	0	0	0	0	0	0	0	0	0	0	0	0	0	0	0	0	0	0	0	3	0	0	8	5	0	0	0	0
ASV772	d__Bacteria;k__norank_d__Bacteria;p__Firmicutes;c__Bacilli;o__RF39;f__norank_o__RF39;g__norank_f__norank_o__RF39;s__unclassified_g__norank_f__norank_o__RF39	0	0	22	0	0	0	33	0	0	0	14	12	0	0	7	0	0	6	0	7	0	6	0	0	0	15	111	8	8	7	0	0	0	0	0	19	0	0	0	0	0	0	7	0	0	0	0	0
ASV2071	d__Bacteria;k__norank_d__Bacteria;p__Bacteroidota;c__Bacteroidia;o__Bacteroidales;f__Rikenellaceae;g__Alistipes;s__unclassified_g__Alistipes	0	0	0	0	0	0	0	0	0	0	0	0	0	0	0	0	0	0	2	0	0	0	0	0	0	0	0	0	0	0	0	0	0	0	0	0	0	0	0	0	0	0	7	5	0	0	0	0
ASV2072	d__Bacteria;k__norank_d__Bacteria;p__Firmicutes;c__Clostridia;o__Oscillospirales;f__Ruminococcaceae;g__Anaerotruncus;s__unclassified_g__Anaerotruncus	0	0	0	0	0	2	0	0	0	0	0	0	0	0	0	0	0	0	0	0	0	0	0	0	0	0	0	0	0	0	0	0	0	0	0	0	0	0	0	0	0	0	7	0	0	0	0	0
ASV947	d__Bacteria;k__norank_d__Bacteria;p__Firmicutes;c__Clostridia;o__Oscillospirales;f__Oscillospiraceae;g__unclassified_f__Oscillospiraceae;s__unclassified_f__Oscillospiraceae	0	0	0	0	0	11	0	0	0	0	0	0	0	0	0	0	0	11	0	0	0	0	0	0	0	0	0	0	0	0	0	0	0	0	0	0	0	0	0	0	0	6	7	0	0	0	0	0
ASV1182	d__Bacteria;k__norank_d__Bacteria;p__Bacteroidota;c__Bacteroidia;o__Bacteroidales;f__Rikenellaceae;g__Alistipes;s__Alistipes_sp._N15.MGS-157	0	0	3	0	0	0	0	0	0	0	0	0	0	0	0	0	0	0	0	0	0	0	0	0	0	0	0	0	0	0	0	0	0	0	0	0	6	0	0	0	0	5	6	2	0	0	0	0
ASV1170	d__Bacteria;k__norank_d__Bacteria;p__Firmicutes;c__Clostridia;o__Clostridia_vadinBB60_group;f__norank_o__Clostridia_vadinBB60_group;g__norank_f__norank_o__Clostridia_vadinBB60_group;s__unclassified_g__norank_f__norank_o__Clostridia_vadinBB60_group	0	0	0	0	0	0	0	0	0	0	0	0	0	4	0	0	0	0	0	0	0	0	0	0	0	0	0	6	0	0	0	0	0	0	0	0	11	0	0	0	0	0	6	6	0	0	0	0
ASV1189	d__Bacteria;k__norank_d__Bacteria;p__Firmicutes;c__Clostridia;o__Oscillospirales;f__Oscillospiraceae;g__unclassified_f__Oscillospiraceae;s__unclassified_f__Oscillospiraceae	0	0	5	0	0	0	8	0	0	0	0	0	0	0	0	0	0	0	0	0	0	0	0	0	0	0	0	0	0	0	0	0	0	0	0	0	5	0	0	0	0	0	6	0	0	0	0	0
ASV846	d__Bacteria;k__norank_d__Bacteria;p__Firmicutes;c__Clostridia;o__Oscillospirales;f__Eubacterium_coprostanoligenes_group;g__norank_f__Eubacterium_coprostanoligenes_group;s__unclassified_g__norank_f__Eubacterium_coprostanoligenes_group	0	0	0	6	16	4	4	0	0	4	9	0	6	0	0	7	8	7	5	0	0	0	3	0	3	7	0	0	8	0	0	0	0	0	0	0	14	3	0	0	15	3	6	6	7	9	3	0
ASV665	d__Bacteria;k__norank_d__Bacteria;p__Cyanobacteria;c__Vampirivibrionia;o__Gastranaerophilales;f__norank_o__Gastranaerophilales;g__norank_f__norank_o__Gastranaerophilales;s__uncultured_bacterium_g__norank_f__norank_o__Gastranaerophilales	0	0	0	0	0	0	0	0	0	0	0	0	0	0	0	0	0	0	0	0	0	0	0	0	0	0	0	0	0	0	0	9	0	0	0	0	0	0	0	0	0	4	5	0	0	0	0	0
ASV273	d__Bacteria;k__norank_d__Bacteria;p__Firmicutes;c__Clostridia;o__Christensenellales;f__Christensenellaceae;g__Christensenellaceae_R-7_group;s__unclassified_g__Christensenellaceae_R-7_group	0	0	0	5	9	5	5	0	0	11	6	0	0	9	0	7	6	0	11	4	13	0	0	0	0	6	0	0	0	0	25	0	0	0	0	0	18	0	0	4	12	6	5	0	0	0	0	0
ASV1589	d__Bacteria;k__norank_d__Bacteria;p__Firmicutes;c__Clostridia;o__unclassified_c__Clostridia;f__unclassified_c__Clostridia;g__unclassified_c__Clostridia;s__unclassified_c__Clostridia	0	0	0	0	0	0	0	0	0	0	0	0	0	0	0	0	0	0	0	0	0	0	0	0	0	0	0	0	0	0	0	0	0	0	0	0	0	0	0	0	0	0	5	0	0	0	0	0
ASV2073	d__Bacteria;k__norank_d__Bacteria;p__Bacteroidota;c__Bacteroidia;o__Bacteroidales;f__unclassified_o__Bacteroidales;g__unclassified_o__Bacteroidales;s__unclassified_o__Bacteroidales	0	0	0	0	0	0	0	0	0	0	0	0	0	0	0	0	0	0	0	0	0	0	0	0	0	0	0	0	0	0	0	0	0	0	0	0	0	0	0	0	0	0	5	0	0	0	0	0
ASV2074	d__Bacteria;k__norank_d__Bacteria;p__Bacteroidota;c__Bacteroidia;o__Bacteroidales;f__Bacteroidaceae;g__Bacteroides;s__Bacteroides_sp._SB5	0	0	0	0	0	0	0	0	0	0	0	0	0	0	0	0	0	0	0	0	0	0	0	0	0	0	0	0	0	0	0	0	0	0	0	0	0	0	0	0	0	0	5	0	0	0	0	0
ASV2075	d__Bacteria;k__norank_d__Bacteria;p__Firmicutes;c__Clostridia;o__Oscillospirales;f__Ruminococcaceae;g__CAG-352;s__uncultured_bacterium_g__CAG-352	0	0	0	0	0	0	0	0	0	0	0	0	0	0	0	0	0	0	0	0	0	0	0	0	0	0	0	0	0	0	0	0	0	0	0	0	0	0	0	0	0	0	4	0	0	0	0	0
ASV960	d__Bacteria;k__norank_d__Bacteria;p__Firmicutes;c__Clostridia;o__Oscillospirales;f__Oscillospiraceae;g__unclassified_f__Oscillospiraceae;s__unclassified_f__Oscillospiraceae	0	0	0	0	0	0	0	0	0	0	0	0	0	0	0	0	0	6	3	0	0	0	0	0	0	0	0	0	0	0	2	0	0	0	0	0	5	0	3	0	0	0	4	0	0	0	0	0
ASV459	d__Bacteria;k__norank_d__Bacteria;p__Firmicutes;c__Clostridia;o__Oscillospirales;f__Butyricicoccaceae;g__UCG-009;s__uncultured_organism_g__UCG-009	0	0	0	0	0	0	0	0	0	0	0	0	0	0	0	0	0	0	0	0	0	0	0	0	0	0	0	0	0	0	0	0	0	0	0	7	0	0	0	4	0	0	4	0	0	0	0	0
ASV2076	d__Bacteria;k__norank_d__Bacteria;p__Firmicutes;c__unclassified_p__Firmicutes;o__unclassified_p__Firmicutes;f__unclassified_p__Firmicutes;g__unclassified_p__Firmicutes;s__unclassified_p__Firmicutes	0	0	0	0	0	0	0	0	0	0	0	0	0	0	0	0	0	0	0	0	0	0	0	0	0	0	0	0	0	0	0	0	0	0	0	0	0	0	0	0	0	0	4	0	0	0	0	0
ASV686	d__Bacteria;k__norank_d__Bacteria;p__Firmicutes;c__Clostridia;o__Oscillospirales;f__Oscillospiraceae;g__Papillibacter;s__uncultured_bacterium_g__Papillibacter	0	0	0	0	0	0	0	0	0	0	0	0	0	0	0	0	0	0	0	0	0	0	0	0	0	0	0	0	0	0	0	5	0	0	0	0	5	0	0	0	0	0	4	0	0	0	0	0
ASV694	d__Bacteria;k__norank_d__Bacteria;p__Firmicutes;c__Clostridia;o__Clostridia_vadinBB60_group;f__norank_o__Clostridia_vadinBB60_group;g__norank_f__norank_o__Clostridia_vadinBB60_group;s__uncultured_bacterium_g__norank_f__norank_o__Clostridia_vadinBB60_group	0	0	0	0	0	0	0	0	0	0	0	0	0	0	0	0	0	0	9	0	0	0	0	0	0	0	0	0	11	0	0	5	0	0	0	0	0	0	0	0	0	0	4	0	0	0	0	0
ASV2077	d__Bacteria;k__norank_d__Bacteria;p__Firmicutes;c__Negativicutes;o__Veillonellales-Selenomonadales;f__Selenomonadaceae;g__Megamonas;s__Megamonas_sp.	0	0	0	0	0	0	0	0	0	0	0	0	0	0	0	0	0	0	0	0	0	0	0	0	0	0	0	0	0	0	0	0	0	0	0	0	0	0	0	0	0	0	4	0	0	0	0	0
ASV821	d__Bacteria;k__norank_d__Bacteria;p__Verrucomicrobiota;c__Lentisphaeria;o__Victivallales;f__Victivallaceae;g__norank_f__Victivallaceae;s__uncultured_organism_g__norank_f__Victivallaceae	0	3	0	5	13	0	4	0	0	0	15	0	2	0	0	0	0	0	0	0	0	0	0	0	0	8	0	4	0	0	0	0	0	10	0	0	0	0	2	0	0	0	3	0	0	0	0	2
ASV704	d__Bacteria;k__norank_d__Bacteria;p__Firmicutes;c__norank_p__Firmicutes;o__norank_c__norank_p__Firmicutes;f__norank_o__norank_c__norank_p__Firmicutes;g__norank_f__norank_o__norank_c__norank_p__Firmicutes;s__unclassified_g__norank_f__norank_o__norank_c__norank_p__Firmicutes	0	0	0	0	0	0	0	7	0	0	0	0	0	0	0	0	0	3	0	0	0	0	0	0	0	0	0	0	3	0	0	3	0	0	0	0	0	0	0	0	0	2	3	0	0	0	0	0
ASV2078	d__Bacteria;k__norank_d__Bacteria;p__Firmicutes;c__Bacilli;o__RF39;f__norank_o__RF39;g__norank_f__norank_o__RF39;s__uncultured_bacterium_g__norank_f__norank_o__RF39	0	0	0	0	0	0	0	0	0	0	0	0	0	0	0	0	0	0	0	0	0	0	0	0	0	0	0	0	0	0	0	0	0	0	0	0	0	0	0	0	0	0	3	0	0	0	0	0
ASV1197	d__Bacteria;k__norank_d__Bacteria;p__Firmicutes;c__Bacilli;o__Erysipelotrichales;f__Erysipelotrichaceae;g__Dielma;s__Dielma_sp._Marseille-P3110	0	0	0	0	0	0	0	0	0	0	0	0	0	0	0	0	0	0	0	0	0	0	0	0	0	0	4	0	0	0	0	0	0	0	0	2	2	3	0	3	0	3	3	0	0	0	0	0
ASV2079	d__Bacteria;k__norank_d__Bacteria;p__Firmicutes;c__Clostridia;o__Christensenellales;f__Christensenellaceae;g__Christensenella;s__Christensenella_massiliensis	0	0	0	0	0	0	0	0	0	3	0	0	0	0	0	0	0	0	0	0	0	0	0	0	0	0	0	0	0	0	0	0	0	0	0	0	0	0	0	0	0	0	3	0	0	0	0	0
ASV407	d__Bacteria;k__norank_d__Bacteria;p__Firmicutes;c__Clostridia;o__Oscillospirales;f__Ruminococcaceae;g__norank_f__Ruminococcaceae;s__unclassified_g__norank_f__Ruminococcaceae	0	0	0	0	0	0	0	0	0	0	0	0	0	18	0	0	0	0	0	0	0	0	0	0	0	10	6	0	0	0	0	0	0	0	0	6	0	0	0	0	0	0	3	0	0	0	0	9
ASV2080	d__Bacteria;k__norank_d__Bacteria;p__Firmicutes;c__Clostridia;o__Oscillospirales;f__UCG-010;g__norank_f__UCG-010;s__uncultured_bacterium_g__norank_f__UCG-010	0	0	0	0	0	0	0	0	0	0	0	0	0	0	0	0	0	0	0	0	0	0	0	0	0	0	0	0	0	0	0	0	0	0	0	0	0	0	0	0	0	0	3	0	0	0	0	0
ASV2081	d__Bacteria;k__norank_d__Bacteria;p__Firmicutes;c__Bacilli;o__Lactobacillales;f__Lactobacillaceae;g__Lactobacillus;s__unclassified_g__Lactobacillus	0	0	0	0	0	0	0	0	0	0	0	0	0	0	0	0	0	0	0	0	0	0	0	0	0	0	0	0	0	0	0	0	0	0	0	0	0	0	0	0	0	0	2	0	0	0	0	0
ASV867	d__Bacteria;k__norank_d__Bacteria;p__Bacteroidota;c__Bacteroidia;o__Bacteroidales;f__Rikenellaceae;g__Alistipes;s__unclassified_g__Alistipes	0	0	0	0	0	0	0	0	0	0	4	0	0	0	0	0	0	0	0	0	0	0	0	0	0	13	13	0	0	0	0	0	0	0	0	0	7	3	0	0	2	0	2	0	0	0	0	0
ASV533	d__Bacteria;k__norank_d__Bacteria;p__Bacteroidota;c__Bacteroidia;o__Bacteroidales;f__Rikenellaceae;g__Alistipes;s__unclassified_g__Alistipes	0	6	0	5	24	2	0	0	0	34	61	0	7	7	12	0	16	0	0	7	6	0	15	0	0	0	0	6	0	0	12	0	0	28	13	0	0	0	9	0	6	0	2	0	0	9	0	3
ASV935	d__Bacteria;k__norank_d__Bacteria;p__Firmicutes;c__Clostridia;o__Clostridia_UCG-014;f__norank_o__Clostridia_UCG-014;g__norank_f__norank_o__Clostridia_UCG-014;s__unclassified_g__norank_f__norank_o__Clostridia_UCG-014	0	0	0	0	0	0	10	0	0	0	0	0	0	0	0	0	0	23	0	0	0	0	0	0	0	0	0	0	0	0	0	0	0	0	0	0	0	0	0	0	0	0	0	25	0	0	0	0
ASV1228	d__Bacteria;k__norank_d__Bacteria;p__Bacteroidota;c__Bacteroidia;o__Bacteroidales;f__Barnesiellaceae;g__norank_f__Barnesiellaceae;s__uncultured_Porphyromonadaceae_bacterium_g__norank_f__Barnesiellaceae	0	0	0	0	0	0	12	0	0	0	0	0	0	0	0	5	0	0	0	0	0	0	0	0	0	0	0	0	0	0	0	0	0	0	0	0	0	35	0	0	0	0	0	0	0	0	0	0
ASV3042	d__Bacteria;k__norank_d__Bacteria;p__Firmicutes;c__Clostridia;o__Lachnospirales;f__Lachnospiraceae;g__unclassified_f__Lachnospiraceae;s__unclassified_f__Lachnospiraceae	0	0	0	0	0	0	0	0	0	0	0	0	0	0	0	0	0	0	0	0	0	0	0	0	0	0	0	0	0	0	0	0	0	0	0	0	0	0	0	0	0	0	0	0	0	0	0	0
ASV1725	d__Bacteria;k__norank_d__Bacteria;p__Firmicutes;c__Clostridia;o__Clostridia_UCG-014;f__norank_o__Clostridia_UCG-014;g__norank_f__norank_o__Clostridia_UCG-014;s__unclassified_g__norank_f__norank_o__Clostridia_UCG-014	0	0	88	0	0	0	0	0	0	0	0	0	0	0	0	0	0	0	0	0	0	0	0	0	0	0	0	0	0	0	0	0	0	0	0	0	0	0	0	0	0	0	0	0	0	0	0	0
ASV3043	d__Bacteria;k__norank_d__Bacteria;p__Bacteroidota;c__Bacteroidia;o__Bacteroidales;f__Prevotellaceae;g__Prevotellaceae_UCG-001;s__uncultured_bacterium_g__Prevotellaceae_UCG-001	0	0	0	0	0	0	0	0	0	0	0	0	0	0	0	0	0	0	0	0	0	0	0	0	0	0	0	0	0	0	0	0	0	0	0	0	0	0	0	0	0	0	0	0	0	0	0	0
ASV1244	d__Bacteria;k__norank_d__Bacteria;p__Firmicutes;c__Clostridia;o__Clostridia_UCG-014;f__norank_o__Clostridia_UCG-014;g__norank_f__norank_o__Clostridia_UCG-014;s__unclassified_g__norank_f__norank_o__Clostridia_UCG-014	0	0	0	0	0	0	0	0	0	0	0	62	0	9	0	0	0	0	0	0	0	0	0	0	0	15	0	0	56	0	0	0	0	0	0	0	0	24	0	0	0	42	0	31	0	0	0	0
ASV2342	d__Bacteria;k__norank_d__Bacteria;p__Firmicutes;c__Clostridia;o__Clostridia_UCG-014;f__norank_o__Clostridia_UCG-014;g__norank_f__norank_o__Clostridia_UCG-014;s__unclassified_g__norank_f__norank_o__Clostridia_UCG-014	0	0	0	0	0	0	0	0	0	0	0	0	0	0	0	0	0	0	0	0	0	0	0	0	0	0	0	0	0	0	0	0	0	0	0	0	0	0	0	0	0	0	0	0	0	0	0	0
ASV1797	d__Bacteria;k__norank_d__Bacteria;p__Firmicutes;c__Clostridia;o__Clostridia_vadinBB60_group;f__norank_o__Clostridia_vadinBB60_group;g__norank_f__norank_o__Clostridia_vadinBB60_group;s__uncultured_bacterium_g__norank_f__norank_o__Clostridia_vadinBB60_group	0	0	0	0	0	0	0	0	0	0	0	0	0	0	0	0	0	0	0	0	0	0	0	0	0	0	0	0	0	0	0	0	0	0	0	0	0	0	0	0	0	0	0	0	0	0	0	0
ASV353	d__Bacteria;k__norank_d__Bacteria;p__Firmicutes;c__Clostridia;o__Oscillospirales;f__Eubacterium_coprostanoligenes_group;g__norank_f__Eubacterium_coprostanoligenes_group;s__unclassified_g__norank_f__Eubacterium_coprostanoligenes_group	0	0	0	0	0	0	0	10	0	0	0	0	0	0	0	0	0	16	0	0	0	0	0	0	0	0	0	0	0	0	0	0	0	0	0	0	0	0	0	0	0	0	0	0	0	0	0	0
ASV920	d__Bacteria;k__norank_d__Bacteria;p__Firmicutes;c__Clostridia;o__Oscillospirales;f__Ruminococcaceae;g__Faecalibacterium;s__uncultured_bacterium_g__Faecalibacterium	0	0	0	0	0	0	25	0	0	0	0	0	0	0	0	0	0	87	0	0	0	0	0	0	0	0	0	0	30	0	0	0	0	0	0	21	0	0	0	0	0	0	0	0	35	0	0	0
ASV1748	d__Bacteria;k__norank_d__Bacteria;p__Firmicutes;c__Clostridia;o__Clostridia_vadinBB60_group;f__norank_o__Clostridia_vadinBB60_group;g__norank_f__norank_o__Clostridia_vadinBB60_group;s__uncultured_bacterium_g__norank_f__norank_o__Clostridia_vadinBB60_group	0	0	8	0	0	0	0	0	0	0	0	0	0	0	0	0	0	0	0	0	0	0	0	0	0	0	0	0	0	0	0	0	0	0	0	0	0	0	0	0	0	0	0	0	0	0	0	0
ASV1271	d__Bacteria;k__norank_d__Bacteria;p__Firmicutes;c__Clostridia;o__Oscillospirales;f__Oscillospiraceae;g__Oscillospira;s__uncultured_organism_g__Oscillospira	0	0	86	0	0	7	0	0	0	0	0	0	0	0	0	0	0	0	0	0	0	0	0	0	0	0	26	0	8	0	0	0	0	0	0	34	0	75	0	0	0	6	0	0	0	0	16	0
ASV890	d__Bacteria;k__norank_d__Bacteria;p__Firmicutes;c__Clostridia;o__Clostridia_vadinBB60_group;f__norank_o__Clostridia_vadinBB60_group;g__norank_f__norank_o__Clostridia_vadinBB60_group;s__uncultured_bacterium_g__norank_f__norank_o__Clostridia_vadinBB60_group	0	0	34	0	0	0	45	0	0	0	0	0	0	50	0	0	0	20	0	0	16	0	0	0	0	0	8	0	0	0	8	0	0	0	0	0	0	33	0	0	0	11	0	0	0	0	0	13
ASV3044	d__Bacteria;k__norank_d__Bacteria;p__Bacteroidota;c__Bacteroidia;o__Bacteroidales;f__Prevotellaceae;g__Prevotellaceae_UCG-001;s__uncultured_bacterium_g__Prevotellaceae_UCG-001	0	0	0	0	0	0	0	0	0	0	0	0	0	0	0	0	0	0	0	0	0	0	0	0	0	0	0	0	0	0	0	0	0	0	0	0	0	0	0	0	0	0	0	0	0	0	0	0
ASV1158	d__Bacteria;k__norank_d__Bacteria;p__Firmicutes;c__Clostridia;o__Clostridia_vadinBB60_group;f__norank_o__Clostridia_vadinBB60_group;g__norank_f__norank_o__Clostridia_vadinBB60_group;s__unclassified_g__norank_f__norank_o__Clostridia_vadinBB60_group	0	0	0	0	0	0	0	0	0	0	0	0	0	0	0	0	0	0	9	0	0	0	0	0	0	0	0	0	0	0	0	0	0	0	0	0	19	15	0	0	0	0	0	0	0	0	0	0
ASV1205	d__Bacteria;k__norank_d__Bacteria;p__Firmicutes;c__Clostridia;o__Clostridia_UCG-014;f__norank_o__Clostridia_UCG-014;g__norank_f__norank_o__Clostridia_UCG-014;s__unclassified_g__norank_f__norank_o__Clostridia_UCG-014	0	0	0	0	0	0	0	0	0	0	0	0	0	0	0	42	0	0	0	0	0	0	0	0	106	0	0	0	0	0	0	0	0	0	0	0	0	0	0	0	0	0	0	0	0	0	0	0
ASV1507	d__Bacteria;k__norank_d__Bacteria;p__Firmicutes;c__Clostridia;o__Oscillospirales;f__Oscillospiraceae;g__NK4A214_group;s__uncultured_organism_g__NK4A214_group	0	0	0	0	0	0	0	0	0	0	0	0	0	0	0	0	0	0	0	0	0	0	0	0	0	0	0	0	0	0	0	0	0	0	0	0	0	0	0	0	0	0	0	0	0	0	0	0
ASV1421	d__Bacteria;k__norank_d__Bacteria;p__Firmicutes;c__Clostridia;o__Clostridia_vadinBB60_group;f__norank_o__Clostridia_vadinBB60_group;g__norank_f__norank_o__Clostridia_vadinBB60_group;s__unclassified_g__norank_f__norank_o__Clostridia_vadinBB60_group	0	0	0	0	0	0	0	0	0	0	0	0	0	0	0	0	0	0	0	0	0	0	0	0	0	0	0	0	0	0	0	0	0	0	0	0	0	4	0	0	0	0	0	0	0	0	0	0
ASV43	d__Bacteria;k__norank_d__Bacteria;p__Firmicutes;c__Bacilli;o__Lactobacillales;f__Lactobacillaceae;g__Lactobacillus;s__unclassified_g__Lactobacillus	0	0	0	0	0	0	0	0	0	0	0	0	0	0	0	0	0	0	0	0	0	0	0	0	0	0	0	0	0	0	0	0	0	0	0	0	0	0	0	0	0	0	0	0	0	0	0	0
ASV2086	d__Bacteria;k__norank_d__Bacteria;p__Firmicutes;c__Clostridia;o__Clostridia_UCG-014;f__norank_o__Clostridia_UCG-014;g__norank_f__norank_o__Clostridia_UCG-014;s__unclassified_g__norank_f__norank_o__Clostridia_UCG-014	0	0	0	0	0	0	0	0	0	0	0	0	0	0	0	0	0	0	0	0	0	0	0	0	0	0	0	0	0	0	0	0	0	0	0	0	0	0	0	0	0	0	0	0	0	0	0	0
ASV418	d__Bacteria;k__norank_d__Bacteria;p__Bacteroidota;c__Bacteroidia;o__Bacteroidales;f__Barnesiellaceae;g__Barnesiella;s__unclassified_g__Barnesiella	0	0	0	0	0	0	0	0	0	0	0	0	0	0	0	0	0	0	0	0	0	0	0	0	0	0	0	0	0	0	0	0	0	0	0	0	0	0	0	0	0	0	0	0	0	0	0	0
ASV739	d__Bacteria;k__norank_d__Bacteria;p__Bacteroidota;c__Bacteroidia;o__Bacteroidales;f__Tannerellaceae;g__Parabacteroides;s__unclassified_g__Parabacteroides	0	0	0	0	0	0	0	0	0	0	0	0	0	0	0	0	0	0	0	0	14	0	0	0	0	0	0	0	0	27	0	0	0	0	0	0	0	0	0	0	0	0	0	0	0	0	0	48
ASV3045	d__Bacteria;k__norank_d__Bacteria;p__Firmicutes;c__Clostridia;o__Clostridia_UCG-014;f__norank_o__Clostridia_UCG-014;g__norank_f__norank_o__Clostridia_UCG-014;s__unclassified_g__norank_f__norank_o__Clostridia_UCG-014	0	0	0	0	0	0	0	0	0	0	0	0	0	0	0	0	0	0	0	0	0	0	0	0	0	0	0	0	0	0	0	0	0	0	0	0	0	0	0	0	0	0	0	0	0	0	0	0
ASV801	d__Bacteria;k__norank_d__Bacteria;p__Firmicutes;c__Clostridia;o__Oscillospirales;f__Oscillospiraceae;g__unclassified_f__Oscillospiraceae;s__unclassified_f__Oscillospiraceae	0	0	0	0	0	0	0	0	0	0	43	0	0	0	0	0	0	0	0	0	0	0	0	0	0	0	0	0	0	0	0	0	0	0	0	30	0	0	0	0	0	0	0	0	0	0	0	0
ASV889	d__Bacteria;k__norank_d__Bacteria;p__Firmicutes;c__Bacilli;o__unclassified_c__Bacilli;f__unclassified_c__Bacilli;g__unclassified_c__Bacilli;s__unclassified_c__Bacilli	0	0	0	0	0	0	0	0	0	0	0	0	0	0	0	0	0	0	0	0	17	0	0	0	0	0	0	0	0	0	0	0	0	0	0	0	0	0	0	0	0	32	0	0	0	0	0	0
ASV2285	d__Bacteria;k__norank_d__Bacteria;p__Firmicutes;c__Clostridia;o__Clostridia_vadinBB60_group;f__norank_o__Clostridia_vadinBB60_group;g__norank_f__norank_o__Clostridia_vadinBB60_group;s__uncultured_bacterium_g__norank_f__norank_o__Clostridia_vadinBB60_group	0	0	0	0	0	0	0	0	0	0	0	0	0	0	0	0	0	0	0	0	0	0	0	0	0	0	0	0	0	0	0	0	0	0	0	0	0	0	0	0	0	0	0	0	0	0	0	0
ASV3046	d__Bacteria;k__norank_d__Bacteria;p__Firmicutes;c__Clostridia;o__Lachnospirales;f__Lachnospiraceae;g__unclassified_f__Lachnospiraceae;s__unclassified_f__Lachnospiraceae	0	0	0	0	0	0	0	0	0	0	0	0	0	0	0	0	0	0	0	0	0	0	0	0	0	0	0	0	0	0	0	0	0	0	0	0	0	0	0	0	0	0	0	0	0	0	0	0
ASV1994	d__Bacteria;k__norank_d__Bacteria;p__Firmicutes;c__Clostridia;o__Clostridia_vadinBB60_group;f__norank_o__Clostridia_vadinBB60_group;g__norank_f__norank_o__Clostridia_vadinBB60_group;s__unclassified_g__norank_f__norank_o__Clostridia_vadinBB60_group	0	0	0	0	0	0	0	0	0	0	0	0	0	0	0	0	0	0	0	0	0	0	0	0	0	0	0	0	0	0	0	0	0	0	0	0	0	0	0	0	0	0	0	2	0	0	0	0
ASV3047	d__Bacteria;k__norank_d__Bacteria;p__Firmicutes;c__Clostridia;o__Clostridia_vadinBB60_group;f__norank_o__Clostridia_vadinBB60_group;g__norank_f__norank_o__Clostridia_vadinBB60_group;s__unclassified_g__norank_f__norank_o__Clostridia_vadinBB60_group	0	0	0	0	0	0	0	0	0	0	0	0	0	0	0	0	0	0	0	0	0	0	0	0	0	0	0	0	0	0	0	0	0	0	0	0	0	0	0	0	0	0	0	0	0	0	0	0
ASV136	d__Bacteria;k__norank_d__Bacteria;p__Firmicutes;c__Clostridia;o__Lachnospirales;f__Lachnospiraceae;g__unclassified_f__Lachnospiraceae;s__unclassified_f__Lachnospiraceae	0	0	31	0	0	0	0	0	0	0	0	0	0	0	0	0	0	0	0	0	0	0	7	0	0	0	0	0	0	0	0	0	0	0	0	0	0	19	0	0	0	0	0	0	0	0	0	0
ASV1878	d__Bacteria;k__norank_d__Bacteria;p__Firmicutes;c__Clostridia;o__Clostridia_UCG-014;f__norank_o__Clostridia_UCG-014;g__norank_f__norank_o__Clostridia_UCG-014;s__unclassified_g__norank_f__norank_o__Clostridia_UCG-014	0	0	0	0	0	0	0	0	0	0	0	0	0	0	0	0	0	0	16	0	0	0	0	0	0	0	0	0	0	0	0	0	8	0	0	0	0	0	0	0	0	0	0	0	0	0	0	0
ASV3048	d__Bacteria;k__norank_d__Bacteria;p__Firmicutes;c__Clostridia;o__Clostridia_vadinBB60_group;f__norank_o__Clostridia_vadinBB60_group;g__norank_f__norank_o__Clostridia_vadinBB60_group;s__uncultured_bacterium_g__norank_f__norank_o__Clostridia_vadinBB60_group	0	0	0	0	0	0	0	0	0	0	0	0	0	0	0	0	0	0	0	0	0	0	0	0	0	0	0	0	0	0	0	0	0	0	0	0	0	0	0	0	0	0	0	0	0	0	0	0
ASV1629	d__Bacteria;k__norank_d__Bacteria;p__Firmicutes;c__Clostridia;o__Oscillospirales;f__Oscillospiraceae;g__Colidextribacter;s__unclassified_g__Colidextribacter	0	0	0	0	0	0	27	0	0	0	0	0	0	0	0	0	0	0	0	0	0	0	0	0	0	0	0	0	0	0	0	0	0	0	0	0	0	0	0	0	0	0	0	0	0	0	0	0
ASV1526	d__Bacteria;k__norank_d__Bacteria;p__Proteobacteria;c__Gammaproteobacteria;o__Burkholderiales;f__Sutterellaceae;g__Parasutterella;s__unclassified_g__Parasutterella	0	0	0	0	0	0	7	0	0	0	0	0	0	0	0	0	0	0	0	0	0	0	0	0	0	0	0	0	0	0	0	0	0	0	0	0	0	0	0	0	0	0	0	0	0	0	0	0
ASV1328	d__Bacteria;k__norank_d__Bacteria;p__Bacteroidota;c__Bacteroidia;o__Bacteroidales;f__Prevotellaceae;g__norank_f__Prevotellaceae;s__Prevotella_sp._KHD1	0	0	0	0	0	0	0	0	0	0	0	0	0	0	0	0	0	0	0	0	0	0	0	0	0	0	0	5	0	0	0	0	0	0	0	0	0	0	0	0	0	0	0	0	0	0	4	0
ASV3049	d__Bacteria;k__norank_d__Bacteria;p__Bacteroidota;c__Bacteroidia;o__Bacteroidales;f__Barnesiellaceae;g__Barnesiella;s__unclassified_g__Barnesiella	0	0	0	0	0	0	0	0	0	0	0	0	0	0	0	0	0	0	0	0	0	0	0	0	0	0	0	0	0	0	0	0	0	0	0	0	0	0	0	0	0	0	0	0	0	0	0	0
ASV1520	d__Bacteria;k__norank_d__Bacteria;p__Firmicutes;c__Clostridia;o__Oscillospirales;f__Ruminococcaceae;g__unclassified_f__Ruminococcaceae;s__unclassified_f__Ruminococcaceae	0	0	0	0	0	0	0	0	0	0	0	0	0	0	0	0	0	0	0	0	0	0	0	0	0	0	0	0	0	0	0	0	0	0	0	0	0	0	0	0	0	0	0	0	0	0	0	0
ASV809	d__Bacteria;k__norank_d__Bacteria;p__Bacteroidota;c__Bacteroidia;o__Bacteroidales;f__unclassified_o__Bacteroidales;g__unclassified_o__Bacteroidales;s__unclassified_o__Bacteroidales	0	0	0	0	0	0	0	6	0	0	26	13	0	0	0	13	0	0	44	21	0	0	0	0	14	0	40	0	0	0	0	0	22	0	0	0	0	0	0	0	0	24	0	0	0	0	0	40
ASV150	d__Bacteria;k__norank_d__Bacteria;p__Firmicutes;c__Clostridia;o__Clostridia_UCG-014;f__norank_o__Clostridia_UCG-014;g__norank_f__norank_o__Clostridia_UCG-014;s__unclassified_g__norank_f__norank_o__Clostridia_UCG-014	0	0	39	0	0	21	0	0	0	0	0	77	0	0	25	0	0	0	0	0	0	0	34	0	27	0	0	0	0	0	0	0	61	0	0	0	0	0	0	0	0	30	0	0	0	0	0	0
ASV962	d__Bacteria;k__norank_d__Bacteria;p__Firmicutes;c__Clostridia;o__Oscillospirales;f__Oscillospiraceae;g__unclassified_f__Oscillospiraceae;s__unclassified_f__Oscillospiraceae	0	0	0	0	0	0	0	0	0	0	0	0	0	0	0	0	0	6	8	0	0	0	0	0	0	0	0	0	0	0	0	0	0	0	0	0	14	0	0	0	0	0	0	0	0	0	0	0
ASV116	d__Bacteria;k__norank_d__Bacteria;p__Firmicutes;c__Clostridia;o__Lachnospirales;f__Lachnospiraceae;g__unclassified_f__Lachnospiraceae;s__unclassified_f__Lachnospiraceae	0	0	27	0	0	0	0	0	0	0	0	33	0	0	0	31	0	0	42	118	0	0	32	0	0	16	0	67	0	42	0	29	0	0	0	33	25	36	0	39	41	0	0	0	0	0	0	0
ASV113	d__Bacteria;k__norank_d__Bacteria;p__Firmicutes;c__Clostridia;o__Clostridia_vadinBB60_group;f__norank_o__Clostridia_vadinBB60_group;g__norank_f__norank_o__Clostridia_vadinBB60_group;s__uncultured_bacterium_g__norank_f__norank_o__Clostridia_vadinBB60_group	0	0	0	0	0	0	0	0	0	0	0	0	0	0	0	0	0	0	0	0	0	0	0	0	0	0	0	0	0	0	0	0	0	0	0	0	0	0	0	0	0	0	0	0	0	0	0	0
ASV1767	d__Bacteria;k__norank_d__Bacteria;p__Proteobacteria;c__Gammaproteobacteria;o__Burkholderiales;f__Sutterellaceae;g__Parasutterella;s__unclassified_g__Parasutterella	0	0	0	0	0	0	0	0	0	0	0	0	0	0	0	0	0	0	0	0	0	0	0	0	0	0	0	0	0	0	0	0	0	0	0	0	0	0	0	0	0	0	0	0	0	0	0	0
ASV1086	d__Bacteria;k__norank_d__Bacteria;p__Bacteroidota;c__Bacteroidia;o__Bacteroidales;f__Tannerellaceae;g__unclassified_f__Tannerellaceae;s__unclassified_f__Tannerellaceae	0	0	0	0	0	0	0	0	0	0	0	0	0	0	0	0	0	0	0	0	0	0	0	0	0	0	0	0	0	17	0	0	0	18	0	0	0	0	0	0	0	0	0	0	0	0	0	41
ASV3050	d__Bacteria;k__norank_d__Bacteria;p__Bacteroidota;c__Bacteroidia;o__Bacteroidales;f__Rikenellaceae;g__unclassified_f__Rikenellaceae;s__unclassified_f__Rikenellaceae	0	0	0	0	0	0	0	0	0	0	0	0	0	0	0	0	0	0	0	0	0	0	0	0	0	0	0	0	0	0	0	0	0	0	0	0	0	0	0	0	0	0	0	0	0	0	0	0
ASV3051	d__Bacteria;k__norank_d__Bacteria;p__Bacteroidota;c__Bacteroidia;o__Bacteroidales;f__Muribaculaceae;g__norank_f__Muribaculaceae;s__uncultured_bacterium_g__norank_f__Muribaculaceae	0	0	0	0	0	0	0	0	0	0	0	0	0	0	0	0	0	0	0	0	0	0	0	0	0	0	0	0	0	0	0	0	0	0	0	0	0	0	0	0	0	0	0	0	0	0	0	0
ASV626	d__Bacteria;k__norank_d__Bacteria;p__Firmicutes;c__Clostridia;o__Clostridia_UCG-014;f__norank_o__Clostridia_UCG-014;g__norank_f__norank_o__Clostridia_UCG-014;s__unclassified_g__norank_f__norank_o__Clostridia_UCG-014	0	0	47	0	0	0	0	0	0	0	0	0	0	0	0	0	0	0	0	0	0	0	0	0	0	0	0	0	45	0	0	24	0	0	0	0	0	0	0	0	0	0	0	0	0	0	18	0
ASV3052	d__Bacteria;k__norank_d__Bacteria;p__Firmicutes;c__Clostridia;o__Clostridia_vadinBB60_group;f__norank_o__Clostridia_vadinBB60_group;g__norank_f__norank_o__Clostridia_vadinBB60_group;s__uncultured_bacterium_g__norank_f__norank_o__Clostridia_vadinBB60_group	0	0	0	0	0	0	0	0	0	0	0	0	0	0	0	0	0	0	0	0	0	0	0	0	0	0	0	0	0	0	0	0	0	0	0	0	0	0	0	0	0	0	0	0	0	0	0	0
ASV128	d__Bacteria;k__norank_d__Bacteria;p__Firmicutes;c__Clostridia;o__Oscillospirales;f__Oscillospiraceae;g__norank_f__Oscillospiraceae;s__unclassified_g__norank_f__Oscillospiraceae	0	0	0	0	0	0	0	0	0	0	0	0	0	41	0	0	0	0	0	20	0	0	0	0	0	0	35	0	0	0	0	0	0	0	0	0	0	0	0	0	0	0	0	0	0	0	0	0
ASV2043	d__Bacteria;k__norank_d__Bacteria;p__Firmicutes;c__Clostridia;o__Lachnospirales;f__Lachnospiraceae;g__Eubacterium_ventriosum_group;s__uncultured_Clostridiales_bacterium_g__Eubacterium_ventriosum_group	0	0	0	0	0	0	0	0	0	0	0	0	0	0	0	0	0	0	0	0	0	0	0	0	0	0	0	0	0	0	0	0	0	0	0	0	0	0	0	0	0	0	0	0	0	0	0	0
ASV2116	d__Bacteria;k__norank_d__Bacteria;p__Firmicutes;c__Clostridia;o__Clostridia_UCG-014;f__norank_o__Clostridia_UCG-014;g__norank_f__norank_o__Clostridia_UCG-014;s__unclassified_g__norank_f__norank_o__Clostridia_UCG-014	0	0	0	0	0	0	0	0	0	0	0	0	0	10	0	0	0	0	0	0	0	0	0	0	0	0	0	0	0	0	0	0	0	0	0	0	0	0	0	0	0	0	0	0	0	0	0	0
ASV1198	d__Bacteria;k__norank_d__Bacteria;p__Firmicutes;c__Bacilli;o__RF39;f__norank_o__RF39;g__norank_f__norank_o__RF39;s__uncultured_bacterium_g__norank_f__norank_o__RF39	0	0	0	0	0	0	0	0	0	0	0	0	0	0	0	0	0	0	0	0	0	0	0	0	0	0	0	0	2	0	0	0	0	0	0	0	2	0	0	0	0	0	0	0	0	0	0	0
ASV2010	d__Bacteria;k__norank_d__Bacteria;p__Firmicutes;c__Clostridia;o__Clostridia_vadinBB60_group;f__norank_o__Clostridia_vadinBB60_group;g__norank_f__norank_o__Clostridia_vadinBB60_group;s__uncultured_Clostridia_bacterium_g__norank_f__norank_o__Clostridia_vadinBB60_group	0	0	0	0	0	0	0	0	0	0	0	0	0	0	0	0	0	0	0	0	0	0	0	0	0	0	0	0	0	0	0	0	0	0	0	0	0	0	0	0	0	0	0	0	0	0	0	0
ASV3053	d__Bacteria;k__norank_d__Bacteria;p__Firmicutes;c__Bacilli;o__RF39;f__norank_o__RF39;g__norank_f__norank_o__RF39;s__unclassified_g__norank_f__norank_o__RF39	0	0	0	0	0	0	0	0	0	0	0	0	0	0	0	0	0	0	0	0	0	0	0	0	0	0	0	0	0	0	0	0	0	0	0	0	0	0	0	0	0	0	0	0	0	0	0	0
ASV3054	d__Bacteria;k__norank_d__Bacteria;p__Firmicutes;c__Clostridia;o__Oscillospirales;f__Eubacterium_coprostanoligenes_group;g__norank_f__Eubacterium_coprostanoligenes_group;s__uncultured_bacterium_g__norank_f__Eubacterium_coprostanoligenes_group	0	0	0	0	0	0	0	0	0	0	0	0	0	0	0	0	0	0	0	0	0	0	0	0	0	0	0	0	0	0	0	0	0	0	0	0	0	0	0	0	0	0	0	0	0	0	0	0
ASV1596	d__Bacteria;k__norank_d__Bacteria;p__Bacteroidota;c__Bacteroidia;o__Bacteroidales;f__unclassified_o__Bacteroidales;g__unclassified_o__Bacteroidales;s__unclassified_o__Bacteroidales	0	0	0	0	0	0	0	0	0	0	0	0	0	0	0	0	0	0	0	0	0	0	0	0	0	0	0	0	0	0	0	0	0	0	0	0	0	0	0	0	0	0	0	0	0	0	0	0
ASV197	d__Bacteria;k__norank_d__Bacteria;p__Firmicutes;c__Clostridia;o__Oscillospirales;f__Butyricicoccaceae;g__UCG-009;s__uncultured_organism_g__UCG-009	0	0	0	0	0	0	0	0	0	0	0	0	0	0	0	0	0	7	0	0	0	0	0	0	0	0	0	0	0	0	0	0	0	0	0	0	0	0	0	0	0	0	0	0	0	0	0	0
ASV3055	d__Bacteria;k__norank_d__Bacteria;p__Bacteroidota;c__Bacteroidia;o__Bacteroidales;f__Bacteroidaceae;g__Bacteroides;s__Bacteroides_plebeius_DSM_17135	0	0	0	0	0	0	0	0	0	0	0	0	0	0	0	0	0	0	0	0	0	0	0	0	0	0	0	0	0	0	0	0	0	0	0	0	0	0	0	0	0	0	0	0	0	0	0	0
ASV1408	d__Bacteria;k__norank_d__Bacteria;p__Firmicutes;c__Clostridia;o__Christensenellales;f__Christensenellaceae;g__Christensenellaceae_R-7_group;s__unclassified_g__Christensenellaceae_R-7_group	0	0	6	0	0	0	0	0	0	0	0	0	0	0	0	0	0	0	0	0	0	0	0	0	0	0	0	0	0	0	0	0	0	4	0	0	0	8	0	0	0	0	0	0	0	0	0	0
ASV1680	d__Bacteria;k__norank_d__Bacteria;p__Firmicutes;c__Clostridia;o__Clostridia_UCG-014;f__norank_o__Clostridia_UCG-014;g__norank_f__norank_o__Clostridia_UCG-014;s__unclassified_g__norank_f__norank_o__Clostridia_UCG-014	0	0	0	0	0	12	0	0	0	0	0	0	0	0	0	0	0	0	0	0	0	0	0	0	0	0	0	0	0	0	0	0	0	0	0	0	0	0	0	0	0	0	0	0	0	0	0	0
ASV1157	d__Bacteria;k__norank_d__Bacteria;p__Bacteroidota;c__Bacteroidia;o__Bacteroidales;f__Barnesiellaceae;g__Barnesiella;s__unclassified_g__Barnesiella	0	0	0	0	0	0	0	0	0	0	0	0	0	0	0	20	0	0	21	0	0	0	0	0	0	0	8	0	0	0	0	0	0	0	0	11	21	0	15	0	0	6	0	0	0	0	0	0
ASV1591	d__Bacteria;k__norank_d__Bacteria;p__Firmicutes;c__Clostridia;o__Clostridia_vadinBB60_group;f__norank_o__Clostridia_vadinBB60_group;g__norank_f__norank_o__Clostridia_vadinBB60_group;s__unclassified_g__norank_f__norank_o__Clostridia_vadinBB60_group	0	0	10	0	0	0	14	0	0	0	0	0	0	0	0	0	0	0	0	0	0	0	0	0	0	0	0	0	0	0	0	0	0	0	0	12	0	0	0	0	0	0	0	0	0	0	0	0
ASV660	d__Bacteria;k__norank_d__Bacteria;p__Proteobacteria;c__Alphaproteobacteria;o__Rhodospirillales;f__norank_o__Rhodospirillales;g__norank_f__norank_o__Rhodospirillales;s__unidentified_rumen_bacterium_RF32	0	0	6	0	0	0	0	0	0	0	0	0	0	0	0	0	0	0	0	0	0	0	0	0	0	0	0	0	0	0	0	11	0	0	0	0	0	0	0	0	0	6	0	0	0	0	0	0
ASV1809	d__Bacteria;k__norank_d__Bacteria;p__Firmicutes;c__Clostridia;o__Oscillospirales;f__Oscillospiraceae;g__UCG-007;s__uncultured_bacterium_g__UCG-007	0	0	0	0	0	0	0	0	0	0	0	0	0	0	0	0	0	0	6	0	0	0	0	0	0	0	0	0	0	0	0	0	0	0	0	0	0	0	0	0	0	0	0	0	0	0	0	0
ASV1935	d__Bacteria;k__norank_d__Bacteria;p__Firmicutes;c__Clostridia;o__Lachnospirales;f__Lachnospiraceae;g__unclassified_f__Lachnospiraceae;s__unclassified_f__Lachnospiraceae	0	0	0	0	0	0	0	0	0	0	0	0	0	0	0	0	0	0	0	0	0	0	0	0	0	0	0	0	0	0	0	0	0	0	0	13	0	0	0	0	0	0	0	0	0	0	0	0
ASV2301	d__Bacteria;k__norank_d__Bacteria;p__Firmicutes;c__Clostridia;o__Oscillospirales;f__Ruminococcaceae;g__unclassified_f__Ruminococcaceae;s__unclassified_f__Ruminococcaceae	0	0	0	0	0	0	0	0	0	0	0	0	0	0	0	0	0	0	0	0	0	0	0	0	0	0	0	0	0	0	0	0	0	0	0	0	0	0	0	0	0	0	0	0	0	0	0	0
ASV1807	d__Bacteria;k__norank_d__Bacteria;p__Bacteroidota;c__Bacteroidia;o__Bacteroidales;f__Barnesiellaceae;g__Barnesiella;s__unclassified_g__Barnesiella	0	0	0	0	0	0	0	0	0	0	0	0	0	0	0	0	0	0	0	0	0	0	0	0	0	0	0	0	0	0	0	0	0	0	0	0	0	0	0	0	0	0	0	0	0	0	0	0
ASV3056	d__Bacteria;k__norank_d__Bacteria;p__Firmicutes;c__Bacilli;o__RF39;f__norank_o__RF39;g__norank_f__norank_o__RF39;s__uncultured_bacterium_g__norank_f__norank_o__RF39	0	0	0	0	0	0	0	0	0	0	0	0	0	0	0	0	0	0	0	0	0	0	0	0	0	0	0	0	0	0	0	0	0	0	0	0	0	0	0	0	0	0	0	0	0	0	0	0
ASV2552	d__Bacteria;k__norank_d__Bacteria;p__Firmicutes;c__Bacilli;o__RF39;f__norank_o__RF39;g__norank_f__norank_o__RF39;s__unclassified_g__norank_f__norank_o__RF39	0	0	0	0	0	0	0	0	0	0	0	0	0	0	0	0	0	0	131	0	0	0	0	0	0	0	0	0	0	0	0	0	0	0	0	0	0	0	0	0	0	0	0	0	0	0	0	0
ASV1417	d__Bacteria;k__norank_d__Bacteria;p__Firmicutes;c__Clostridia;o__Christensenellales;f__Christensenellaceae;g__Christensenellaceae_R-7_group;s__bacterium_enrichment_culture_clone_RB7c	0	0	0	0	0	0	0	0	0	0	0	0	0	0	0	0	0	0	0	0	0	0	0	0	0	0	0	0	0	0	0	0	0	0	0	0	0	5	0	0	0	0	0	0	0	0	0	0
ASV3057	d__Bacteria;k__norank_d__Bacteria;p__Bacteroidota;c__Bacteroidia;o__Bacteroidales;f__Muribaculaceae;g__norank_f__Muribaculaceae;s__unclassified_g__norank_f__Muribaculaceae	0	0	0	0	0	0	0	0	0	0	0	0	0	0	0	0	0	0	0	0	0	0	0	0	0	0	0	0	0	0	0	0	0	0	0	0	0	0	0	0	0	0	0	0	0	0	0	0
ASV569	d__Bacteria;k__norank_d__Bacteria;p__Firmicutes;c__Clostridia;o__Clostridia_vadinBB60_group;f__norank_o__Clostridia_vadinBB60_group;g__norank_f__norank_o__Clostridia_vadinBB60_group;s__uncultured_bacterium_g__norank_f__norank_o__Clostridia_vadinBB60_group	0	0	0	0	0	7	0	0	0	0	0	0	13	0	0	0	0	0	0	0	0	0	0	0	0	0	0	0	0	0	0	0	0	0	0	0	0	0	0	0	0	0	0	0	0	0	0	0
ASV1900	d__Bacteria;k__norank_d__Bacteria;p__Firmicutes;c__Bacilli;o__RF39;f__norank_o__RF39;g__norank_f__norank_o__RF39;s__unclassified_g__norank_f__norank_o__RF39	0	0	0	0	0	0	0	0	0	0	0	0	0	0	0	0	0	0	0	0	0	0	0	0	0	0	0	0	0	0	0	0	0	0	0	0	0	0	0	0	0	0	0	0	0	0	0	0
ASV2050	d__Bacteria;k__norank_d__Bacteria;p__Firmicutes;c__Clostridia;o__Christensenellales;f__Christensenellaceae;g__Christensenellaceae_R-7_group;s__bacterium_YE57	0	0	0	0	0	0	0	0	0	0	0	0	0	0	0	0	0	0	0	0	0	0	0	0	0	0	0	0	0	0	0	0	0	0	0	0	0	0	0	0	0	0	0	0	0	0	0	0
ASV3058	d__Bacteria;k__norank_d__Bacteria;p__Firmicutes;c__Clostridia;o__Lachnospirales;f__Lachnospiraceae;g__unclassified_f__Lachnospiraceae;s__unclassified_f__Lachnospiraceae	0	0	0	0	0	0	0	0	0	0	0	0	0	0	0	0	0	0	0	0	0	0	0	0	0	0	0	0	0	0	0	0	0	0	0	0	0	0	0	0	0	0	0	0	0	0	0	0
ASV3059	d__Bacteria;k__norank_d__Bacteria;p__Firmicutes;c__Clostridia;o__Clostridia_UCG-014;f__norank_o__Clostridia_UCG-014;g__norank_f__norank_o__Clostridia_UCG-014;s__unclassified_g__norank_f__norank_o__Clostridia_UCG-014	0	0	0	0	0	0	0	0	0	0	0	0	0	0	0	0	0	0	0	0	0	0	0	0	0	0	0	0	0	0	0	0	0	0	0	0	0	0	0	0	0	0	0	0	0	0	0	0
ASV3060	d__Bacteria;k__norank_d__Bacteria;p__Firmicutes;c__Clostridia;o__Clostridia_UCG-014;f__norank_o__Clostridia_UCG-014;g__norank_f__norank_o__Clostridia_UCG-014;s__unclassified_g__norank_f__norank_o__Clostridia_UCG-014	0	0	0	0	0	0	0	0	0	0	0	0	0	0	0	0	0	0	0	0	0	0	0	0	0	0	0	0	0	0	0	0	0	0	0	0	0	0	0	0	0	0	0	0	0	0	0	0
ASV3061	d__Bacteria;k__norank_d__Bacteria;p__Firmicutes;c__Clostridia;o__Oscillospirales;f__Ruminococcaceae;g__Subdoligranulum;s__uncultured_bacterium_g__Subdoligranulum	0	0	0	0	0	0	0	0	0	0	0	0	0	0	0	0	0	0	0	0	0	0	0	0	0	0	0	0	0	0	0	0	0	0	0	0	0	0	0	0	0	0	0	0	0	0	0	0
ASV1255	d__Bacteria;k__norank_d__Bacteria;p__Firmicutes;c__Clostridia;o__Clostridia_UCG-014;f__norank_o__Clostridia_UCG-014;g__norank_f__norank_o__Clostridia_UCG-014;s__unclassified_g__norank_f__norank_o__Clostridia_UCG-014	0	0	0	0	0	0	0	0	0	0	0	0	0	0	0	0	0	0	0	0	0	0	0	0	0	0	0	0	23	0	0	0	0	0	0	0	0	0	0	0	0	3	0	0	0	0	0	0
ASV2538	d__Bacteria;k__norank_d__Bacteria;p__Bacteroidota;c__Bacteroidia;o__Bacteroidales;f__Muribaculaceae;g__norank_f__Muribaculaceae;s__uncultured_bacterium_g__norank_f__Muribaculaceae	0	0	0	0	0	0	0	0	0	0	0	0	0	0	0	0	0	0	0	0	0	0	0	0	0	0	0	0	0	0	0	0	0	0	0	0	0	0	0	0	0	0	0	0	0	0	0	0
ASV282	d__Bacteria;k__norank_d__Bacteria;p__Firmicutes;c__Bacilli;o__Erysipelotrichales;f__Erysipelotrichaceae;g__norank_f__Erysipelotrichaceae;s__uncultured_bacterium_g__norank_f__Erysipelotrichaceae	0	0	0	0	0	4	0	0	0	5	4	0	3	0	10	0	0	0	0	0	0	0	0	0	0	10	0	0	4	5	0	0	0	0	3	4	12	0	0	0	0	0	0	5	6	4	0	0
ASV436	d__Bacteria;k__norank_d__Bacteria;p__Spirochaetota;c__Spirochaetia;o__Spirochaetales;f__Spirochaetaceae;g__Sphaerochaeta;s__uncultured_bacterium_g__Sphaerochaeta	0	0	0	0	0	0	0	0	0	0	0	2	0	0	0	0	0	0	0	0	0	0	0	0	0	0	2	0	0	0	0	0	0	0	0	0	0	0	0	0	0	0	0	0	0	0	0	0
ASV2490	d__Bacteria;k__norank_d__Bacteria;p__Bacteroidota;c__Bacteroidia;o__Bacteroidales;f__Bacteroidaceae;g__Bacteroides;s__Bacteroides_plebeius_DSM_17135	0	0	0	0	0	0	0	0	0	0	0	8	0	0	0	0	0	0	0	0	0	0	0	0	0	0	0	0	0	0	0	0	0	0	0	0	0	0	0	0	0	0	0	0	0	0	0	0
ASV3062	d__Bacteria;k__norank_d__Bacteria;p__Firmicutes;c__Clostridia;o__Clostridia_vadinBB60_group;f__norank_o__Clostridia_vadinBB60_group;g__norank_f__norank_o__Clostridia_vadinBB60_group;s__uncultured_bacterium_g__norank_f__norank_o__Clostridia_vadinBB60_group	0	0	0	0	0	0	0	0	0	0	0	0	0	0	0	0	0	0	0	0	0	0	0	0	0	0	0	0	0	0	0	0	0	0	0	0	0	0	0	0	0	0	0	0	0	0	0	0
ASV1088	d__Bacteria;k__norank_d__Bacteria;p__Firmicutes;c__Clostridia;o__Oscillospirales;f__Butyricicoccaceae;g__Butyricicoccus;s__unclassified_g__Butyricicoccus	0	0	0	0	0	27	0	0	0	0	0	9	0	0	0	0	0	0	0	0	0	0	31	0	0	0	0	0	0	14	0	0	0	0	0	0	0	0	0	0	0	13	0	0	10	0	0	0
ASV1134	d__Bacteria;k__norank_d__Bacteria;p__Bacteroidota;c__Bacteroidia;o__Bacteroidales;f__Rikenellaceae;g__Alistipes;s__unclassified_g__Alistipes	0	0	9	0	0	0	19	0	0	0	0	0	0	0	0	24	0	0	0	0	0	0	0	0	0	0	0	0	0	0	0	0	0	0	0	0	174	0	6	0	0	0	0	0	0	0	0	0
ASV502	d__Bacteria;k__norank_d__Bacteria;p__Firmicutes;c__Bacilli;o__Lactobacillales;f__Lactobacillaceae;g__Lactobacillus;s__unclassified_g__Lactobacillus	0	0	0	0	0	0	0	7	0	0	0	13	0	0	0	0	0	14	0	19	66	0	0	0	0	0	0	11	0	8	0	13	0	0	55	20	0	0	0	8	0	0	0	11	0	5	0	0
ASV1788	d__Bacteria;k__norank_d__Bacteria;p__Firmicutes;c__Clostridia;o__Oscillospirales;f__Oscillospiraceae;g__Papillibacter;s__uncultured_bacterium_g__Papillibacter	0	0	0	0	0	0	0	0	0	0	0	0	0	0	0	0	0	0	8	0	0	0	0	0	0	0	0	0	0	0	0	0	0	0	0	0	0	0	0	0	0	6	0	0	0	0	0	0
ASV3063	d__Bacteria;k__norank_d__Bacteria;p__Firmicutes;c__Clostridia;o__Monoglobales;f__Monoglobaceae;g__Monoglobus;s__uncultured_bacterium_g__Monoglobus	0	0	0	0	0	0	0	0	0	0	0	0	0	0	0	0	0	0	0	0	0	0	0	0	0	0	0	0	0	0	0	0	0	0	0	0	0	0	0	0	0	0	0	0	0	0	0	0
ASV3064	d__Bacteria;k__norank_d__Bacteria;p__Firmicutes;c__Bacilli;o__RF39;f__norank_o__RF39;g__norank_f__norank_o__RF39;s__unclassified_g__norank_f__norank_o__RF39	0	0	0	0	0	0	0	0	0	0	0	0	0	0	0	0	0	0	0	0	0	0	0	0	0	0	0	0	0	0	0	0	0	0	0	0	0	0	0	0	0	0	0	0	0	0	0	0
ASV697	d__Bacteria;k__norank_d__Bacteria;p__Firmicutes;c__Clostridia;o__Peptostreptococcales-Tissierellales;f__Anaerovoracaceae;g__unclassified_f__Anaerovoracaceae;s__unclassified_f__Anaerovoracaceae	0	0	0	0	0	0	0	2	0	0	0	5	0	0	0	0	0	0	0	0	0	0	0	0	0	0	0	0	0	0	0	4	0	0	0	0	0	0	0	0	0	0	0	0	0	0	0	0
ASV1217	d__Bacteria;k__norank_d__Bacteria;p__Firmicutes;c__Clostridia;o__Lachnospirales;f__Lachnospiraceae;g__unclassified_f__Lachnospiraceae;s__unclassified_f__Lachnospiraceae	0	0	0	0	0	9	0	0	0	19	0	0	0	0	0	10	0	0	9	0	0	0	0	0	0	0	0	0	0	0	0	0	0	0	0	0	0	0	0	0	0	0	0	0	0	0	0	0
ASV1225	d__Bacteria;k__norank_d__Bacteria;p__Firmicutes;c__Clostridia;o__Oscillospirales;f__Oscillospiraceae;g__V9D2013_group;s__uncultured_bacterium_g__V9D2013_group	0	0	0	0	0	9	0	0	0	0	0	0	0	0	0	7	0	0	0	0	0	0	0	0	0	0	0	0	0	0	0	0	0	0	0	0	0	0	0	4	0	0	0	0	0	0	0	0
ASV1522	d__Bacteria;k__norank_d__Bacteria;p__Firmicutes;c__Clostridia;o__Oscillospirales;f__Ruminococcaceae;g__unclassified_f__Ruminococcaceae;s__unclassified_f__Ruminococcaceae	0	0	0	0	0	0	0	0	0	0	0	0	0	0	0	0	0	0	0	0	0	0	0	0	0	0	0	0	0	0	0	0	0	0	0	0	0	0	0	0	0	0	0	0	0	0	0	0
ASV1774	d__Bacteria;k__norank_d__Bacteria;p__Firmicutes;c__Clostridia;o__Oscillospirales;f__Oscillospiraceae;g__unclassified_f__Oscillospiraceae;s__unclassified_f__Oscillospiraceae	0	0	0	0	0	0	0	0	0	0	0	0	0	0	0	0	0	0	0	0	0	0	0	0	0	0	0	0	0	0	0	0	0	0	0	0	0	0	0	0	0	0	0	0	0	0	0	0
ASV1840	d__Bacteria;k__norank_d__Bacteria;p__Firmicutes;c__Clostridia;o__Oscillospirales;f__Ruminococcaceae;g__norank_f__Ruminococcaceae;s__unclassified_g__norank_f__Ruminococcaceae	0	0	0	0	0	0	0	0	0	0	0	0	0	0	0	0	0	0	0	0	0	0	0	0	0	0	0	0	0	0	0	0	0	0	0	0	0	0	0	0	0	0	0	0	0	0	0	0
ASV1991	d__Bacteria;k__norank_d__Bacteria;p__Firmicutes;c__Clostridia;o__Peptococcales;f__Peptococcaceae;g__norank_f__Peptococcaceae;s__unclassified_g__norank_f__Peptococcaceae	0	0	0	0	0	0	0	0	0	0	0	0	0	0	0	0	0	0	0	0	0	0	0	0	0	0	0	0	0	0	0	0	0	0	0	0	0	0	0	0	0	0	0	0	0	0	0	0
ASV1720	d__Bacteria;k__norank_d__Bacteria;p__Desulfobacterota;c__Desulfovibrionia;o__Desulfovibrionales;f__Desulfovibrionaceae;g__unclassified_f__Desulfovibrionaceae;s__unclassified_f__Desulfovibrionaceae	0	0	0	0	0	0	0	0	0	0	0	0	0	0	0	0	0	0	0	0	0	0	0	0	0	0	0	0	0	0	0	0	0	0	0	0	0	0	0	0	0	0	0	0	0	0	0	0
ASV1943	d__Bacteria;k__norank_d__Bacteria;p__Firmicutes;c__Bacilli;o__RF39;f__norank_o__RF39;g__norank_f__norank_o__RF39;s__uncultured_bacterium_g__norank_f__norank_o__RF39	0	0	0	0	0	0	0	0	0	0	0	0	0	0	0	0	0	0	0	0	0	0	0	0	0	0	0	0	0	0	0	0	0	0	0	0	0	0	0	0	0	0	0	0	0	0	0	0
ASV462	d__Bacteria;k__norank_d__Bacteria;p__Firmicutes;c__Bacilli;o__Erysipelotrichales;f__unclassified_o__Erysipelotrichales;g__unclassified_o__Erysipelotrichales;s__unclassified_o__Erysipelotrichales	0	0	2	0	0	0	0	0	0	0	0	0	0	0	0	0	0	0	0	0	2	2	0	0	0	0	0	0	0	0	0	0	0	0	0	0	4	0	0	7	0	4	0	0	0	0	0	0
ASV1988	d__Bacteria;k__norank_d__Bacteria;p__Firmicutes;c__Clostridia;o__Clostridia_vadinBB60_group;f__norank_o__Clostridia_vadinBB60_group;g__norank_f__norank_o__Clostridia_vadinBB60_group;s__unclassified_g__norank_f__norank_o__Clostridia_vadinBB60_group	0	0	0	0	0	0	0	0	0	0	0	0	0	0	0	0	0	0	0	0	0	0	0	0	0	0	0	0	0	0	0	0	0	0	0	0	0	0	0	0	0	0	0	0	0	0	0	0
ASV699	d__Bacteria;k__norank_d__Bacteria;p__Firmicutes;c__Clostridia;o__Clostridia_vadinBB60_group;f__norank_o__Clostridia_vadinBB60_group;g__norank_f__norank_o__Clostridia_vadinBB60_group;s__uncultured_bacterium_g__norank_f__norank_o__Clostridia_vadinBB60_group	0	0	0	0	0	0	12	0	0	0	0	0	0	0	0	0	0	0	0	0	0	0	0	0	0	0	0	0	0	0	0	4	0	0	0	0	0	0	0	0	0	0	0	0	0	0	0	0
ASV713	d__Bacteria;k__norank_d__Bacteria;p__Firmicutes;c__Bacilli;o__RF39;f__norank_o__RF39;g__norank_f__norank_o__RF39;s__Firmicutes_bacterium_CAG822	0	0	3	0	0	0	0	0	0	0	0	0	0	0	0	0	0	0	9	0	0	0	6	0	0	0	57	0	0	36	0	3	0	0	0	6	0	0	0	0	0	0	0	0	0	0	0	0
ASV2387	d__Bacteria;k__norank_d__Bacteria;p__Firmicutes;c__Bacilli;o__Erysipelotrichales;f__Erysipelotrichaceae;g__Holdemania;s__unclassified_g__Holdemania	0	0	0	0	0	0	0	0	0	0	0	0	0	0	0	0	0	0	0	0	0	0	0	0	0	0	0	0	0	0	0	0	0	0	0	0	0	0	0	0	0	0	0	0	0	0	0	0
ASV1281	d__Bacteria;k__norank_d__Bacteria;p__Firmicutes;c__Clostridia;o__Lachnospirales;f__Lachnospiraceae;g__unclassified_f__Lachnospiraceae;s__unclassified_f__Lachnospiraceae	0	0	0	3	0	5	0	0	0	0	0	0	0	0	0	0	0	0	0	0	0	0	0	0	0	0	9	0	0	0	0	0	0	0	0	4	0	0	0	0	0	0	0	0	0	0	0	0
ASV1402	d__Bacteria;k__norank_d__Bacteria;p__Firmicutes;c__Clostridia;o__Clostridia_vadinBB60_group;f__norank_o__Clostridia_vadinBB60_group;g__norank_f__norank_o__Clostridia_vadinBB60_group;s__uncultured_bacterium_g__norank_f__norank_o__Clostridia_vadinBB60_group	0	0	0	0	0	0	0	0	0	0	0	0	0	0	0	0	0	0	0	0	0	0	0	0	0	0	0	0	0	0	0	0	0	0	0	0	0	13	0	0	0	0	0	0	0	0	0	0
ASV2299	d__Bacteria;k__norank_d__Bacteria;p__Firmicutes;c__Clostridia;o__Clostridia_vadinBB60_group;f__norank_o__Clostridia_vadinBB60_group;g__norank_f__norank_o__Clostridia_vadinBB60_group;s__uncultured_bacterium_g__norank_f__norank_o__Clostridia_vadinBB60_group	0	0	0	0	0	0	0	0	0	0	0	0	0	0	0	0	0	0	0	0	0	0	0	0	0	0	0	0	0	0	0	0	0	0	0	0	0	0	0	0	0	0	0	0	0	0	0	0
ASV1468	d__Bacteria;k__norank_d__Bacteria;p__Firmicutes;c__Clostridia;o__Peptococcales;f__Peptococcaceae;g__norank_f__Peptococcaceae;s__unclassified_g__norank_f__Peptococcaceae	0	0	0	0	3	0	0	0	0	0	0	0	0	7	0	0	0	0	0	0	0	0	0	0	0	0	0	0	0	0	0	0	0	0	0	0	0	0	0	6	0	0	0	0	0	0	0	0
ASV2539	d__Bacteria;k__norank_d__Bacteria;p__Firmicutes;c__Bacilli;o__RF39;f__norank_o__RF39;g__norank_f__norank_o__RF39;s__unclassified_g__norank_f__norank_o__RF39	0	0	0	0	0	0	0	0	0	0	0	0	0	0	0	0	0	0	0	0	0	0	0	0	0	0	0	0	0	0	0	0	0	0	0	0	0	0	0	0	0	0	0	0	0	0	0	0
ASV3065	d__Bacteria;k__norank_d__Bacteria;p__Firmicutes;c__Clostridia;o__Clostridia_vadinBB60_group;f__norank_o__Clostridia_vadinBB60_group;g__norank_f__norank_o__Clostridia_vadinBB60_group;s__uncultured_bacterium_g__norank_f__norank_o__Clostridia_vadinBB60_group	0	0	0	0	0	0	0	0	0	0	0	0	0	0	0	0	0	0	0	0	0	0	0	0	0	0	0	0	0	0	0	0	0	0	0	0	0	0	0	0	0	0	0	0	0	0	0	0
ASV2309	d__Bacteria;k__norank_d__Bacteria;p__Firmicutes;c__Clostridia;o__Clostridia_vadinBB60_group;f__norank_o__Clostridia_vadinBB60_group;g__norank_f__norank_o__Clostridia_vadinBB60_group;s__uncultured_bacterium_g__norank_f__norank_o__Clostridia_vadinBB60_group	0	0	0	0	0	0	0	0	0	0	0	0	0	0	0	0	0	0	0	0	0	0	0	0	0	0	0	0	0	0	0	0	0	0	0	0	0	0	0	0	0	0	0	0	0	0	0	0
ASV1310	d__Bacteria;k__norank_d__Bacteria;p__Firmicutes;c__Clostridia;o__Clostridia_vadinBB60_group;f__norank_o__Clostridia_vadinBB60_group;g__norank_f__norank_o__Clostridia_vadinBB60_group;s__uncultured_bacterium_g__norank_f__norank_o__Clostridia_vadinBB60_group	0	0	0	0	0	0	0	0	0	0	0	0	0	0	0	0	0	0	0	0	0	0	0	0	0	0	0	0	0	0	0	0	0	0	0	0	0	0	0	0	0	0	0	0	0	0	0	0
ASV1884	d__Bacteria;k__norank_d__Bacteria;p__Elusimicrobiota;c__Elusimicrobia;o__Elusimicrobiales;f__Elusimicrobiaceae;g__Elusimicrobium;s__uncultured_bacterium_g__Elusimicrobium	0	0	0	0	0	0	0	0	0	0	0	0	0	0	0	0	0	0	0	0	0	0	0	0	0	0	0	0	0	0	0	0	0	0	0	0	0	0	0	0	0	0	0	0	0	0	0	0
ASV1846	d__Bacteria;k__norank_d__Bacteria;p__Firmicutes;c__Clostridia;o__Oscillospirales;f__norank_o__Oscillospirales;g__norank_f__norank_o__Oscillospirales;s__uncultured_bacterium_g__norank_f__norank_o__Oscillospirales	0	0	0	0	0	0	0	0	0	0	0	0	0	0	0	0	0	0	0	0	0	0	0	0	0	0	0	0	0	0	0	0	0	0	0	0	0	0	0	0	0	0	0	0	0	0	0	0
ASV1803	d__Bacteria;k__norank_d__Bacteria;p__Firmicutes;c__Bacilli;o__Erysipelotrichales;f__Erysipelatoclostridiaceae;g__Erysipelotrichaceae_UCG-003;s__uncultured_bacterium_g__Erysipelotrichaceae_UCG-003	0	0	0	0	0	0	0	0	0	0	0	0	0	0	0	0	0	0	0	0	0	0	0	0	0	0	0	0	0	0	0	0	0	0	0	7	0	0	0	0	0	0	0	0	0	0	0	0
ASV2997	d__Bacteria;k__norank_d__Bacteria;p__Firmicutes;c__Clostridia;o__Christensenellales;f__Christensenellaceae;g__norank_f__Christensenellaceae;s__unclassified_g__norank_f__Christensenellaceae	0	0	0	0	0	0	0	0	0	0	0	0	0	0	0	0	0	0	0	0	0	0	0	0	0	0	0	0	0	0	0	0	0	0	0	0	0	0	0	0	0	0	0	0	0	0	0	0
ASV2307	d__Bacteria;k__norank_d__Bacteria;p__Firmicutes;c__Clostridia;o__Clostridia_vadinBB60_group;f__norank_o__Clostridia_vadinBB60_group;g__norank_f__norank_o__Clostridia_vadinBB60_group;s__uncultured_bacterium_g__norank_f__norank_o__Clostridia_vadinBB60_group	0	0	0	0	0	0	0	0	0	0	0	0	0	0	0	0	0	0	0	0	0	0	0	0	0	0	0	0	0	0	0	0	0	0	0	0	0	0	0	0	0	0	0	0	0	0	0	0
ASV2560	d__Bacteria;k__norank_d__Bacteria;p__Firmicutes;c__Clostridia;o__Oscillospirales;f__Ruminococcaceae;g__Paludicola;s__unclassified_g__Paludicola	0	0	0	0	0	0	0	0	0	0	0	0	0	0	0	0	0	0	3	0	0	0	0	0	0	0	0	0	0	0	0	0	0	0	0	0	0	0	0	0	0	0	0	0	0	0	0	0
ASV2548	d__Bacteria;k__norank_d__Bacteria;p__Firmicutes;c__Clostridia;o__Eubacteriales;f__Anaerofustaceae;g__Anaerofustis;s__Anaerofustis_sp._Marseille-P2832	0	0	0	0	0	0	0	0	0	0	0	0	0	0	0	0	0	0	0	0	0	0	0	0	0	0	0	0	0	0	0	0	0	0	0	0	0	0	0	0	0	0	0	0	0	0	0	0
ASV260	d__Bacteria;k__norank_d__Bacteria;p__Firmicutes;c__Clostridia;o__Peptococcales;f__Peptococcaceae;g__norank_f__Peptococcaceae;s__uncultured_bacterium_g__norank_f__Peptococcaceae	0	4	0	0	0	0	0	0	0	0	0	0	0	0	0	0	0	0	0	0	0	0	0	0	0	0	0	0	0	0	0	0	0	0	0	0	0	0	0	0	0	0	0	0	0	0	0	0
ASV3066	d__Bacteria;k__norank_d__Bacteria;p__Firmicutes;c__Clostridia;o__Christensenellales;f__Christensenellaceae;g__Christensenellaceae_R-7_group;s__unclassified_g__Christensenellaceae_R-7_group	0	0	0	0	0	0	0	0	0	0	0	0	0	0	0	0	0	0	0	0	0	0	0	0	0	0	0	0	0	0	0	0	0	0	0	0	0	0	0	0	0	0	0	0	0	0	0	0
ASV3067	d__Bacteria;k__norank_d__Bacteria;p__Firmicutes;c__Clostridia;o__Oscillospirales;f__unclassified_o__Oscillospirales;g__unclassified_o__Oscillospirales;s__unclassified_o__Oscillospirales	0	0	0	0	0	0	0	0	0	0	0	0	0	0	0	0	0	0	0	0	0	0	0	0	0	0	0	0	0	0	0	0	0	0	0	0	0	0	0	0	0	0	0	0	0	0	0	0
ASV3068	d__Bacteria;k__norank_d__Bacteria;p__Cyanobacteria;c__Vampirivibrionia;o__Gastranaerophilales;f__norank_o__Gastranaerophilales;g__norank_f__norank_o__Gastranaerophilales;s__uncultured_bacterium_g__norank_f__norank_o__Gastranaerophilales	0	0	0	0	0	0	0	0	0	0	0	0	0	0	0	0	0	0	0	0	0	0	0	0	0	0	0	0	0	0	0	0	0	0	0	0	0	0	0	0	0	0	0	0	0	0	0	0
ASV595	d__Bacteria;k__norank_d__Bacteria;p__Firmicutes;c__Clostridia;o__Oscillospirales;f__norank_o__Oscillospirales;g__norank_f__norank_o__Oscillospirales;s__unclassified_g__norank_f__norank_o__Oscillospirales	0	0	0	0	0	4	5	0	0	0	5	0	0	4	0	3	0	0	3	2	0	0	0	0	0	0	6	0	0	0	0	0	0	2	0	0	0	3	0	0	0	5	0	4	3	2	0	0
ASV2749	d__Bacteria;k__norank_d__Bacteria;p__Actinobacteriota;c__Coriobacteriia;o__Coriobacteriales;f__Eggerthellaceae;g__CHKCI002;s__uncultured_bacterium_g__CHKCI002	0	0	0	0	0	7	0	0	0	0	0	0	20	0	0	0	0	0	0	0	0	0	0	0	0	0	0	0	0	0	0	0	0	37	0	0	0	0	0	0	0	0	0	0	0	0	0	0
ASV3069	d__Bacteria;k__norank_d__Bacteria;p__Firmicutes;c__Clostridia;o__Lachnospirales;f__Lachnospiraceae;g__Tyzzerella;s__uncultured_bacterium_g__Tyzzerella	0	0	0	0	0	0	0	0	0	0	0	0	0	0	0	0	0	0	0	0	0	0	0	0	0	0	0	0	0	0	0	0	0	0	0	0	0	0	0	0	0	0	0	0	0	0	0	0
ASV322	d__Bacteria;k__norank_d__Bacteria;p__Bacteroidota;c__Bacteroidia;o__Bacteroidales;f__Bacteroidaceae;g__Bacteroides;s__Bacteroides_gallinaceum	0	0	0	0	618	152	0	0	0	0	0	0	0	30	0	1073	0	0	58	0	0	447	0	0	0	0	0	330	0	0	0	0	0	0	0	0	0	247	0	128	0	0	0	0	55	0	0	0
ASV1333	d__Bacteria;k__norank_d__Bacteria;p__Bacteroidota;c__Bacteroidia;o__Bacteroidales;f__Bacteroidaceae;g__Bacteroides;s__Bacteroides_gallinaceum	0	0	0	0	0	0	0	0	0	0	0	0	0	0	0	0	0	0	0	0	0	0	0	0	0	0	0	0	0	0	0	0	0	0	0	0	0	0	0	0	0	0	0	0	0	0	0	0
ASV1334	d__Bacteria;k__norank_d__Bacteria;p__Firmicutes;c__Clostridia;o__Lachnospirales;f__Lachnospiraceae;g__Ruminococcus_torques_group;s__unclassified_g__Ruminococcus_torques_group	0	0	0	0	0	0	0	0	0	0	0	0	0	0	0	0	0	0	0	0	0	0	0	0	0	0	0	0	0	0	0	0	0	0	0	0	0	0	0	0	0	0	0	0	0	0	0	0
ASV1335	d__Bacteria;k__norank_d__Bacteria;p__Firmicutes;c__Clostridia;o__Lachnospirales;f__Lachnospiraceae;g__unclassified_f__Lachnospiraceae;s__unclassified_f__Lachnospiraceae	0	0	0	0	0	0	0	0	0	0	0	0	0	0	0	0	0	0	0	0	0	0	0	0	0	0	0	0	0	0	0	0	0	0	0	0	0	0	0	0	0	0	0	0	0	0	0	0
ASV1227	d__Bacteria;k__norank_d__Bacteria;p__Bacteroidota;c__Bacteroidia;o__Bacteroidales;f__Bacteroidaceae;g__Bacteroides;s__Bacteroides_barnesiae	0	0	0	0	0	0	0	0	0	0	0	0	0	0	0	6	0	0	0	0	0	0	0	0	0	0	0	0	0	0	0	0	0	0	0	0	0	0	0	46	0	0	0	0	0	0	0	0
ASV1336	d__Bacteria;k__norank_d__Bacteria;p__Firmicutes;c__Negativicutes;o__Veillonellales-Selenomonadales;f__Selenomonadaceae;g__Megamonas;s__unclassified_g__Megamonas	0	0	0	0	0	0	0	0	0	0	0	0	0	0	0	0	0	0	0	0	0	0	0	0	0	0	0	0	0	0	0	0	0	0	0	0	0	0	0	0	0	0	0	0	0	0	0	0
ASV138	d__Bacteria;k__norank_d__Bacteria;p__Firmicutes;c__Clostridia;o__Oscillospirales;f__Ruminococcaceae;g__unclassified_f__Ruminococcaceae;s__unclassified_f__Ruminococcaceae	0	0	0	0	0	0	0	0	0	0	0	0	0	0	0	0	0	27	0	0	0	0	0	0	0	0	0	0	0	0	0	30	0	0	0	0	0	0	0	0	0	0	0	0	0	0	0	0
ASV1248	d__Bacteria;k__norank_d__Bacteria;p__Firmicutes;c__Clostridia;o__Clostridia_UCG-014;f__norank_o__Clostridia_UCG-014;g__norank_f__norank_o__Clostridia_UCG-014;s__unclassified_g__norank_f__norank_o__Clostridia_UCG-014	0	0	0	0	0	0	0	0	0	0	0	0	0	0	0	0	0	0	0	0	0	0	0	0	0	0	0	0	34	0	0	0	0	0	0	0	0	0	0	0	0	12	0	0	0	0	19	0
ASV774	d__Bacteria;k__norank_d__Bacteria;p__Firmicutes;c__Clostridia;o__Oscillospirales;f__Ruminococcaceae;g__norank_f__Ruminococcaceae;s__unclassified_g__norank_f__Ruminococcaceae	0	0	0	0	0	0	0	0	0	0	0	0	0	0	29	0	0	0	0	0	0	3	0	0	145	0	0	0	0	0	0	0	0	0	0	0	0	0	0	0	0	9	0	14	0	0	0	0
ASV573	d__Bacteria;k__norank_d__Bacteria;p__Firmicutes;c__Clostridia;o__Lachnospirales;f__Lachnospiraceae;g__unclassified_f__Lachnospiraceae;s__unclassified_f__Lachnospiraceae	0	5	0	0	6	0	0	0	0	35	0	0	9	0	0	14	0	0	0	0	0	0	0	0	0	20	0	0	6	0	0	15	0	3	9	0	10	0	0	0	5	0	0	0	0	0	0	0
ASV417	d__Bacteria;k__norank_d__Bacteria;p__Actinobacteriota;c__Coriobacteriia;o__Coriobacteriales;f__Coriobacteriaceae;g__Enorma;s__uncultured_bacterium_g__Enorma	0	0	0	0	0	25	0	0	0	10	26	12	0	0	0	0	200	0	0	21	0	12	57	0	21	0	0	0	0	5	0	0	0	472	0	0	0	0	0	0	0	18	0	0	0	0	0	0
ASV1337	d__Bacteria;k__norank_d__Bacteria;p__Bacteroidota;c__Bacteroidia;o__Bacteroidales;f__Bacteroidaceae;g__Bacteroides;s__unclassified_g__Bacteroides	0	0	0	0	0	0	0	0	0	0	0	0	0	0	0	0	0	0	0	0	0	0	0	0	0	0	0	0	0	0	0	0	0	0	0	0	0	0	0	46	0	0	0	0	0	0	0	0
ASV1338	d__Bacteria;k__norank_d__Bacteria;p__Firmicutes;c__Clostridia;o__Clostridia_UCG-014;f__norank_o__Clostridia_UCG-014;g__norank_f__norank_o__Clostridia_UCG-014;s__unclassified_g__norank_f__norank_o__Clostridia_UCG-014	0	0	0	0	0	0	0	0	0	0	0	0	0	0	0	0	0	0	0	0	0	0	0	0	0	0	0	0	0	0	0	0	0	0	0	0	0	0	0	0	0	0	0	0	0	0	0	0
ASV1339	d__Bacteria;k__norank_d__Bacteria;p__Firmicutes;c__Negativicutes;o__Veillonellales-Selenomonadales;f__Selenomonadaceae;g__Megamonas;s__unclassified_g__Megamonas	0	0	0	0	0	0	0	0	0	0	0	0	0	0	0	0	0	0	0	0	0	0	0	0	0	0	0	0	0	0	0	0	0	0	0	0	0	0	0	0	0	0	0	0	0	0	0	0
ASV844	d__Bacteria;k__norank_d__Bacteria;p__Firmicutes;c__Clostridia;o__Oscillospirales;f__Ruminococcaceae;g__norank_f__Ruminococcaceae;s__unclassified_g__norank_f__Ruminococcaceae	0	28	0	0	0	0	0	0	0	29	10	0	0	9	67	0	0	0	0	0	0	33	0	0	12	0	0	55	0	0	0	0	0	0	0	0	0	0	0	0	0	0	0	0	0	0	0	0
ASV1340	d__Bacteria;k__norank_d__Bacteria;p__Firmicutes;c__Negativicutes;o__Veillonellales-Selenomonadales;f__Selenomonadaceae;g__Megamonas;s__unclassified_g__Megamonas	0	0	0	0	0	0	0	0	0	0	0	0	0	0	0	0	0	0	0	0	0	0	0	0	0	0	0	0	0	0	0	0	0	0	0	0	0	0	0	0	0	0	0	0	0	0	0	0
ASV1341	d__Bacteria;k__norank_d__Bacteria;p__Bacteroidota;c__Bacteroidia;o__Bacteroidales;f__Bacteroidaceae;g__Bacteroides;s__unclassified_g__Bacteroides	0	0	0	0	0	0	0	0	0	0	0	0	0	0	0	0	0	0	0	0	0	0	0	0	0	0	0	0	0	0	0	0	0	0	0	0	0	0	0	0	0	0	0	0	0	0	0	0
ASV1343	d__Bacteria;k__norank_d__Bacteria;p__Firmicutes;c__Clostridia;o__Oscillospirales;f__Oscillospiraceae;g__unclassified_f__Oscillospiraceae;s__unclassified_f__Oscillospiraceae	0	0	0	0	0	0	0	0	0	0	0	0	0	0	0	0	0	0	0	0	0	0	0	0	0	0	0	0	0	0	0	0	0	0	0	0	0	0	0	0	0	0	0	0	0	0	0	0
ASV643	d__Bacteria;k__norank_d__Bacteria;p__Firmicutes;c__Clostridia;o__Oscillospirales;f__Oscillospiraceae;g__unclassified_f__Oscillospiraceae;s__unclassified_f__Oscillospiraceae	0	0	0	0	0	0	0	0	0	0	0	0	0	0	0	0	0	0	0	0	0	0	0	0	0	0	0	0	0	0	0	15	0	0	0	0	0	0	0	0	0	0	0	0	0	0	0	0
ASV1345	d__Bacteria;k__norank_d__Bacteria;p__Firmicutes;c__Bacilli;o__Erysipelotrichales;f__Erysipelatoclostridiaceae;g__Erysipelatoclostridium;s__unclassified_g__Erysipelatoclostridium	0	0	0	0	0	0	0	0	0	0	0	0	0	0	0	0	0	0	0	0	0	0	0	0	0	0	0	0	0	0	0	0	0	0	0	0	0	0	0	0	0	0	0	0	0	0	0	0
ASV1346	d__Bacteria;k__norank_d__Bacteria;p__Bacteroidota;c__Bacteroidia;o__Bacteroidales;f__unclassified_o__Bacteroidales;g__unclassified_o__Bacteroidales;s__unclassified_o__Bacteroidales	0	0	0	0	0	0	0	0	0	0	0	0	0	0	0	0	0	0	0	0	0	0	0	0	0	0	0	0	0	0	0	0	0	0	0	0	0	0	0	0	0	0	0	0	0	0	0	0
ASV662	d__Bacteria;k__norank_d__Bacteria;p__Firmicutes;c__Clostridia;o__Oscillospirales;f__Ruminococcaceae;g__norank_f__Ruminococcaceae;s__uncultured_bacterium_g__norank_f__Ruminococcaceae	0	0	0	0	21	0	0	0	0	0	31	0	4	0	41	0	0	0	0	0	0	7	0	0	7	0	0	13	0	11	13	10	0	0	7	0	0	0	0	0	12	0	0	0	8	0	0	0
ASV1347	d__Bacteria;k__norank_d__Bacteria;p__Bacteroidota;c__Bacteroidia;o__Bacteroidales;f__Barnesiellaceae;g__unclassified_f__Barnesiellaceae;s__unclassified_f__Barnesiellaceae	0	0	0	0	0	0	0	0	0	0	0	0	0	0	0	0	0	0	0	0	0	0	0	0	0	0	0	0	0	0	0	0	0	0	0	0	0	0	0	0	0	0	0	0	0	0	0	0
ASV858	d__Bacteria;k__norank_d__Bacteria;p__Firmicutes;c__Clostridia;o__Peptostreptococcales-Tissierellales;f__Anaerovoracaceae;g__Eubacterium_brachy_group;s__uncultured_bacterium_g__Eubacterium_brachy_group	0	0	3	0	0	5	8	0	0	10	6	0	0	0	0	0	0	0	0	4	3	0	0	0	0	6	6	7	0	0	6	0	0	0	5	2	5	0	0	0	10	6	0	0	5	5	0	0
ASV847	d__Bacteria;k__norank_d__Bacteria;p__Firmicutes;c__Clostridia;o__Peptostreptococcales-Tissierellales;f__Anaerovoracaceae;g__unclassified_f__Anaerovoracaceae;s__unclassified_f__Anaerovoracaceae	0	3	0	0	0	0	0	0	0	0	8	0	0	7	0	0	0	0	0	0	0	0	0	0	0	3	0	0	0	8	0	0	2	0	0	0	0	0	0	0	0	0	0	0	3	0	0	0
ASV1348	d__Bacteria;k__norank_d__Bacteria;p__Firmicutes;c__Clostridia;o__Oscillospirales;f__Ruminococcaceae;g__Paludicola;s__uncultured_bacterium_g__Paludicola	0	0	0	0	0	0	0	0	0	6	0	0	0	0	0	0	0	0	0	0	0	0	0	0	4	0	0	0	0	0	0	0	0	0	0	0	0	0	0	0	0	0	0	0	0	0	0	0
ASV839	d__Bacteria;k__norank_d__Bacteria;p__Firmicutes;c__Clostridia;o__Oscillospirales;f__UCG-010;g__norank_f__UCG-010;s__unclassified_g__norank_f__UCG-010	0	0	0	0	0	2	0	0	0	6	11	0	0	0	0	13	0	0	0	0	0	4	0	0	0	0	0	0	0	0	0	0	0	0	0	0	14	0	0	0	0	0	0	0	0	0	0	0
ASV1349	d__Bacteria;k__norank_d__Bacteria;p__Firmicutes;c__Clostridia;o__Oscillospirales;f__Ruminococcaceae;g__Paludicola;s__uncultured_bacterium_g__Paludicola	0	0	0	0	0	0	0	0	0	0	0	0	8	0	0	0	0	0	0	0	0	0	0	0	0	0	0	0	0	0	0	0	0	0	0	0	0	0	0	0	0	0	0	0	0	0	0	0
ASV1350	d__Bacteria;k__norank_d__Bacteria;p__Fusobacteriota;c__Fusobacteriia;o__Fusobacteriales;f__Fusobacteriaceae;g__Fusobacterium;s__unclassified_g__Fusobacterium	0	0	0	0	0	0	0	0	0	0	0	0	0	0	0	0	0	0	0	0	0	0	0	0	0	0	0	0	0	0	0	0	0	0	0	0	0	0	0	0	0	0	0	0	0	0	0	0
ASV1351	d__Bacteria;k__norank_d__Bacteria;p__Firmicutes;c__Clostridia;o__Oscillospirales;f__Eubacterium_coprostanoligenes_group;g__norank_f__Eubacterium_coprostanoligenes_group;s__unclassified_g__norank_f__Eubacterium_coprostanoligenes_group	0	0	0	0	0	0	0	0	0	0	0	0	0	0	0	0	0	0	0	0	0	0	0	0	0	0	0	0	0	0	0	0	0	0	0	0	0	0	0	0	0	0	0	0	0	0	0	0
ASV1353	d__Bacteria;k__norank_d__Bacteria;p__Firmicutes;c__Clostridia;o__Lachnospirales;f__Lachnospiraceae;g__unclassified_f__Lachnospiraceae;s__unclassified_f__Lachnospiraceae	0	0	0	0	0	0	0	0	0	0	0	0	0	0	0	0	0	0	0	0	0	0	0	0	0	0	0	0	0	0	0	0	0	0	0	0	0	0	0	0	0	0	0	0	0	0	0	0
ASV1126	d__Bacteria;k__norank_d__Bacteria;p__Firmicutes;c__Clostridia;o__Clostridia_vadinBB60_group;f__norank_o__Clostridia_vadinBB60_group;g__norank_f__norank_o__Clostridia_vadinBB60_group;s__uncultured_bacterium_g__norank_f__norank_o__Clostridia_vadinBB60_group	0	0	3	0	0	0	0	5	0	0	0	0	6	0	0	0	0	0	0	0	0	0	0	0	0	0	0	0	0	0	0	0	0	0	0	0	4	0	0	0	0	0	0	0	0	0	0	0
ASV1354	d__Bacteria;k__norank_d__Bacteria;p__Firmicutes;c__Clostridia;o__Peptostreptococcales-Tissierellales;f__Peptostreptococcaceae;g__unclassified_f__Peptostreptococcaceae;s__unclassified_f__Peptostreptococcaceae	0	0	0	0	0	0	0	0	0	0	0	0	0	0	0	0	0	0	0	0	0	0	0	0	0	0	0	0	0	0	0	0	0	0	0	0	0	0	0	0	0	0	0	0	0	0	0	0
ASV849	d__Bacteria;k__norank_d__Bacteria;p__Firmicutes;c__Clostridia;o__norank_c__Clostridia;f__Hungateiclostridiaceae;g__Ruminiclostridium;s__unclassified_g__Ruminiclostridium	0	0	0	0	0	2	0	0	0	2	8	0	0	8	0	6	0	0	0	0	0	0	0	0	0	0	0	3	0	0	0	0	0	0	0	0	0	4	0	3	0	0	0	0	0	0	0	0
ASV1106	d__Bacteria;k__norank_d__Bacteria;p__Bacteroidota;c__Bacteroidia;o__Bacteroidales;f__Bacteroidaceae;g__Bacteroides;s__uncultured_bacterium_g__Bacteroides	0	0	0	0	0	0	0	271	0	0	0	0	0	0	0	0	0	0	0	0	0	0	0	0	0	0	0	0	0	0	0	0	0	0	0	0	0	0	0	0	9	0	0	0	0	0	0	0
ASV1355	d__Bacteria;k__norank_d__Bacteria;p__Firmicutes;c__Clostridia;o__Peptococcales;f__Peptococcaceae;g__Peptococcus;s__uncultured_bacterium_g__Peptococcus	0	0	0	0	0	0	0	0	0	0	0	0	0	0	0	0	0	0	0	0	0	0	0	0	0	0	0	0	0	0	0	0	0	0	0	0	0	0	0	0	0	0	0	0	0	0	0	0
ASV873	d__Bacteria;k__norank_d__Bacteria;p__Firmicutes;c__Clostridia;o__Oscillospirales;f__Ruminococcaceae;g__norank_f__Ruminococcaceae;s__unclassified_g__norank_f__Ruminococcaceae	0	0	0	0	0	0	0	0	0	0	2	0	0	0	0	0	0	0	3	0	0	0	0	0	0	0	0	0	0	0	0	0	0	0	0	0	0	0	0	0	0	0	0	0	0	0	0	0
ASV1357	d__Bacteria;k__norank_d__Bacteria;p__Bacteroidota;c__Bacteroidia;o__Bacteroidales;f__Bacteroidaceae;g__Bacteroides;s__Bacteroides_gallinaceum	0	0	0	0	0	0	0	0	0	0	0	0	0	0	0	0	0	0	0	0	0	0	0	0	0	0	0	0	0	0	0	0	0	0	0	0	0	0	0	0	0	0	0	0	0	0	0	0
ASV605	d__Bacteria;k__norank_d__Bacteria;p__Bacteroidota;c__Bacteroidia;o__Bacteroidales;f__Bacteroidaceae;g__Bacteroides;s__Bacteroides_barnesiae	0	22	0	0	0	0	146	0	0	0	0	0	0	0	0	0	0	0	0	0	0	0	143	0	0	0	123	0	0	0	0	92	0	0	0	0	0	0	0	0	0	0	0	0	0	0	0	0
ASV604	d__Bacteria;k__norank_d__Bacteria;p__Bacteroidota;c__Bacteroidia;o__Bacteroidales;f__Bacteroidaceae;g__Bacteroides;s__Bacteroides_barnesiae	0	26	0	0	0	0	226	0	0	0	0	0	0	0	0	0	0	0	0	0	0	0	106	0	0	0	115	0	0	0	0	104	0	0	0	0	0	0	0	0	0	0	0	0	0	0	0	0
ASV2112	d__Bacteria;k__norank_d__Bacteria;p__Firmicutes;c__Negativicutes;o__Veillonellales-Selenomonadales;f__Selenomonadaceae;g__Megamonas;s__unclassified_g__Megamonas	0	0	0	0	0	0	0	0	0	0	0	0	0	0	0	0	0	0	0	0	0	0	92	0	0	0	0	0	0	0	0	0	0	0	0	0	0	0	0	0	0	0	0	0	0	0	0	0
ASV576	d__Bacteria;k__norank_d__Bacteria;p__Actinobacteriota;c__Coriobacteriia;o__Coriobacteriales;f__Coriobacteriaceae;g__Enorma;s__uncultured_bacterium_g__Enorma	0	0	0	0	0	19	0	0	0	0	0	0	0	0	0	0	140	0	0	0	0	0	59	0	17	0	0	0	0	0	0	0	0	364	0	0	0	0	0	0	0	0	0	0	0	0	0	0
ASV2401	d__Bacteria;k__norank_d__Bacteria;p__Firmicutes;c__Clostridia;o__Clostridia_UCG-014;f__norank_o__Clostridia_UCG-014;g__norank_f__norank_o__Clostridia_UCG-014;s__unclassified_g__norank_f__norank_o__Clostridia_UCG-014	0	0	0	0	0	0	0	0	0	327	0	0	0	0	0	0	0	0	0	0	0	0	45	0	0	0	0	0	0	0	0	0	0	0	0	0	0	0	0	0	0	0	0	0	0	0	0	0
ASV368	d__Bacteria;k__norank_d__Bacteria;p__Firmicutes;c__Clostridia;o__Oscillospirales;f__Ruminococcaceae;g__Subdoligranulum;s__uncultured_Subdoligranulum_sp.	0	0	0	0	0	0	0	0	0	0	0	0	0	0	0	0	0	0	39	0	0	0	33	0	0	0	0	0	0	0	0	0	0	0	0	0	0	0	0	0	0	0	0	0	0	0	0	0
ASV2403	d__Bacteria;k__norank_d__Bacteria;p__Firmicutes;c__Clostridia;o__Clostridia_UCG-014;f__norank_o__Clostridia_UCG-014;g__norank_f__norank_o__Clostridia_UCG-014;s__uncultured_bacterium_g__norank_f__norank_o__Clostridia_UCG-014	0	0	0	0	0	0	0	0	0	0	0	0	0	0	0	0	0	0	0	0	0	0	32	0	0	0	0	0	0	0	0	0	0	0	0	0	0	0	0	0	0	0	0	0	0	0	0	0
ASV2404	d__Bacteria;k__norank_d__Bacteria;p__Firmicutes;c__Clostridia;o__Oscillospirales;f__Ruminococcaceae;g__Faecalibacterium;s__uncultured_bacterium_g__Faecalibacterium	0	0	0	0	0	0	0	0	0	0	0	0	0	0	0	0	0	0	0	0	0	0	27	0	0	0	0	0	0	0	0	0	0	0	0	0	0	0	0	0	0	0	0	0	0	0	0	0
ASV1883	d__Bacteria;k__norank_d__Bacteria;p__Bacteroidota;c__Bacteroidia;o__Bacteroidales;f__Tannerellaceae;g__unclassified_f__Tannerellaceae;s__unclassified_f__Tannerellaceae	0	0	0	0	0	0	0	0	0	0	0	11	0	0	0	0	0	0	0	0	0	0	19	0	0	0	0	0	0	0	0	0	0	27	0	0	0	0	0	0	0	0	0	0	0	0	0	31
ASV1318	d__Bacteria;k__norank_d__Bacteria;p__Bacteroidota;c__Bacteroidia;o__Bacteroidales;f__Bacteroidaceae;g__Bacteroides;s__unclassified_g__Bacteroides	0	0	0	0	0	0	0	0	0	0	0	0	0	0	0	0	0	0	0	0	0	0	16	0	0	0	0	0	0	0	0	0	0	0	0	0	0	0	0	0	0	0	0	0	0	0	22	0
ASV2405	d__Bacteria;k__norank_d__Bacteria;p__Firmicutes;c__Clostridia;o__Oscillospirales;f__Oscillospiraceae;g__unclassified_f__Oscillospiraceae;s__unclassified_f__Oscillospiraceae	0	0	0	0	0	0	0	0	0	0	0	0	0	0	0	0	0	0	0	0	0	0	16	0	0	0	0	0	0	0	0	0	0	0	0	0	0	0	0	0	0	0	0	0	0	0	0	0
ASV2406	d__Bacteria;k__norank_d__Bacteria;p__Firmicutes;c__Clostridia;o__Oscillospirales;f__Oscillospiraceae;g__Oscillibacter;s__unclassified_g__Oscillibacter	0	0	0	0	0	0	0	0	0	0	0	0	0	0	0	0	0	0	0	0	0	0	15	0	0	0	0	0	0	0	0	0	0	0	0	0	0	0	0	0	0	0	0	0	0	0	0	0
ASV657	d__Bacteria;k__norank_d__Bacteria;p__Firmicutes;c__Clostridia;o__Oscillospirales;f__Oscillospiraceae;g__unclassified_f__Oscillospiraceae;s__unclassified_f__Oscillospiraceae	0	0	0	0	0	17	0	7	0	26	23	0	19	0	9	0	4	0	23	0	0	19	14	0	0	0	0	0	0	13	0	12	0	0	0	0	0	0	0	0	0	0	0	0	32	0	0	0
ASV2121	d__Bacteria;k__norank_d__Bacteria;p__Bacteroidota;c__Bacteroidia;o__Bacteroidales;f__Bacteroidaceae;g__Bacteroides;s__unclassified_g__Bacteroides	0	0	0	0	0	0	0	0	0	0	0	0	0	0	0	0	0	0	0	0	0	0	12	0	0	0	0	0	0	0	0	0	0	0	0	0	0	0	0	0	0	0	0	0	0	0	0	0
ASV2407	d__Bacteria;k__norank_d__Bacteria;p__Bacteroidota;c__Bacteroidia;o__Bacteroidales;f__Bacteroidaceae;g__Bacteroides;s__uncultured_bacterium_g__Bacteroides	0	0	0	0	0	0	0	0	0	0	0	0	0	0	0	0	0	0	0	0	0	0	12	0	0	0	0	0	0	0	0	0	0	0	0	0	0	0	0	0	0	0	0	0	0	0	0	0
ASV2408	d__Bacteria;k__norank_d__Bacteria;p__Firmicutes;c__Clostridia;o__Lachnospirales;f__Lachnospiraceae;g__unclassified_f__Lachnospiraceae;s__unclassified_f__Lachnospiraceae	0	0	0	0	0	0	0	0	0	0	0	0	0	0	0	0	0	0	0	0	0	0	12	0	0	0	0	0	0	0	0	0	0	0	0	0	0	0	0	0	0	0	0	0	0	0	0	0
ASV205	d__Bacteria;k__norank_d__Bacteria;p__Firmicutes;c__Clostridia;o__Oscillospirales;f__Ruminococcaceae;g__unclassified_f__Ruminococcaceae;s__unclassified_f__Ruminococcaceae	0	0	0	0	0	0	0	0	0	8	0	0	0	0	0	0	0	0	0	0	0	0	10	0	0	0	0	0	0	0	0	0	0	0	0	0	15	0	0	0	0	7	0	0	0	0	0	0
ASV2249	d__Bacteria;k__norank_d__Bacteria;p__Spirochaetota;c__Spirochaetia;o__Spirochaetales;f__Spirochaetaceae;g__Sphaerochaeta;s__unclassified_g__Sphaerochaeta	0	0	0	0	0	0	0	0	0	0	0	0	0	0	0	0	0	0	0	0	0	0	9	0	0	0	63	0	0	0	0	0	0	0	0	0	0	0	0	0	0	0	0	0	9	0	0	0
ASV823	d__Bacteria;k__norank_d__Bacteria;p__Firmicutes;c__Clostridia;o__Monoglobales;f__Monoglobaceae;g__Monoglobus;s__uncultured_bacterium_g__Monoglobus	0	3	0	0	9	20	0	0	0	13	14	9	0	6	0	0	4	0	4	0	0	0	8	0	0	19	8	5	4	0	0	0	0	2	0	0	30	0	0	0	0	0	0	0	0	0	0	0
ASV663	d__Bacteria;k__norank_d__Bacteria;p__Firmicutes;c__Clostridia;o__Oscillospirales;f__Oscillospiraceae;g__unclassified_f__Oscillospiraceae;s__unclassified_f__Oscillospiraceae	0	0	0	0	0	0	0	0	0	0	0	0	9	0	0	0	0	0	0	0	0	0	8	0	0	0	6	0	0	18	0	10	0	0	0	0	18	7	0	0	0	0	0	0	0	0	0	0
ASV495	d__Bacteria;k__norank_d__Bacteria;p__Bacteroidota;c__Bacteroidia;o__Bacteroidales;f__Barnesiellaceae;g__Barnesiella;s__Barnesiella_viscericola	0	0	37	0	43	0	0	0	0	64	12	0	34	0	0	30	80	45	56	37	0	0	8	0	24	0	0	48	0	0	0	0	0	11	226	0	54	5	0	0	42	0	0	21	0	42	19	0
ASV61	d__Bacteria;k__norank_d__Bacteria;p__Bacteroidota;c__Bacteroidia;o__Bacteroidales;f__Muribaculaceae;g__norank_f__Muribaculaceae;s__uncultured_bacterium_g__norank_f__Muribaculaceae	0	21	0	0	0	12	0	23	0	25	184	18	16	18	33	0	0	12	0	12	0	0	8	0	23	21	0	0	0	23	75	0	0	0	0	0	0	49	0	0	0	0	0	42	20	47	0	43
ASV2409	d__Bacteria;k__norank_d__Bacteria;p__Firmicutes;c__Bacilli;o__RF39;f__norank_o__RF39;g__norank_f__norank_o__RF39;s__uncultured_bacterium_g__norank_f__norank_o__RF39	0	0	0	0	0	0	0	0	0	0	0	0	0	0	0	0	0	0	0	0	0	0	7	0	0	0	0	0	0	0	0	0	0	0	0	0	0	0	0	0	0	0	0	0	0	0	0	0
ASV706	d__Bacteria;k__norank_d__Bacteria;p__Bacteroidota;c__Bacteroidia;o__Bacteroidales;f__Rikenellaceae;g__Alistipes;s__gut_metagenome_g__Alistipes	0	0	0	0	0	0	0	0	0	0	0	0	0	0	0	0	0	2	0	0	0	0	5	0	5	0	9	0	0	10	0	3	0	0	5	0	7	0	0	0	0	0	0	0	0	0	0	0
ASV1530	d__Bacteria;k__norank_d__Bacteria;p__Bacteroidota;c__Bacteroidia;o__Bacteroidales;f__Muribaculaceae;g__norank_f__Muribaculaceae;s__uncultured_bacterium_g__norank_f__Muribaculaceae	0	0	0	0	0	0	0	0	0	0	0	0	0	8	0	0	0	0	0	0	0	0	5	0	0	0	0	0	0	0	0	0	14	0	0	0	0	0	0	0	0	0	0	0	0	0	0	0
ASV2410	d__Bacteria;k__norank_d__Bacteria;p__Firmicutes;c__Clostridia;o__Lachnospirales;f__Lachnospiraceae;g__Ruminococcus_gauvreauii_group;s__bacterium_ic1296	0	0	0	0	0	0	0	0	0	0	0	0	0	0	0	0	0	0	0	0	0	0	5	0	0	0	0	0	0	0	0	0	0	0	0	0	0	0	0	0	0	0	0	0	0	0	0	0
ASV1129	d__Bacteria;k__norank_d__Bacteria;p__Firmicutes;c__Clostridia;o__Clostridia_vadinBB60_group;f__norank_o__Clostridia_vadinBB60_group;g__norank_f__norank_o__Clostridia_vadinBB60_group;s__unclassified_g__norank_f__norank_o__Clostridia_vadinBB60_group	0	0	0	0	0	0	3	3	0	0	0	0	0	0	0	0	0	0	0	0	0	3	3	0	0	6	0	0	0	0	0	0	0	0	0	0	0	0	0	0	0	0	0	0	0	0	0	0
ASV2411	d__Bacteria;k__norank_d__Bacteria;p__Bacteroidota;c__Bacteroidia;o__Bacteroidales;f__Bacteroidaceae;g__Bacteroides;s__Bacteroides_sp._SB5	0	0	0	0	0	0	0	0	0	0	0	0	0	0	0	0	0	0	0	0	0	0	3	0	0	0	0	0	0	0	0	0	0	0	0	0	0	0	0	0	0	0	0	0	0	0	0	0
ASV2412	d__Bacteria;k__norank_d__Bacteria;p__Firmicutes;c__Negativicutes;o__Veillonellales-Selenomonadales;f__Selenomonadaceae;g__unclassified_f__Selenomonadaceae;s__unclassified_f__Selenomonadaceae	0	0	0	0	0	0	0	0	0	0	0	0	0	0	0	0	0	0	0	0	0	0	3	0	0	0	0	0	0	0	0	0	0	0	0	0	0	0	0	0	0	0	0	0	0	0	0	0
ASV522	d__Bacteria;k__norank_d__Bacteria;p__Firmicutes;c__Clostridia;o__Lachnospirales;f__Lachnospiraceae;g__unclassified_f__Lachnospiraceae;s__unclassified_f__Lachnospiraceae	0	0	0	0	0	6	8	0	0	0	0	0	8	10	0	0	0	0	6	0	0	0	3	0	0	0	0	0	0	0	0	0	0	0	0	3	0	0	0	0	0	0	0	0	0	0	0	0
ASV2413	d__Bacteria;k__norank_d__Bacteria;p__Bacteroidota;c__Bacteroidia;o__Bacteroidales;f__Rikenellaceae;g__unclassified_f__Rikenellaceae;s__unclassified_f__Rikenellaceae	0	0	0	0	0	0	0	0	0	0	0	0	0	0	0	0	0	0	0	0	0	0	2	0	0	0	0	0	0	0	0	0	0	0	0	0	0	0	0	0	0	0	0	0	0	0	0	0
ASV1380	d__Bacteria;k__norank_d__Bacteria;p__Bacteroidota;c__Bacteroidia;o__Bacteroidales;f__Rikenellaceae;g__Alistipes;s__unclassified_g__Alistipes	0	0	0	0	0	0	0	0	0	0	0	0	0	0	0	0	0	0	0	0	0	4	2	0	0	0	0	0	0	0	0	0	0	0	0	0	0	0	0	0	0	0	0	0	0	0	0	0
ASV1562	d__Bacteria;k__norank_d__Bacteria;p__Bacteroidota;c__Bacteroidia;o__Bacteroidales;f__Marinifilaceae;g__Odoribacter;s__uncultured_bacterium_g__Odoribacter	0	0	0	0	0	0	0	0	0	0	0	0	0	0	0	0	0	0	0	0	0	0	0	0	0	0	0	0	0	0	0	0	0	0	0	0	0	0	0	0	0	0	0	0	0	0	0	0
ASV389	d__Bacteria;k__norank_d__Bacteria;p__Bacteroidota;c__Bacteroidia;o__Bacteroidales;f__Marinifilaceae;g__Odoribacter;s__uncultured_bacterium_g__Odoribacter	0	0	0	0	0	0	0	0	0	0	0	0	0	0	0	0	0	0	0	0	0	0	0	0	0	0	0	0	0	0	0	0	0	0	0	0	0	0	0	0	0	0	0	0	0	0	0	0
ASV1282	d__Bacteria;k__norank_d__Bacteria;p__Bacteroidota;c__Bacteroidia;o__Bacteroidales;f__Marinifilaceae;g__Odoribacter;s__uncultured_bacterium_g__Odoribacter	0	0	0	0	0	0	0	0	0	0	0	0	0	0	0	0	0	0	0	0	0	0	0	0	0	0	0	0	0	0	0	0	0	0	0	0	0	0	0	0	0	0	0	0	0	0	0	0
ASV1563	d__Bacteria;k__norank_d__Bacteria;p__Bacteroidota;c__Bacteroidia;o__Bacteroidales;f__Marinifilaceae;g__Odoribacter;s__uncultured_bacterium_g__Odoribacter	0	0	0	0	0	0	0	0	0	0	0	0	0	0	0	0	0	0	0	0	0	0	0	0	0	0	0	0	0	0	0	0	0	0	0	0	0	0	0	0	0	0	0	0	0	0	0	0
ASV1564	d__Bacteria;k__norank_d__Bacteria;p__Firmicutes;c__Bacilli;o__unclassified_c__Bacilli;f__unclassified_c__Bacilli;g__unclassified_c__Bacilli;s__unclassified_c__Bacilli	0	0	0	0	0	0	0	0	0	0	0	0	0	0	0	0	0	0	0	0	0	0	0	0	0	0	0	0	0	0	0	0	0	0	0	0	0	0	0	0	0	0	0	0	0	0	0	0
ASV326	d__Bacteria;k__norank_d__Bacteria;p__Firmicutes;c__Clostridia;o__Oscillospirales;f__Oscillospiraceae;g__Oscillibacter;s__unclassified_g__Oscillibacter	0	0	0	0	0	0	0	0	0	0	0	0	0	0	0	0	0	0	0	37	0	0	0	0	0	33	0	0	0	0	0	0	0	0	0	0	0	0	0	0	0	0	0	0	41	0	0	0
ASV1565	d__Bacteria;k__norank_d__Bacteria;p__Firmicutes;c__Clostridia;o__Oscillospirales;f__Oscillospiraceae;g__unclassified_f__Oscillospiraceae;s__unclassified_f__Oscillospiraceae	0	0	0	0	0	0	0	0	0	0	0	0	0	0	0	0	0	0	0	0	0	0	0	0	0	0	0	0	0	0	0	0	0	0	0	0	0	0	0	0	0	0	0	0	0	0	0	0
ASV1107	d__Bacteria;k__norank_d__Bacteria;p__Bacteroidota;c__Bacteroidia;o__Bacteroidales;f__Bacteroidaceae;g__Bacteroides;s__uncultured_bacterium_g__Bacteroides	0	0	0	0	0	0	0	107	0	0	0	0	0	0	0	0	0	0	0	0	0	0	0	0	0	0	0	0	0	0	0	0	0	0	0	0	0	0	0	0	0	0	0	0	0	0	0	0
ASV1566	d__Bacteria;k__norank_d__Bacteria;p__Firmicutes;c__Clostridia;o__Clostridia_UCG-014;f__norank_o__Clostridia_UCG-014;g__norank_f__norank_o__Clostridia_UCG-014;s__unclassified_g__norank_f__norank_o__Clostridia_UCG-014	0	0	0	0	0	10	0	0	0	0	0	0	0	0	0	0	0	0	0	0	0	0	0	0	0	0	0	0	0	0	0	0	0	0	0	0	0	0	0	0	0	0	0	0	0	0	0	0
ASV551	d__Bacteria;k__norank_d__Bacteria;p__Firmicutes;c__Clostridia;o__Oscillospirales;f__Ruminococcaceae;g__Subdoligranulum;s__unclassified_g__Subdoligranulum	0	0	0	0	0	0	0	0	0	0	0	0	0	0	12	0	20	0	0	82	0	0	0	0	0	14	0	0	0	0	0	0	0	0	0	83	0	0	8	48	55	0	0	0	87	18	0	0
ASV1568	d__Bacteria;k__norank_d__Bacteria;p__Firmicutes;c__Clostridia;o__Oscillospirales;f__Oscillospiraceae;g__unclassified_f__Oscillospiraceae;s__unclassified_f__Oscillospiraceae	0	0	0	0	0	0	0	0	0	0	0	0	0	0	0	0	0	0	0	0	0	0	0	0	0	0	0	0	0	0	0	0	0	0	0	0	0	0	0	0	0	0	0	0	0	0	0	0
ASV1313	d__Bacteria;k__norank_d__Bacteria;p__Firmicutes;c__Clostridia;o__Oscillospirales;f__Ruminococcaceae;g__norank_f__Ruminococcaceae;s__unclassified_g__norank_f__Ruminococcaceae	0	0	0	0	0	0	0	0	0	0	0	0	0	0	0	0	0	0	0	0	0	0	0	0	0	4	0	0	0	0	0	0	0	0	0	0	0	0	0	0	0	0	0	0	0	0	0	0
ASV1569	d__Bacteria;k__norank_d__Bacteria;p__Bacteroidota;c__Bacteroidia;o__Bacteroidales;f__Bacteroidaceae;g__Bacteroides;s__unclassified_g__Bacteroides	0	0	0	0	0	0	0	0	0	0	0	0	0	0	0	0	0	0	0	0	0	0	0	0	8	0	0	0	0	0	0	0	0	0	0	0	0	0	0	0	0	0	0	0	0	0	0	0
ASV508	d__Bacteria;k__norank_d__Bacteria;p__Bacteroidota;c__Bacteroidia;o__Bacteroidales;f__Barnesiellaceae;g__Barnesiella;s__Barnesiella_viscericola_DSM_18177	0	0	0	5	0	0	0	0	0	0	0	0	0	0	0	0	0	0	0	0	0	0	0	0	0	0	0	0	0	0	0	0	0	0	0	0	0	0	0	0	12	0	0	0	0	0	0	0
ASV1057	d__Bacteria;k__norank_d__Bacteria;p__Firmicutes;c__Clostridia;o__Oscillospirales;f__Ruminococcaceae;g__norank_f__Ruminococcaceae;s__Clostridium_sp._SN17	0	0	0	0	0	0	21	0	0	0	0	0	0	0	0	0	0	0	0	14	0	0	0	0	0	0	0	0	0	0	0	0	0	0	48	0	0	6	0	0	0	0	0	0	0	0	0	0
ASV1571	d__Bacteria;k__norank_d__Bacteria;p__Firmicutes;c__Clostridia;o__Clostridia_vadinBB60_group;f__norank_o__Clostridia_vadinBB60_group;g__norank_f__norank_o__Clostridia_vadinBB60_group;s__uncultured_bacterium_g__norank_f__norank_o__Clostridia_vadinBB60_group	0	0	0	0	0	0	0	0	0	0	0	0	0	0	0	0	0	0	0	0	0	0	0	0	0	0	0	0	0	0	0	0	0	0	0	0	0	0	0	0	0	0	0	0	0	0	0	0
ASV1572	d__Bacteria;k__norank_d__Bacteria;p__Firmicutes;c__Clostridia;o__Lachnospirales;f__Lachnospiraceae;g__Lachnospiraceae_UCG-004;s__uncultured_bacterium_g__Lachnospiraceae_UCG-004	0	0	0	0	0	0	0	0	0	0	0	0	0	0	0	0	0	0	0	0	0	0	0	0	0	0	0	0	0	0	0	0	0	0	0	0	0	0	0	0	0	0	0	0	0	0	0	0
ASV1573	d__Bacteria;k__norank_d__Bacteria;p__Firmicutes;c__Clostridia;o__Lachnospirales;f__Lachnospiraceae;g__unclassified_f__Lachnospiraceae;s__unclassified_f__Lachnospiraceae	0	0	0	0	0	0	0	0	0	0	0	0	0	0	0	0	0	0	0	0	0	0	0	0	0	0	0	0	0	0	0	0	0	0	0	0	0	0	0	0	0	0	0	0	0	0	0	0
ASV1574	d__Bacteria;k__norank_d__Bacteria;p__Firmicutes;c__Clostridia;o__Oscillospirales;f__Oscillospiraceae;g__UCG-005;s__unclassified_g__UCG-005	0	0	0	0	0	0	0	0	0	0	0	0	0	0	0	0	0	0	0	0	0	0	0	0	0	0	0	0	0	0	0	0	0	0	0	0	0	0	0	0	0	0	0	0	0	0	0	0
ASV1575	d__Bacteria;k__norank_d__Bacteria;p__Bacteroidota;c__Bacteroidia;o__Bacteroidales;f__Rikenellaceae;g__Alistipes;s__uncultured_bacterium_g__Alistipes	0	0	0	0	0	0	0	0	0	0	0	0	0	0	0	0	0	0	0	0	0	0	0	0	0	0	0	0	0	0	0	0	0	0	0	0	0	0	0	0	0	0	0	0	0	0	0	0
ASV1576	d__Bacteria;k__norank_d__Bacteria;p__Bacteroidota;c__Bacteroidia;o__Bacteroidales;f__Bacteroidaceae;g__Bacteroides;s__unclassified_g__Bacteroides	0	0	0	0	0	0	0	0	0	0	0	0	0	0	0	0	0	0	0	0	0	0	0	0	0	0	0	0	0	0	0	0	0	0	0	0	0	0	0	0	0	0	0	0	0	0	0	0
ASV961	d__Bacteria;k__norank_d__Bacteria;p__Desulfobacterota;c__Desulfovibrionia;o__Desulfovibrionales;f__Desulfovibrionaceae;g__unclassified_f__Desulfovibrionaceae;s__unclassified_f__Desulfovibrionaceae	0	0	0	0	0	0	0	0	0	0	0	0	0	0	0	0	0	6	0	0	0	0	0	0	0	0	0	0	0	0	0	0	0	0	0	0	0	0	0	0	0	0	0	0	0	0	0	0
ASV974	d__Bacteria;k__norank_d__Bacteria;p__Firmicutes;c__Clostridia;o__Eubacteriales;f__Anaerofustaceae;g__Anaerofustis;s__uncultured_bacterium_g__Anaerofustis	0	0	0	0	0	0	0	0	0	0	0	0	0	5	0	0	0	2	0	0	0	0	0	0	0	8	0	0	0	0	0	0	0	0	0	3	0	2	0	0	0	0	0	0	0	0	0	0
ASV179	d__Bacteria;k__norank_d__Bacteria;p__Firmicutes;c__Clostridia;o__Oscillospirales;f__Ruminococcaceae;g__Subdoligranulum;s__uncultured_Subdoligranulum_sp.	0	0	0	0	0	9	14	13	0	18	11	0	0	0	14	0	7	0	11	0	0	0	0	0	0	8	0	30	6	13	49	0	0	0	0	0	0	0	0	0	6	7	0	0	0	10	0	0
ASV838	d__Bacteria;k__norank_d__Bacteria;p__Firmicutes;c__Clostridia;o__Clostridia_vadinBB60_group;f__norank_o__Clostridia_vadinBB60_group;g__norank_f__norank_o__Clostridia_vadinBB60_group;s__uncultured_bacterium_g__norank_f__norank_o__Clostridia_vadinBB60_group	0	0	0	4	0	0	0	0	0	0	11	0	0	0	0	0	0	0	0	0	0	0	0	0	0	0	0	0	0	0	0	0	0	0	0	0	0	0	0	25	0	0	0	0	0	0	0	0
ASV1445	d__Bacteria;k__norank_d__Bacteria;p__Firmicutes;c__Bacilli;o__unclassified_c__Bacilli;f__unclassified_c__Bacilli;g__unclassified_c__Bacilli;s__unclassified_c__Bacilli	0	0	0	0	0	0	0	0	0	0	0	0	0	0	0	0	0	0	0	0	0	0	0	0	0	0	0	0	0	0	0	0	0	0	0	0	0	0	0	0	0	0	0	0	0	0	0	0
ASV1577	d__Bacteria;k__norank_d__Bacteria;p__Bacteroidota;c__Bacteroidia;o__Bacteroidales;f__unclassified_o__Bacteroidales;g__unclassified_o__Bacteroidales;s__unclassified_o__Bacteroidales	0	0	0	0	0	0	0	0	0	0	0	0	0	0	0	0	0	0	0	0	0	0	0	0	0	0	0	0	0	0	0	0	0	0	0	0	0	0	0	0	0	0	0	0	0	0	0	0
ASV1578	d__Bacteria;k__norank_d__Bacteria;p__Firmicutes;c__Bacilli;o__Lactobacillales;f__Lactobacillaceae;g__Lactobacillus;s__unclassified_g__Lactobacillus	0	0	0	0	0	0	0	0	0	0	0	0	0	0	0	0	0	0	0	0	0	0	0	0	0	0	0	0	0	0	0	0	0	0	0	0	0	0	0	0	0	0	0	0	0	0	0	0
ASV506	d__Bacteria;k__norank_d__Bacteria;p__Firmicutes;c__Clostridia;o__Lachnospirales;f__Lachnospiraceae;g__ASF356;s__uncultured_bacterium_g__ASF356	0	0	0	0	0	3	0	0	0	0	0	0	0	0	16	0	0	0	0	0	0	0	0	0	25	0	0	7	7	0	0	0	0	0	0	0	0	0	0	0	0	0	0	10	0	0	0	0
ASV1579	d__Bacteria;k__norank_d__Bacteria;p__Firmicutes;c__Clostridia;o__Clostridia_UCG-014;f__norank_o__Clostridia_UCG-014;g__norank_f__norank_o__Clostridia_UCG-014;s__unclassified_g__norank_f__norank_o__Clostridia_UCG-014	0	0	0	0	0	0	0	0	0	0	0	0	0	0	0	0	0	0	0	0	0	0	0	0	0	0	0	0	0	0	0	0	0	0	0	0	0	0	0	0	0	0	0	0	0	0	0	0
ASV401	d__Bacteria;k__norank_d__Bacteria;p__Firmicutes;c__Clostridia;o__Oscillospirales;f__Ruminococcaceae;g__norank_f__Ruminococcaceae;s__unclassified_g__norank_f__Ruminococcaceae	0	0	0	0	0	8	8	0	0	0	0	0	0	0	0	0	0	0	5	0	0	0	0	0	0	0	0	0	0	0	0	0	0	0	0	0	0	0	0	0	0	0	0	0	0	0	0	0
ASV771	d__Bacteria;k__norank_d__Bacteria;p__Firmicutes;c__Clostridia;o__Clostridia_vadinBB60_group;f__norank_o__Clostridia_vadinBB60_group;g__norank_f__norank_o__Clostridia_vadinBB60_group;s__unclassified_g__norank_f__norank_o__Clostridia_vadinBB60_group	0	0	8	0	0	0	0	0	0	0	0	0	0	0	0	3	0	6	5	0	0	0	0	0	0	0	0	0	0	0	0	0	0	0	0	0	19	0	0	0	0	0	0	0	0	0	0	0
ASV1580	d__Bacteria;k__norank_d__Bacteria;p__Firmicutes;c__Bacilli;o__RF39;f__norank_o__RF39;g__norank_f__norank_o__RF39;s__uncultured_bacterium_g__norank_f__norank_o__RF39	0	0	0	0	0	0	0	0	0	0	0	0	0	0	0	0	0	0	0	0	0	0	0	0	0	0	0	0	0	0	0	0	0	0	0	0	0	0	0	0	0	0	0	0	0	0	0	0
ASV1581	d__Bacteria;k__norank_d__Bacteria;p__Firmicutes;c__Clostridia;o__Oscillospirales;f__Ruminococcaceae;g__norank_f__Ruminococcaceae;s__metagenome_g__norank_f__Ruminococcaceae	0	0	0	0	0	0	0	0	0	0	0	0	0	0	0	0	0	0	0	0	0	0	0	0	0	0	0	0	0	0	0	0	0	0	0	0	0	0	0	0	0	0	0	0	0	0	0	0
ASV901	d__Bacteria;k__norank_d__Bacteria;p__Firmicutes;c__Clostridia;o__Monoglobales;f__Monoglobaceae;g__Monoglobus;s__unclassified_g__Monoglobus	0	0	0	0	0	0	0	0	0	0	0	0	0	0	0	0	0	0	0	0	4	0	0	0	0	0	0	0	0	0	0	0	0	0	0	0	0	0	0	0	0	0	0	0	0	0	0	0
ASV1151	d__Bacteria;k__norank_d__Bacteria;p__Firmicutes;c__Clostridia;o__Clostridia_vadinBB60_group;f__norank_o__Clostridia_vadinBB60_group;g__norank_f__norank_o__Clostridia_vadinBB60_group;s__unclassified_g__norank_f__norank_o__Clostridia_vadinBB60_group	0	0	0	0	0	0	0	0	0	0	0	0	0	4	0	0	0	0	0	0	0	0	0	0	0	0	0	0	0	0	0	0	0	0	0	0	29	0	0	0	0	0	0	0	0	0	0	0
ASV1054	d__Bacteria;k__norank_d__Bacteria;p__Firmicutes;c__Clostridia;o__Oscillospirales;f__Ruminococcaceae;g__unclassified_f__Ruminococcaceae;s__unclassified_f__Ruminococcaceae	0	0	0	0	0	11	0	0	0	0	0	0	0	0	0	0	0	0	0	18	0	0	0	0	0	0	0	0	0	7	0	0	0	0	0	0	0	0	0	0	0	0	0	0	0	10	0	0
ASV1582	d__Bacteria;k__norank_d__Bacteria;p__Bacteroidota;c__Bacteroidia;o__Bacteroidales;f__Bacteroidaceae;g__Bacteroides;s__Bacteroides_gallinaceum	0	0	0	0	0	0	0	0	0	0	0	0	0	0	0	0	0	0	0	0	0	0	0	0	0	0	0	0	0	0	0	0	0	0	0	0	0	0	0	0	0	0	0	0	0	0	0	0
ASV1583	d__Bacteria;k__norank_d__Bacteria;p__Firmicutes;c__Clostridia;o__Lachnospirales;f__Lachnospiraceae;g__unclassified_f__Lachnospiraceae;s__unclassified_f__Lachnospiraceae	0	0	0	0	0	0	0	0	0	0	0	0	0	0	0	0	0	0	0	0	0	0	0	0	0	0	0	0	0	0	0	0	0	0	0	0	0	0	0	0	0	0	0	0	0	0	0	0
ASV865	d__Bacteria;k__norank_d__Bacteria;p__Verrucomicrobiota;c__Lentisphaeria;o__Victivallales;f__Victivallaceae;g__Victivallis;s__uncultured_bacterium_g__Victivallis	0	0	0	4	0	0	0	0	0	0	4	0	0	5	5	0	0	0	0	0	0	0	0	0	0	0	0	0	0	0	0	0	0	3	0	0	0	0	0	0	0	0	0	0	0	0	0	3
ASV1584	d__Bacteria;k__norank_d__Bacteria;p__Firmicutes;c__Clostridia;o__Oscillospirales;f__Ruminococcaceae;g__norank_f__Ruminococcaceae;s__uncultured_organism_g__norank_f__Ruminococcaceae	0	0	0	0	0	0	0	0	0	0	0	0	0	0	0	0	4	0	0	0	0	0	0	0	0	0	0	0	0	0	0	0	0	0	3	0	0	0	0	0	0	0	0	0	0	0	0	0
ASV251	d__Bacteria;k__norank_d__Bacteria;p__Firmicutes;c__Bacilli;o__Lactobacillales;f__Lactobacillaceae;g__Lactobacillus;s__unclassified_g__Lactobacillus	0	0	0	0	0	0	0	0	0	0	0	0	0	0	0	0	0	0	0	0	0	0	0	0	0	0	0	0	0	0	0	0	0	0	0	0	0	0	0	0	0	0	0	0	0	0	0	0
ASV1585	d__Bacteria;k__norank_d__Bacteria;p__Firmicutes;c__Clostridia;o__Oscillospirales;f__Ruminococcaceae;g__norank_f__Ruminococcaceae;s__human_gut_metagenome_g__norank_f__Ruminococcaceae	0	0	0	0	0	0	19	0	0	0	0	0	0	0	0	0	0	0	0	0	0	0	0	0	0	0	0	0	0	0	0	0	0	0	0	0	0	0	0	0	0	0	0	0	0	0	0	0
ASV317	d__Bacteria;k__norank_d__Bacteria;p__Firmicutes;c__Bacilli;o__RF39;f__norank_o__RF39;g__norank_f__norank_o__RF39;s__unclassified_g__norank_f__norank_o__RF39	0	0	0	0	0	0	0	0	0	0	0	0	0	0	0	0	0	0	0	0	0	0	0	0	0	0	0	0	0	0	0	0	0	0	0	0	0	0	0	0	0	0	0	0	0	0	0	0
ASV507	d__Bacteria;k__norank_d__Bacteria;p__Firmicutes;c__Bacilli;o__RF39;f__norank_o__RF39;g__norank_f__norank_o__RF39;s__uncultured_bacterium_g__norank_f__norank_o__RF39	0	2	0	0	0	0	7	0	0	0	0	0	0	0	0	0	0	3	0	0	0	0	0	0	0	0	0	0	0	0	0	0	0	0	0	0	0	0	0	5	0	16	0	0	0	0	0	0
ASV1586	d__Bacteria;k__norank_d__Bacteria;p__Bacteroidota;c__Bacteroidia;o__Bacteroidales;f__unclassified_o__Bacteroidales;g__unclassified_o__Bacteroidales;s__unclassified_o__Bacteroidales	0	0	0	0	0	0	0	0	0	0	0	0	0	0	0	0	0	0	0	0	0	0	0	0	0	0	0	0	0	0	0	0	0	0	0	0	0	0	0	0	0	0	0	0	0	0	0	0
ASV1587	d__Bacteria;k__norank_d__Bacteria;p__Firmicutes;c__Clostridia;o__Oscillospirales;f__Ruminococcaceae;g__Ruminococcus;s__unclassified_g__Ruminococcus	0	0	0	0	0	0	0	0	0	0	0	0	0	0	0	0	0	0	0	0	0	0	0	0	0	0	0	0	0	0	0	0	0	0	0	0	0	0	0	0	0	0	0	0	0	0	0	0
ASV684	d__Bacteria;k__norank_d__Bacteria;p__Firmicutes;c__Clostridia;o__Lachnospirales;f__Lachnospiraceae;g__Lachnospiraceae_UCG-010;s__uncultured_bacterium_g__Lachnospiraceae_UCG-010	0	0	0	0	0	0	0	0	0	15	0	0	0	0	0	0	0	0	7	0	0	0	0	0	0	0	0	0	0	0	0	6	8	0	0	0	0	0	0	0	0	0	0	0	0	0	0	0
ASV904	d__Bacteria;k__norank_d__Bacteria;p__Firmicutes;c__Clostridia;o__Christensenellales;f__Christensenellaceae;g__norank_f__Christensenellaceae;s__unclassified_g__norank_f__Christensenellaceae	0	0	0	0	0	0	0	0	0	0	0	0	0	0	0	0	0	0	0	0	4	0	0	0	0	0	0	0	0	0	0	0	0	0	0	0	0	0	0	0	0	0	0	0	0	0	0	0
ASV1590	d__Bacteria;k__norank_d__Bacteria;p__Firmicutes;c__Clostridia;o__Oscillospirales;f__Ruminococcaceae;g__unclassified_f__Ruminococcaceae;s__unclassified_f__Ruminococcaceae	0	0	0	0	0	0	0	0	0	0	0	0	0	0	0	0	0	0	0	0	0	0	0	0	0	0	4	0	0	0	0	0	0	0	0	0	0	0	0	0	0	0	0	0	0	0	0	0
ASV1443	d__Bacteria;k__norank_d__Bacteria;p__Firmicutes;c__Clostridia;o__Monoglobales;f__Monoglobaceae;g__Monoglobus;s__unclassified_g__Monoglobus	0	0	0	0	0	3	0	0	0	0	0	0	0	0	0	0	0	0	0	0	0	0	0	0	0	0	0	0	0	0	0	0	0	0	0	3	0	0	0	5	0	0	0	0	0	0	0	0
ASV870	d__Bacteria;k__norank_d__Bacteria;p__Verrucomicrobiota;c__Lentisphaeria;o__Victivallales;f__vadinBE97;g__norank_f__vadinBE97;s__unclassified_g__norank_f__vadinBE97	0	0	0	0	0	0	0	0	0	2	3	0	0	0	4	0	0	0	0	0	0	7	0	0	0	8	0	0	0	0	0	0	0	2	0	0	0	0	0	0	0	0	0	0	0	0	0	0
ASV1295	d__Bacteria;k__norank_d__Bacteria;p__Firmicutes;c__Clostridia;o__Oscillospirales;f__Butyricicoccaceae;g__UCG-009;s__uncultured_bacterium_g__UCG-009	0	0	0	0	0	0	0	0	0	0	0	0	0	0	0	0	0	0	0	0	0	0	0	0	0	0	0	0	0	0	0	0	0	0	0	0	0	0	0	0	0	3	0	0	0	0	0	0
ASV315	d__Bacteria;k__norank_d__Bacteria;p__Firmicutes;c__Bacilli;o__Erysipelotrichales;f__Erysipelotrichaceae;g__Faecalitalea;s__Absiella_tortuosum	0	0	0	0	0	0	0	0	0	0	0	0	3	0	0	0	0	3	0	0	2	0	0	0	0	0	0	0	0	0	0	0	0	0	0	0	0	0	0	0	0	0	0	0	0	0	0	0
ASV1592	d__Bacteria;k__norank_d__Bacteria;p__Firmicutes;c__Clostridia;o__Lachnospirales;f__Lachnospiraceae;g__Eubacterium_hallii_group;s__uncultured_bacterium_g__Eubacterium_hallii_group	0	0	0	0	0	0	0	0	0	0	0	0	0	0	0	0	0	0	0	0	0	0	0	0	0	0	0	0	0	0	0	0	0	0	0	0	0	0	0	0	0	0	0	0	0	0	0	0
ASV1593	d__Bacteria;k__norank_d__Bacteria;p__unclassified_k__norank_d__Bacteria;c__unclassified_k__norank_d__Bacteria;o__unclassified_k__norank_d__Bacteria;f__unclassified_k__norank_d__Bacteria;g__unclassified_k__norank_d__Bacteria;s__unclassified_k__norank_d__Bacteria	0	0	0	0	0	0	0	0	0	0	0	0	0	0	0	0	0	0	0	0	0	0	0	0	0	0	0	0	0	0	0	0	0	0	0	0	0	0	0	0	0	0	0	0	0	0	0	0
ASV1594	d__Bacteria;k__norank_d__Bacteria;p__Firmicutes;c__Clostridia;o__Peptostreptococcales-Tissierellales;f__Anaerovoracaceae;g__unclassified_f__Anaerovoracaceae;s__unclassified_f__Anaerovoracaceae	0	0	0	0	0	0	0	0	0	0	0	0	0	0	0	0	0	0	0	0	0	0	0	0	0	0	0	0	0	0	0	0	0	0	0	0	0	0	0	0	0	0	0	0	0	0	0	0
ASV1595	d__Bacteria;k__norank_d__Bacteria;p__Bacteroidota;c__Bacteroidia;o__Bacteroidales;f__Rikenellaceae;g__Rikenella;s__uncultured_bacterium_g__Rikenella	0	0	0	0	0	0	0	0	0	0	0	0	0	0	0	0	0	0	0	0	0	0	0	0	0	0	0	0	0	0	0	0	0	0	0	0	0	0	0	0	0	0	0	0	0	0	0	0
ASV1597	d__Bacteria;k__norank_d__Bacteria;p__unclassified_k__norank_d__Bacteria;c__unclassified_k__norank_d__Bacteria;o__unclassified_k__norank_d__Bacteria;f__unclassified_k__norank_d__Bacteria;g__unclassified_k__norank_d__Bacteria;s__unclassified_k__norank_d__Bacteria	0	0	0	0	0	0	0	0	0	0	0	0	0	0	0	0	0	0	0	0	0	0	0	0	0	0	0	0	0	0	0	0	0	0	0	0	0	0	0	0	0	0	0	0	0	0	0	0
ASV1471	d__Bacteria;k__norank_d__Bacteria;p__Actinobacteriota;c__Coriobacteriia;o__Coriobacteriales;f__Eggerthellaceae;g__Enterorhabdus;s__uncultured_bacterium_g__Enterorhabdus	0	0	0	0	0	0	0	0	0	0	0	0	0	0	0	0	0	0	0	0	0	0	0	0	0	0	0	0	0	0	0	0	0	4	0	0	0	0	0	3	0	3	0	0	0	0	0	0
ASV343	d__Bacteria;k__norank_d__Bacteria;p__Firmicutes;c__Clostridia;o__Lachnospirales;f__Lachnospiraceae;g__Ruminococcus_torques_group;s__uncultured_Clostridiales_bacterium_g__Ruminococcus_torques_group	0	0	0	0	0	0	0	0	0	0	0	26	0	0	0	0	0	0	72	0	0	0	0	0	0	0	0	0	0	0	0	0	0	25	0	0	30	0	0	0	0	0	0	0	0	0	0	0
ASV919	d__Bacteria;k__norank_d__Bacteria;p__Firmicutes;c__Clostridia;o__Clostridia_UCG-014;f__norank_o__Clostridia_UCG-014;g__norank_f__norank_o__Clostridia_UCG-014;s__unclassified_g__norank_f__norank_o__Clostridia_UCG-014	0	0	0	0	0	0	0	0	0	0	0	0	0	0	0	0	0	87	0	0	0	0	0	0	0	0	0	16	0	0	0	0	0	0	0	0	0	0	0	0	0	0	0	0	0	0	0	0
ASV1203	d__Bacteria;k__norank_d__Bacteria;p__Firmicutes;c__Clostridia;o__Oscillospirales;f__Butyricicoccaceae;g__Butyricicoccus;s__unclassified_g__Butyricicoccus	0	0	0	0	0	0	0	0	0	0	0	0	0	0	0	152	0	0	0	0	0	0	0	0	0	0	0	0	0	0	0	0	0	0	0	0	0	0	0	0	0	0	0	0	0	0	0	0
ASV2624	d__Bacteria;k__norank_d__Bacteria;p__Firmicutes;c__Clostridia;o__Clostridia_UCG-014;f__norank_o__Clostridia_UCG-014;g__norank_f__norank_o__Clostridia_UCG-014;s__unclassified_g__norank_f__norank_o__Clostridia_UCG-014	0	0	0	0	0	0	0	0	0	0	0	0	0	0	0	0	0	0	0	0	0	0	0	0	0	0	0	0	0	0	0	0	0	0	0	0	0	0	0	0	0	0	0	0	0	0	0	0
ASV2625	d__Bacteria;k__norank_d__Bacteria;p__Firmicutes;c__Clostridia;o__Lachnospirales;f__Lachnospiraceae;g__Eubacterium_oxidoreducens_group;s__uncultured_bacterium_g__Eubacterium_oxidoreducens_group	0	0	0	0	0	0	0	0	0	0	0	0	0	0	0	0	0	0	0	0	0	0	0	0	0	0	0	0	0	0	0	0	0	0	0	0	0	0	0	0	0	0	0	0	0	0	0	0
ASV1689	d__Bacteria;k__norank_d__Bacteria;p__Proteobacteria;c__Gammaproteobacteria;o__Burkholderiales;f__Sutterellaceae;g__Sutterella;s__Sutturella_timonensis	0	0	0	0	0	16	0	0	0	23	0	0	0	0	0	0	0	0	0	0	0	0	0	0	55	0	0	0	0	0	0	0	0	0	0	0	0	0	0	0	0	0	0	0	0	0	0	0
ASV1929	d__Bacteria;k__norank_d__Bacteria;p__Firmicutes;c__Clostridia;o__Oscillospirales;f__Oscillospiraceae;g__Flavonifractor;s__uncultured_bacterium_g__Flavonifractor	0	0	0	0	0	0	0	0	0	0	0	0	0	0	0	0	0	0	0	0	0	0	0	0	0	0	0	0	0	0	0	0	0	0	0	0	0	0	0	0	0	0	0	0	0	0	0	0
ASV1802	d__Bacteria;k__norank_d__Bacteria;p__Firmicutes;c__Clostridia;o__Clostridia_UCG-014;f__norank_o__Clostridia_UCG-014;g__norank_f__norank_o__Clostridia_UCG-014;s__unclassified_g__norank_f__norank_o__Clostridia_UCG-014	0	0	0	0	0	0	0	0	0	0	0	0	0	0	0	0	0	0	0	0	0	0	0	0	0	0	0	0	0	0	0	0	0	0	0	0	0	0	0	0	0	0	0	0	0	0	0	0
ASV1389	d__Bacteria;k__norank_d__Bacteria;p__Firmicutes;c__Clostridia;o__Oscillospirales;f__Ruminococcaceae;g__Subdoligranulum;s__unclassified_g__Subdoligranulum	0	0	0	0	0	0	0	0	0	0	0	0	0	0	0	0	0	0	0	0	0	0	0	0	0	0	0	0	0	0	0	0	0	0	0	0	0	37	0	0	0	0	0	0	0	0	0	0
ASV1142	d__Bacteria;k__norank_d__Bacteria;p__Firmicutes;c__Clostridia;o__Clostridia_UCG-014;f__norank_o__Clostridia_UCG-014;g__norank_f__norank_o__Clostridia_UCG-014;s__unclassified_g__norank_f__norank_o__Clostridia_UCG-014	0	0	0	0	0	0	22	0	0	0	0	4	0	0	0	0	0	0	0	0	0	0	0	0	0	0	0	0	0	0	0	0	0	0	0	0	63	0	0	0	0	0	0	0	0	0	0	0
ASV2291	d__Bacteria;k__norank_d__Bacteria;p__Firmicutes;c__Clostridia;o__Lachnospirales;f__Lachnospiraceae;g__unclassified_f__Lachnospiraceae;s__unclassified_f__Lachnospiraceae	0	0	0	0	0	0	0	0	0	0	0	0	0	0	0	0	0	0	0	0	0	0	0	0	0	0	0	0	0	0	0	0	0	0	0	0	0	0	0	0	0	0	0	0	0	0	0	0
ASV2626	d__Bacteria;k__norank_d__Bacteria;p__Firmicutes;c__Clostridia;o__Clostridia_UCG-014;f__norank_o__Clostridia_UCG-014;g__norank_f__norank_o__Clostridia_UCG-014;s__unclassified_g__norank_f__norank_o__Clostridia_UCG-014	0	0	0	0	0	0	0	0	0	0	0	0	0	0	0	0	0	0	0	0	0	0	0	0	0	0	0	0	0	0	0	0	0	0	0	0	0	0	0	0	0	0	0	0	0	0	0	0
ASV2627	d__Bacteria;k__norank_d__Bacteria;p__Firmicutes;c__Clostridia;o__Oscillospirales;f__Ruminococcaceae;g__unclassified_f__Ruminococcaceae;s__unclassified_f__Ruminococcaceae	0	0	0	0	0	0	0	0	0	0	0	0	0	0	0	0	0	0	0	0	0	0	0	0	0	0	0	0	0	0	0	0	0	0	0	0	0	0	0	0	0	0	0	0	0	0	0	0
ASV1932	d__Bacteria;k__norank_d__Bacteria;p__Bacteroidota;c__Bacteroidia;o__Bacteroidales;f__Bacteroidaceae;g__Bacteroides;s__unclassified_g__Bacteroides	0	0	0	0	0	0	0	0	0	0	0	0	0	0	0	0	0	0	0	0	0	0	0	0	0	0	0	0	0	0	0	0	0	0	0	0	0	0	0	0	0	0	0	0	0	0	0	0
ASV2032	d__Bacteria;k__norank_d__Bacteria;p__Firmicutes;c__Clostridia;o__Lachnospirales;f__Lachnospiraceae;g__unclassified_f__Lachnospiraceae;s__unclassified_f__Lachnospiraceae	0	0	0	0	0	0	0	0	0	0	0	0	0	0	0	0	0	0	0	0	0	0	0	0	0	0	35	0	0	0	0	0	0	0	0	0	0	0	0	0	0	0	0	0	0	0	0	0
ASV1512	d__Bacteria;k__norank_d__Bacteria;p__Firmicutes;c__Clostridia;o__Clostridia_vadinBB60_group;f__norank_o__Clostridia_vadinBB60_group;g__norank_f__norank_o__Clostridia_vadinBB60_group;s__uncultured_bacterium_g__norank_f__norank_o__Clostridia_vadinBB60_group	0	0	0	0	0	0	0	0	0	0	0	0	0	0	0	0	0	0	0	0	0	0	0	0	0	0	0	0	0	0	0	0	0	0	0	0	0	0	0	0	0	0	0	0	0	0	0	0
ASV399	d__Bacteria;k__norank_d__Bacteria;p__Firmicutes;c__Clostridia;o__Oscillospirales;f__Oscillospiraceae;g__unclassified_f__Oscillospiraceae;s__unclassified_f__Oscillospiraceae	0	0	23	0	0	0	0	0	0	0	0	0	0	0	0	0	0	0	0	0	0	0	0	0	0	0	0	0	0	0	0	0	0	0	0	0	0	0	0	0	0	0	0	0	0	0	0	0
ASV1795	d__Bacteria;k__norank_d__Bacteria;p__Firmicutes;c__Clostridia;o__Oscillospirales;f__Oscillospiraceae;g__norank_f__Oscillospiraceae;s__unclassified_g__norank_f__Oscillospiraceae	0	0	0	0	0	0	0	0	0	0	0	0	0	0	0	0	0	0	0	0	0	0	0	0	0	0	0	0	0	0	0	0	0	0	0	0	0	0	0	0	0	0	0	19	0	0	0	0
ASV2096	d__Bacteria;k__norank_d__Bacteria;p__Firmicutes;c__Clostridia;o__Oscillospirales;f__Ruminococcaceae;g__Anaerofilum;s__uncultured_bacterium_g__Anaerofilum	0	0	0	0	0	0	0	0	0	0	0	0	0	0	0	0	0	0	0	0	0	0	0	0	0	0	0	0	0	0	0	0	0	0	0	0	0	0	0	0	0	0	0	0	0	0	0	0
ASV688	d__Bacteria;k__norank_d__Bacteria;p__Firmicutes;c__Clostridia;o__Clostridia_vadinBB60_group;f__norank_o__Clostridia_vadinBB60_group;g__norank_f__norank_o__Clostridia_vadinBB60_group;s__unclassified_g__norank_f__norank_o__Clostridia_vadinBB60_group	0	0	0	0	0	0	0	0	0	0	0	0	0	0	0	0	0	0	0	0	0	0	0	0	0	0	0	0	0	0	0	5	0	0	0	0	0	0	0	0	0	2	0	0	0	0	0	0
ASV2628	d__Bacteria;k__norank_d__Bacteria;p__Firmicutes;c__Clostridia;o__Oscillospirales;f__Ruminococcaceae;g__unclassified_f__Ruminococcaceae;s__unclassified_f__Ruminococcaceae	0	0	0	0	0	0	0	0	0	0	0	0	0	0	0	0	0	0	0	0	0	0	0	0	0	0	0	0	0	0	0	0	0	0	0	0	0	0	0	0	0	0	0	0	0	0	0	0
ASV2036	d__Bacteria;k__norank_d__Bacteria;p__Firmicutes;c__Clostridia;o__Clostridiales;f__Clostridiaceae;g__Clostridium_sensu_stricto_1;s__unclassified_g__Clostridium_sensu_stricto_1	0	0	0	0	0	0	0	0	0	0	0	0	0	0	0	0	0	0	0	0	0	0	0	0	0	0	0	0	0	0	0	0	0	0	0	0	0	0	0	0	0	0	0	0	0	0	0	0
ASV1303	d__Bacteria;k__norank_d__Bacteria;p__Firmicutes;c__Clostridia;o__Clostridia_UCG-014;f__norank_o__Clostridia_UCG-014;g__norank_f__norank_o__Clostridia_UCG-014;s__unclassified_g__norank_f__norank_o__Clostridia_UCG-014	0	0	22	0	0	0	0	0	0	0	0	0	0	0	0	0	0	0	0	0	0	0	0	0	0	0	0	0	0	0	0	0	0	0	0	0	0	0	0	0	0	0	0	0	0	0	0	0
ASV431	d__Bacteria;k__norank_d__Bacteria;p__Actinobacteriota;c__Coriobacteriia;o__Coriobacteriales;f__Eggerthellaceae;g__CHKCI002;s__uncultured_bacterium_g__CHKCI002	0	0	0	0	0	0	0	0	0	0	0	0	0	0	0	0	0	0	0	0	0	0	0	0	0	0	0	0	0	0	0	0	0	0	0	0	0	0	0	0	0	0	0	0	0	0	0	0
ASV2629	d__Bacteria;k__norank_d__Bacteria;p__Bacteroidota;c__Bacteroidia;o__Bacteroidales;f__Rikenellaceae;g__Rikenellaceae_RC9_gut_group;s__uncultured_bacterium_g__Rikenellaceae_RC9_gut_group	0	0	0	0	0	0	0	0	0	0	0	0	0	0	0	0	0	0	0	0	0	0	0	0	0	0	0	0	0	0	0	0	0	0	0	0	0	0	0	0	0	0	0	0	0	0	0	0
ASV2630	d__Bacteria;k__norank_d__Bacteria;p__Bacteroidota;c__Bacteroidia;o__Bacteroidales;f__Bacteroidaceae;g__Bacteroides;s__Bacteroides_plebeius_DSM_17135	0	0	0	0	0	0	0	0	0	0	0	0	0	0	0	0	0	0	0	0	0	0	0	0	0	0	0	0	0	0	0	0	0	0	0	0	0	0	0	0	0	0	0	0	0	0	0	0
ASV528	d__Bacteria;k__norank_d__Bacteria;p__Firmicutes;c__Clostridia;o__Lachnospirales;f__Lachnospiraceae;g__Tyzzerella;s__uncultured_bacterium_g__Tyzzerella	0	0	0	0	0	0	0	0	0	0	0	0	0	0	0	0	0	0	0	0	0	0	0	0	0	0	0	0	0	0	0	0	0	0	0	0	0	0	0	0	0	0	0	0	0	0	0	0
ASV2631	d__Bacteria;k__norank_d__Bacteria;p__Firmicutes;c__Clostridia;o__Lachnospirales;f__Lachnospiraceae;g__Eubacterium_hallii_group;s__uncultured_bacterium_g__Eubacterium_hallii_group	0	0	0	0	0	0	0	0	0	0	0	0	0	0	0	0	0	0	0	0	0	0	0	0	0	0	0	0	0	0	0	0	0	0	0	0	0	0	0	0	0	0	0	0	0	0	0	0
ASV1890	d__Bacteria;k__norank_d__Bacteria;p__Cyanobacteria;c__Vampirivibrionia;o__Gastranaerophilales;f__norank_o__Gastranaerophilales;g__norank_f__norank_o__Gastranaerophilales;s__uncultured_bacterium_g__norank_f__norank_o__Gastranaerophilales	0	0	0	0	0	0	0	0	0	0	0	0	0	0	0	0	0	0	0	0	0	0	0	0	0	0	0	0	0	0	0	0	0	0	0	0	0	0	0	0	0	0	0	0	0	0	0	0
ASV2632	d__Bacteria;k__norank_d__Bacteria;p__Bacteroidota;c__Bacteroidia;o__Bacteroidales;f__Bacteroidaceae;g__Bacteroides;s__unclassified_g__Bacteroides	0	0	0	0	0	0	0	0	0	0	0	0	0	0	0	0	0	0	0	0	0	0	0	0	0	0	0	0	0	0	0	0	0	0	0	0	0	0	0	0	0	0	0	0	0	0	0	0
ASV2633	d__Bacteria;k__norank_d__Bacteria;p__Bacteroidota;c__Bacteroidia;o__Bacteroidales;f__Bacteroidaceae;g__Bacteroides;s__unclassified_g__Bacteroides	0	0	0	0	0	0	0	0	0	0	0	0	0	0	0	0	0	0	0	0	0	0	0	0	0	0	0	0	0	0	0	0	0	0	0	0	0	0	0	0	0	0	0	0	0	0	0	0
ASV2634	d__Bacteria;k__norank_d__Bacteria;p__Bacteroidota;c__Bacteroidia;o__Bacteroidales;f__Barnesiellaceae;g__Barnesiella;s__unclassified_g__Barnesiella	0	0	0	0	0	0	0	0	0	0	0	0	0	0	0	0	0	0	0	0	0	0	0	0	0	0	0	0	0	0	0	0	0	0	0	0	0	0	0	0	0	0	0	0	0	0	0	0
ASV2635	d__Bacteria;k__norank_d__Bacteria;p__Firmicutes;c__Clostridia;o__Oscillospirales;f__Butyricicoccaceae;g__UCG-008;s__uncultured_bacterium_g__UCG-008	0	0	0	0	0	0	0	0	0	0	0	0	0	0	0	0	0	0	0	0	0	0	0	0	0	0	0	0	0	0	0	0	0	0	0	0	0	0	0	0	0	0	0	0	0	0	0	0
ASV2636	d__Bacteria;k__norank_d__Bacteria;p__Firmicutes;c__Bacilli;o__Erysipelotrichales;f__Erysipelatoclostridiaceae;g__Erysipelatoclostridium;s__Massiliomicrobiota_timonensis	0	0	0	0	0	0	0	0	0	0	0	0	0	0	0	0	0	0	0	0	0	0	0	0	0	0	0	0	0	0	0	0	0	0	0	0	0	0	0	0	0	0	0	0	0	0	0	0
ASV2637	d__Bacteria;k__norank_d__Bacteria;p__Bacteroidota;c__Bacteroidia;o__Bacteroidales;f__Bacteroidaceae;g__Bacteroides;s__unclassified_g__Bacteroides	0	0	0	0	0	0	0	0	0	0	0	0	0	0	0	0	0	0	0	0	0	0	0	0	0	0	0	0	0	0	0	0	0	0	0	0	0	0	0	0	0	0	0	0	0	0	0	0
ASV2638	d__Bacteria;k__norank_d__Bacteria;p__Actinobacteriota;c__Coriobacteriia;o__Coriobacteriales;f__Atopobiaceae;g__Olsenella;s__unclassified_g__Olsenella	0	0	0	0	0	0	0	0	0	0	0	0	0	0	0	0	0	0	0	0	0	0	0	0	0	0	0	0	0	0	0	0	0	0	0	0	0	0	0	0	0	0	0	0	0	0	0	0
ASV1161	d__Bacteria;k__norank_d__Bacteria;p__Firmicutes;c__Clostridia;o__Clostridia_UCG-014;f__norank_o__Clostridia_UCG-014;g__norank_f__norank_o__Clostridia_UCG-014;s__uncultured_bacterium_g__norank_f__norank_o__Clostridia_UCG-014	0	0	0	0	0	0	6	0	0	0	0	0	0	0	0	0	0	0	0	0	0	0	0	0	0	0	0	0	0	0	0	0	0	0	0	0	17	0	8	0	0	0	0	0	0	0	0	0
ASV975	d__Bacteria;k__norank_d__Bacteria;p__Firmicutes;c__Clostridia;o__Christensenellales;f__Christensenellaceae;g__norank_f__Christensenellaceae;s__unclassified_g__norank_f__Christensenellaceae	0	0	0	0	0	0	0	0	0	0	0	0	0	0	0	0	0	2	0	0	0	0	0	0	0	0	0	0	0	0	0	0	0	0	0	0	0	0	0	0	0	0	0	0	0	0	0	0
ASV492	d__Bacteria;k__norank_d__Bacteria;p__Desulfobacterota;c__Desulfovibrionia;o__Desulfovibrionales;f__Desulfovibrionaceae;g__Mailhella;s__Desulfovibrio_sp._Marseille-P3199	0	0	0	0	0	0	0	0	0	0	0	0	0	0	23	0	0	0	0	0	0	0	0	0	0	0	0	0	0	0	0	4	0	0	0	0	0	0	0	0	0	0	0	0	0	0	0	0
ASV1397	d__Bacteria;k__norank_d__Bacteria;p__Firmicutes;c__Clostridia;o__Clostridia_vadinBB60_group;f__norank_o__Clostridia_vadinBB60_group;g__norank_f__norank_o__Clostridia_vadinBB60_group;s__uncultured_prokaryote_g__norank_f__norank_o__Clostridia_vadinBB60_group	0	0	8	0	0	0	9	0	0	0	0	0	0	0	0	0	0	0	0	0	0	0	0	0	0	0	0	0	0	0	0	0	0	0	0	3	0	16	0	0	0	0	0	0	0	0	0	0
ASV441	d__Bacteria;k__norank_d__Bacteria;p__Firmicutes;c__Clostridia;o__Peptostreptococcales-Tissierellales;f__Anaerovoracaceae;g__Family_XIII_AD3011_group;s__uncultured_bacterium_g__Family_XIII_AD3011_group	0	0	0	0	0	0	0	0	0	0	0	0	0	0	0	0	0	0	0	0	0	0	0	0	0	0	0	0	0	0	0	2	0	0	0	0	0	0	0	0	0	0	0	0	0	0	0	0
ASV2639	d__Bacteria;k__norank_d__Bacteria;p__Bacteroidota;c__Bacteroidia;o__Bacteroidales;f__Bacteroidaceae;g__Bacteroides;s__unclassified_g__Bacteroides	0	0	0	0	0	0	0	0	0	0	0	0	0	0	0	0	0	0	0	0	0	0	0	0	0	0	0	0	0	0	0	0	0	0	0	0	0	0	0	0	0	0	0	0	0	0	0	0
ASV1904	d__Bacteria;k__norank_d__Bacteria;p__Firmicutes;c__Clostridia;o__Oscillospirales;f__unclassified_o__Oscillospirales;g__unclassified_o__Oscillospirales;s__unclassified_o__Oscillospirales	0	0	0	0	0	0	0	0	0	0	0	0	0	0	0	0	0	0	0	0	0	0	0	0	0	2	2	0	0	0	0	0	0	0	0	0	0	0	0	0	0	0	0	0	0	0	0	0
ASV2395	d__Bacteria;k__norank_d__Bacteria;p__Firmicutes;c__Clostridia;o__Oscillospirales;f__norank_o__Oscillospirales;g__Hydrogenoanaerobacterium;s__unclassified_g__Hydrogenoanaerobacterium	0	0	0	0	0	0	0	0	0	0	0	0	0	0	0	0	0	0	0	0	0	0	0	0	0	0	0	0	0	0	0	0	0	0	0	0	0	0	0	0	0	0	0	0	0	0	0	0
ASV2640	d__Bacteria;k__norank_d__Bacteria;p__Bacteroidota;c__Bacteroidia;o__Bacteroidales;f__unclassified_o__Bacteroidales;g__unclassified_o__Bacteroidales;s__unclassified_o__Bacteroidales	0	0	0	0	0	0	0	0	0	0	0	0	0	0	0	0	0	0	0	0	0	0	0	0	0	0	0	0	0	0	0	0	0	0	0	0	0	0	0	0	0	0	0	0	0	0	0	0
ASV1220	d__Bacteria;k__norank_d__Bacteria;p__Firmicutes;c__Clostridia;o__Oscillospirales;f__Ruminococcaceae;g__norank_f__Ruminococcaceae;s__unclassified_g__norank_f__Ruminococcaceae	0	0	0	0	0	0	5	0	0	0	0	0	0	0	0	9	0	0	0	0	0	0	0	0	0	0	0	0	0	0	0	0	0	0	0	0	0	0	0	0	0	2	0	0	0	0	0	0
ASV2082	d__Bacteria;k__norank_d__Bacteria;p__Bacteroidota;c__Bacteroidia;o__Bacteroidales;f__Bacteroidaceae;g__Bacteroides;s__unclassified_g__Bacteroides	0	0	0	0	0	0	0	0	0	0	0	0	0	0	0	0	0	0	0	0	0	0	0	0	0	0	0	7	0	0	0	0	0	0	0	0	0	0	0	0	0	0	0	0	0	0	0	0
ASV2083	d__Bacteria;k__norank_d__Bacteria;p__Firmicutes;c__Clostridia;o__Clostridia_UCG-014;f__norank_o__Clostridia_UCG-014;g__norank_f__norank_o__Clostridia_UCG-014;s__unclassified_g__norank_f__norank_o__Clostridia_UCG-014	0	0	0	0	0	0	0	0	0	0	0	0	0	0	0	0	0	0	0	0	0	0	0	0	0	0	0	0	0	0	0	0	0	0	0	0	0	0	0	0	0	0	0	0	0	0	0	0
ASV1701	d__Bacteria;k__norank_d__Bacteria;p__Firmicutes;c__Clostridia;o__Lachnospirales;f__Lachnospiraceae;g__unclassified_f__Lachnospiraceae;s__unclassified_f__Lachnospiraceae	0	0	0	0	0	0	0	0	0	0	0	0	0	0	0	0	0	0	0	0	0	0	0	0	0	0	0	0	0	0	0	0	0	0	0	0	0	0	0	0	0	0	0	0	0	0	0	0
ASV216	d__Bacteria;k__norank_d__Bacteria;p__Firmicutes;c__Clostridia;o__Christensenellales;f__Christensenellaceae;g__Christensenellaceae_R-7_group;s__unclassified_g__Christensenellaceae_R-7_group	0	0	0	0	0	0	0	0	0	0	0	0	0	0	0	0	0	0	0	0	0	0	0	0	0	0	0	0	0	0	0	0	0	0	0	0	0	0	3	0	0	0	0	0	0	0	0	0
ASV2084	d__Bacteria;k__norank_d__Bacteria;p__Firmicutes;c__Clostridia;o__Oscillospirales;f__Ruminococcaceae;g__Negativibacillus;s__uncultured_bacterium_g__Negativibacillus	0	0	0	0	0	0	0	0	0	0	0	0	0	0	0	0	0	0	0	0	0	0	0	0	0	0	0	0	0	0	0	0	0	0	0	0	0	0	0	0	0	0	0	0	0	0	0	0
ASV1733	d__Bacteria;k__norank_d__Bacteria;p__Firmicutes;c__Clostridia;o__Lachnospirales;f__Lachnospiraceae;g__Ruminococcus_torques_group;s__unclassified_g__Ruminococcus_torques_group	0	0	26	0	0	0	0	0	0	0	0	0	0	0	0	0	0	0	0	0	0	0	0	0	0	53	59	0	0	0	0	0	0	0	0	0	0	0	0	0	0	0	0	0	0	0	0	0
ASV2085	d__Bacteria;k__norank_d__Bacteria;p__Firmicutes;c__Clostridia;o__Lachnospirales;f__Lachnospiraceae;g__unclassified_f__Lachnospiraceae;s__unclassified_f__Lachnospiraceae	0	0	0	0	0	0	0	0	0	0	0	0	0	0	0	0	0	0	0	0	0	0	0	0	0	0	0	0	0	0	0	0	0	0	0	0	0	0	0	0	0	0	0	0	0	0	0	0
ASV2087	d__Bacteria;k__norank_d__Bacteria;p__Bacteroidota;c__Bacteroidia;o__Bacteroidales;f__Marinifilaceae;g__Odoribacter;s__uncultured_bacterium_g__Odoribacter	0	0	0	0	0	0	0	0	0	0	0	0	0	0	0	0	0	0	0	0	0	0	0	0	0	0	0	0	0	0	0	0	0	0	0	0	0	0	0	0	0	0	0	0	0	0	0	0
ASV135	d__Bacteria;k__norank_d__Bacteria;p__Firmicutes;c__Clostridia;o__Clostridia_UCG-014;f__norank_o__Clostridia_UCG-014;g__norank_f__norank_o__Clostridia_UCG-014;s__unclassified_g__norank_f__norank_o__Clostridia_UCG-014	0	0	0	0	0	0	0	0	0	0	0	0	0	0	0	12	0	0	0	0	0	0	0	0	0	0	0	0	0	0	0	0	0	0	0	0	0	0	0	0	0	0	0	0	0	0	0	0
ASV1727	d__Bacteria;k__norank_d__Bacteria;p__Firmicutes;c__Clostridia;o__Christensenellales;f__Christensenellaceae;g__Christensenellaceae_R-7_group;s__unclassified_g__Christensenellaceae_R-7_group	0	0	41	0	0	0	0	0	0	0	0	0	0	0	0	0	0	0	0	0	0	0	0	0	0	0	0	0	0	0	0	0	0	0	0	0	0	0	0	0	0	0	0	0	0	0	0	0
ASV2088	d__Bacteria;k__norank_d__Bacteria;p__Bacteroidota;c__Bacteroidia;o__Bacteroidales;f__Bacteroidaceae;g__Bacteroides;s__Bacteroides_caecigallinarum	0	0	0	0	0	0	0	0	0	0	0	0	0	0	0	0	0	0	0	0	0	0	0	0	0	0	0	0	0	0	0	0	0	0	0	0	0	0	0	0	0	0	0	0	0	0	0	0
ASV2089	d__Bacteria;k__norank_d__Bacteria;p__Bacteroidota;c__Bacteroidia;o__Bacteroidales;f__Bacteroidaceae;g__Bacteroides;s__unclassified_g__Bacteroides	0	0	0	0	0	0	0	0	0	0	0	0	0	0	0	0	0	0	0	0	0	0	0	0	0	0	0	0	0	0	0	0	0	0	0	0	0	0	0	0	0	0	0	0	0	0	0	0
ASV2090	d__Bacteria;k__norank_d__Bacteria;p__Firmicutes;c__Clostridia;o__Clostridia_vadinBB60_group;f__norank_o__Clostridia_vadinBB60_group;g__norank_f__norank_o__Clostridia_vadinBB60_group;s__uncultured_bacterium_g__norank_f__norank_o__Clostridia_vadinBB60_group	0	0	0	0	0	0	0	0	0	0	0	0	0	0	0	0	0	0	0	0	0	0	0	0	0	0	0	0	0	0	0	0	0	0	0	0	0	0	0	0	0	0	0	0	0	0	0	0
ASV1315	d__Bacteria;k__norank_d__Bacteria;p__Firmicutes;c__Clostridia;o__Oscillospirales;f__Ruminococcaceae;g__Negativibacillus;s__uncultured_bacterium_g__Negativibacillus	0	0	0	0	0	0	0	0	0	72	0	0	0	0	0	0	0	0	0	0	0	0	0	0	0	0	0	0	0	0	0	0	0	42	0	0	0	0	0	0	0	0	0	0	0	0	43	0
ASV2092	d__Bacteria;k__norank_d__Bacteria;p__Firmicutes;c__Clostridia;o__Oscillospirales;f__Butyricicoccaceae;g__Butyricicoccus;s__unclassified_g__Butyricicoccus	0	0	0	0	0	0	0	0	0	0	0	0	0	0	0	0	0	0	0	0	0	0	0	0	0	0	0	0	0	0	0	0	0	0	0	79	0	0	0	0	0	0	0	0	0	0	0	0
ASV2093	d__Bacteria;k__norank_d__Bacteria;p__Firmicutes;c__Negativicutes;o__Veillonellales-Selenomonadales;f__Selenomonadaceae;g__Megamonas;s__unclassified_g__Megamonas	0	0	0	0	0	0	0	0	0	0	0	0	0	0	0	0	0	0	0	0	0	0	0	0	0	0	0	0	0	0	0	0	0	0	0	0	0	0	0	0	0	0	0	0	0	0	0	0
ASV2094	d__Bacteria;k__norank_d__Bacteria;p__Firmicutes;c__Clostridia;o__Clostridia_UCG-014;f__norank_o__Clostridia_UCG-014;g__norank_f__norank_o__Clostridia_UCG-014;s__unclassified_g__norank_f__norank_o__Clostridia_UCG-014	0	0	0	0	0	0	0	0	0	0	0	0	0	0	0	0	0	0	0	0	0	0	0	0	0	0	0	0	0	0	0	0	0	0	0	0	0	0	0	0	0	0	0	0	0	0	0	0
ASV2095	d__Bacteria;k__norank_d__Bacteria;p__Synergistota;c__Synergistia;o__Synergistales;f__Synergistaceae;g__Synergistes;s__uncultured_organism_g__Synergistes	0	0	0	0	0	0	0	0	0	0	0	0	0	0	0	0	0	0	0	0	0	0	0	0	0	0	0	0	0	0	0	0	0	0	0	0	0	0	0	0	0	0	0	0	0	0	0	0
ASV2097	d__Bacteria;k__norank_d__Bacteria;p__Firmicutes;c__Clostridia;o__Lachnospirales;f__Lachnospiraceae;g__unclassified_f__Lachnospiraceae;s__unclassified_f__Lachnospiraceae	0	0	0	0	0	0	0	0	0	0	0	0	0	0	0	0	0	0	0	0	0	0	0	0	0	0	0	0	0	0	0	0	0	0	0	0	0	0	0	0	0	0	0	0	0	0	0	0
ASV2098	d__Bacteria;k__norank_d__Bacteria;p__Firmicutes;c__Clostridia;o__Oscillospirales;f__Oscillospiraceae;g__NK4A214_group;s__unclassified_g__NK4A214_group	0	0	0	0	0	0	0	0	0	0	0	0	0	0	0	0	0	0	0	0	0	0	0	0	0	0	20	0	0	0	0	0	0	0	0	0	0	0	0	0	0	0	0	0	0	14	0	0
ASV2099	d__Bacteria;k__norank_d__Bacteria;p__Firmicutes;c__Negativicutes;o__Acidaminococcales;f__Acidaminococcaceae;g__unclassified_f__Acidaminococcaceae;s__unclassified_f__Acidaminococcaceae	0	0	0	0	0	0	0	0	0	0	0	0	0	0	0	0	0	0	0	0	0	0	0	0	0	0	0	0	0	0	0	0	0	0	0	0	0	0	0	0	0	0	0	0	0	0	0	0
ASV1830	d__Bacteria;k__norank_d__Bacteria;p__Firmicutes;c__Clostridia;o__Oscillospirales;f__Ruminococcaceae;g__Anaerofilum;s__uncultured_bacterium_g__Anaerofilum	0	0	0	0	7	7	0	0	0	0	0	0	0	0	0	0	0	0	15	0	0	0	0	0	0	0	0	10	0	0	7	0	0	0	4	0	0	0	0	0	0	0	0	0	0	9	0	0
ASV594	d__Bacteria;k__norank_d__Bacteria;p__Firmicutes;c__Clostridia;o__Christensenellales;f__Christensenellaceae;g__Christensenellaceae_R-7_group;s__unclassified_g__Christensenellaceae_R-7_group	0	0	0	0	0	0	0	0	0	0	0	0	0	0	0	0	0	0	0	0	0	0	0	0	0	0	0	0	0	0	0	0	0	0	0	7	0	13	0	0	0	0	0	6	0	0	0	0
ASV2100	d__Bacteria;k__norank_d__Bacteria;p__Firmicutes;c__Clostridia;o__Lachnospirales;f__Lachnospiraceae;g__Lachnospiraceae_NC2004_group;s__uncultured_bacterium_g__Lachnospiraceae_NC2004_group	0	0	0	0	0	0	0	0	0	0	0	0	0	0	0	0	0	0	0	0	0	0	0	0	0	0	0	0	0	0	0	0	0	0	0	0	0	0	0	0	0	0	0	0	0	0	0	0
ASV780	d__Bacteria;k__norank_d__Bacteria;p__Firmicutes;c__Clostridia;o__Peptococcales;f__Peptococcaceae;g__Peptococcus;s__uncultured_organism_g__Peptococcus	0	0	0	0	0	0	0	0	0	0	0	0	0	0	0	0	0	0	0	0	0	0	0	0	0	0	0	0	0	0	0	0	0	0	0	0	0	0	0	0	0	0	0	0	0	0	0	0
ASV886	d__Bacteria;k__norank_d__Bacteria;p__Firmicutes;c__Bacilli;o__Lactobacillales;f__Lactobacillaceae;g__Lactobacillus;s__unclassified_g__Lactobacillus	0	0	0	0	0	0	0	0	0	0	0	0	0	0	0	0	0	0	0	0	19	0	0	0	0	0	0	0	0	0	0	0	0	0	0	0	0	0	0	0	0	0	0	0	0	0	0	0
ASV2101	d__Bacteria;k__norank_d__Bacteria;p__Firmicutes;c__Bacilli;o__RF39;f__norank_o__RF39;g__norank_f__norank_o__RF39;s__unclassified_g__norank_f__norank_o__RF39	0	0	0	0	0	0	0	0	0	0	0	0	0	0	0	0	0	0	0	0	0	0	0	0	0	0	0	0	0	0	0	0	0	0	0	0	0	0	0	0	0	0	0	0	0	0	0	0
ASV2102	d__Bacteria;k__norank_d__Bacteria;p__Firmicutes;c__Clostridia;o__Clostridia_UCG-014;f__norank_o__Clostridia_UCG-014;g__norank_f__norank_o__Clostridia_UCG-014;s__unclassified_g__norank_f__norank_o__Clostridia_UCG-014	0	0	0	0	0	0	0	0	0	0	0	0	0	0	0	0	0	0	0	0	0	0	0	0	0	0	0	0	0	0	0	0	0	0	0	0	0	0	0	0	0	0	0	0	0	0	0	0
ASV1825	d__Bacteria;k__norank_d__Bacteria;p__Actinobacteriota;c__Coriobacteriia;o__Coriobacteriales;f__Eggerthellaceae;g__Slackia;s__Enterorhabdus_sp._Marseille-P3203T	0	0	0	0	0	0	0	0	0	0	0	0	0	0	0	0	0	0	0	0	0	0	0	0	0	0	0	0	0	0	0	0	0	26	0	0	0	0	0	0	0	0	0	0	0	0	0	0
ASV2103	d__Bacteria;k__norank_d__Bacteria;p__Firmicutes;c__Clostridia;o__Clostridia_UCG-014;f__norank_o__Clostridia_UCG-014;g__norank_f__norank_o__Clostridia_UCG-014;s__uncultured_bacterium_g__norank_f__norank_o__Clostridia_UCG-014	0	0	0	0	0	0	0	0	0	0	0	0	0	0	0	0	0	0	3	0	0	0	0	0	0	0	0	0	0	0	0	0	0	0	0	0	0	0	0	0	0	0	0	0	0	0	0	0
ASV966	d__Bacteria;k__norank_d__Bacteria;p__Firmicutes;c__Clostridia;o__Clostridia_vadinBB60_group;f__norank_o__Clostridia_vadinBB60_group;g__norank_f__norank_o__Clostridia_vadinBB60_group;s__uncultured_bacterium_g__norank_f__norank_o__Clostridia_vadinBB60_group	0	0	0	0	0	0	0	0	0	0	0	0	0	0	0	0	0	5	0	0	0	0	0	0	0	0	0	0	0	0	0	0	0	0	0	0	0	0	0	0	0	0	0	0	0	0	0	0
ASV2104	d__Bacteria;k__norank_d__Bacteria;p__Firmicutes;c__Clostridia;o__Clostridia_vadinBB60_group;f__norank_o__Clostridia_vadinBB60_group;g__norank_f__norank_o__Clostridia_vadinBB60_group;s__uncultured_bacterium_g__norank_f__norank_o__Clostridia_vadinBB60_group	0	0	0	0	0	0	0	0	0	0	0	0	0	0	0	0	0	0	0	0	0	0	0	0	0	0	0	0	0	0	0	0	0	0	0	0	0	0	0	0	0	0	0	0	0	0	0	0
ASV2105	d__Bacteria;k__norank_d__Bacteria;p__Firmicutes;c__Bacilli;o__RF39;f__norank_o__RF39;g__norank_f__norank_o__RF39;s__uncultured_bacterium_g__norank_f__norank_o__RF39	0	0	0	0	0	0	0	0	0	0	0	0	0	0	0	0	0	0	0	0	0	0	0	0	0	0	0	0	0	0	0	0	0	0	0	0	0	0	0	0	0	0	0	0	0	0	0	0
ASV314	d__Bacteria;k__norank_d__Bacteria;p__Firmicutes;c__norank_p__Firmicutes;o__norank_c__norank_p__Firmicutes;f__norank_o__norank_c__norank_p__Firmicutes;g__norank_f__norank_o__norank_c__norank_p__Firmicutes;s__unclassified_g__norank_f__norank_o__norank	0	0	0	0	0	0	0	0	0	0	0	0	0	0	0	0	0	0	0	0	0	0	0	0	0	0	0	0	0	0	0	0	0	0	0	0	0	0	0	0	0	0	0	0	0	0	0	0
ASV1533	d__Bacteria;k__norank_d__Bacteria;p__Firmicutes;c__Clostridia;o__unclassified_c__Clostridia;f__unclassified_c__Clostridia;g__unclassified_c__Clostridia;s__unclassified_c__Clostridia	0	0	0	0	0	0	0	0	0	0	0	0	0	0	0	0	0	0	0	0	0	0	0	0	0	0	0	0	0	0	0	0	0	0	0	0	0	0	0	0	0	0	0	0	0	0	0	0
ASV2106	d__Bacteria;k__norank_d__Bacteria;p__Verrucomicrobiota;c__Lentisphaeria;o__Victivallales;f__vadinBE97;g__norank_f__vadinBE97;s__Bacteroidales_bacterium_55_9	0	0	0	0	0	0	0	0	0	0	0	0	0	4	0	0	0	0	0	0	0	0	0	0	0	0	0	0	0	0	0	0	0	0	0	0	0	0	0	0	0	0	0	0	0	0	0	0
ASV1089	d__Bacteria;k__norank_d__Bacteria;p__Firmicutes;c__Clostridia;o__Oscillospirales;f__Oscillospiraceae;g__Oscillibacter;s__unclassified_g__Oscillibacter	0	0	0	0	0	0	0	0	0	14	0	0	0	0	0	0	0	0	13	0	0	0	0	0	0	0	0	0	0	9	0	0	0	9	0	0	0	0	0	0	0	0	0	0	0	0	0	0
ASV912	d__Bacteria;k__norank_d__Bacteria;p__Firmicutes;c__Clostridia;o__Oscillospirales;f__Ruminococcaceae;g__unclassified_f__Ruminococcaceae;s__unclassified_f__Ruminococcaceae	0	0	0	0	0	0	0	0	0	0	0	0	0	0	0	2	0	2	0	0	3	2	0	0	0	0	0	0	0	0	5	0	0	0	0	0	6	0	0	0	0	2	0	0	0	3	0	0
ASV1519	d__Bacteria;k__norank_d__Bacteria;p__Bacteroidota;c__Bacteroidia;o__Bacteroidales;f__Prevotellaceae;g__Prevotellaceae_UCG-001;s__uncultured_bacterium_g__Prevotellaceae_UCG-001	0	0	0	0	0	0	0	0	0	0	0	0	0	0	0	0	0	0	0	0	0	0	0	0	0	0	0	0	0	0	0	0	0	0	0	4	0	0	0	0	0	0	0	0	0	0	0	0
ASV2107	d__Bacteria;k__norank_d__Bacteria;p__Firmicutes;c__Clostridia;o__Christensenellales;f__Christensenellaceae;g__norank_f__Christensenellaceae;s__uncultured_bacterium_g__norank_f__Christensenellaceae	0	0	0	0	0	0	0	0	0	0	0	0	0	0	0	0	0	0	0	0	0	0	0	0	0	0	0	0	0	0	0	0	0	0	0	0	0	0	0	0	0	0	0	0	0	0	0	0
ASV1783	d__Bacteria;k__norank_d__Bacteria;p__Firmicutes;c__Clostridia;o__Lachnospirales;f__Lachnospiraceae;g__unclassified_f__Lachnospiraceae;s__unclassified_f__Lachnospiraceae	0	0	0	0	0	0	0	0	0	0	0	0	0	0	0	0	0	0	0	0	0	0	0	0	0	0	0	0	0	0	0	0	0	0	7	0	0	0	0	0	0	0	0	0	0	0	0	0
ASV1211	d__Bacteria;k__norank_d__Bacteria;p__Firmicutes;c__Clostridia;o__Christensenellales;f__Christensenellaceae;g__Christensenellaceae_R-7_group;s__gut_metagenome_g__Christensenellaceae_R-7_group	0	0	31	0	0	0	0	0	0	0	0	0	0	0	0	13	0	0	0	0	0	0	0	0	0	0	0	0	0	0	0	0	0	0	0	0	0	18	0	0	0	0	0	0	0	0	0	0
ASV1899	d__Bacteria;k__norank_d__Bacteria;p__Actinobacteriota;c__Coriobacteriia;o__Coriobacteriales;f__Eggerthellaceae;g__CHKCI002;s__uncultured_bacterium_g__CHKCI002	0	0	0	0	0	0	0	0	0	0	0	0	0	0	0	0	0	0	0	0	0	0	0	0	0	0	0	0	0	0	0	0	0	0	0	0	0	0	0	0	0	0	0	0	0	0	0	0
ASV2108	d__Bacteria;k__norank_d__Bacteria;p__Firmicutes;c__Bacilli;o__RF39;f__norank_o__RF39;g__norank_f__norank_o__RF39;s__uncultured_bacterium_g__norank_f__norank_o__RF39	0	0	0	0	0	0	0	0	0	0	0	0	0	0	0	0	0	0	0	0	0	0	0	0	0	0	0	0	0	0	0	0	0	0	0	0	0	0	0	0	0	0	0	0	0	0	0	0
ASV1687	d__Bacteria;k__norank_d__Bacteria;p__Actinobacteriota;c__Coriobacteriia;o__Coriobacteriales;f__Eggerthellaceae;g__Enterorhabdus;s__uncultured_bacterium_g__Enterorhabdus	0	0	0	0	0	0	0	0	0	0	0	0	0	0	0	0	0	0	0	0	0	0	0	0	0	0	0	0	0	0	0	0	0	0	0	0	0	0	0	0	0	0	0	0	0	0	0	0
ASV2109	d__Bacteria;k__norank_d__Bacteria;p__Firmicutes;c__Clostridia;o__Oscillospirales;f__Ruminococcaceae;g__Ruminococcus;s__unclassified_g__Ruminococcus	0	0	0	0	0	0	0	0	0	0	0	0	0	0	0	0	0	0	0	0	0	0	0	0	0	0	0	0	0	0	0	0	0	0	0	0	0	0	0	0	0	0	0	0	0	0	0	0
ASV1141	d__Bacteria;k__norank_d__Bacteria;p__Proteobacteria;c__Alphaproteobacteria;o__Rhodospirillales;f__norank_o__Rhodospirillales;g__norank_f__norank_o__Rhodospirillales;s__unidentified_rumen_bacterium_RF32	0	0	0	0	0	0	0	0	0	0	0	0	0	0	0	0	0	0	0	0	0	0	0	0	0	0	0	0	0	0	0	0	0	0	0	0	64	0	0	0	0	0	0	0	0	0	0	0
ASV2110	d__Bacteria;k__norank_d__Bacteria;p__Firmicutes;c__Clostridia;o__Oscillospirales;f__Oscillospiraceae;g__NK4A214_group;s__unidentified_rumen_bacterium_RF26	0	0	0	0	0	0	0	0	0	0	0	0	0	0	0	0	0	0	0	0	0	0	0	0	0	0	0	0	0	0	0	0	0	0	0	0	0	0	0	0	0	0	0	0	0	0	0	0
ASV234	d__Bacteria;k__norank_d__Bacteria;p__Firmicutes;c__Clostridia;o__Peptostreptococcales-Tissierellales;f__Peptostreptococcaceae;g__unclassified_f__Peptostreptococcaceae;s__unclassified_f__Peptostreptococcaceae	0	0	0	0	0	0	18	0	0	78	0	0	0	0	0	0	0	0	0	0	0	0	0	0	0	0	0	16	0	0	0	0	0	0	0	0	0	0	0	0	0	0	0	0	0	0	4	0
ASV2111	d__Bacteria;k__norank_d__Bacteria;p__Bacteroidota;c__Bacteroidia;o__Bacteroidales;f__Bacteroidaceae;g__Bacteroides;s__Bacteroides_plebeius_DSM_17135	0	0	0	0	0	0	0	0	0	0	0	0	0	0	0	0	0	0	0	0	0	0	0	0	0	0	0	0	0	0	0	0	0	0	0	0	0	0	0	0	0	0	0	0	0	0	0	0
ASV2000	d__Bacteria;k__norank_d__Bacteria;p__Bacteroidota;c__Bacteroidia;o__Bacteroidales;f__Bacteroidaceae;g__Bacteroides;s__Bacteroides_coprophilus	0	0	0	0	0	0	0	0	0	24	0	0	0	0	0	0	0	0	0	0	0	0	0	0	0	0	0	0	0	0	0	0	0	0	0	0	0	0	0	0	0	0	0	0	0	0	0	0
ASV110	d__Bacteria;k__norank_d__Bacteria;p__Bacteroidota;c__Bacteroidia;o__Bacteroidales;f__Bacteroidaceae;g__Bacteroides;s__Bacteroides_coprophilus	0	0	0	0	0	0	0	0	0	0	0	0	0	0	0	0	0	0	0	0	0	0	0	0	0	0	0	0	0	0	0	0	0	0	0	0	0	0	0	0	0	0	0	0	0	0	0	0
ASV1239	d__Bacteria;k__norank_d__Bacteria;p__Actinobacteriota;c__Coriobacteriia;o__Coriobacteriales;f__Atopobiaceae;g__Olsenella;s__unclassified_g__Olsenella	0	0	99	0	0	0	0	0	0	0	0	0	0	0	0	0	0	0	0	0	0	0	0	0	0	0	0	0	150	0	0	0	0	0	0	0	0	0	0	0	0	0	0	0	0	0	0	0
ASV1080	d__Bacteria;k__norank_d__Bacteria;p__Firmicutes;c__Clostridia;o__Clostridia_UCG-014;f__norank_o__Clostridia_UCG-014;g__norank_f__norank_o__Clostridia_UCG-014;s__unclassified_g__norank_f__norank_o__Clostridia_UCG-014	0	0	0	0	0	0	0	0	0	0	0	0	0	0	0	0	0	0	0	0	0	43	0	0	0	0	0	0	0	43	0	0	0	0	0	63	0	0	0	0	0	0	0	0	0	0	0	0
ASV178	d__Bacteria;k__norank_d__Bacteria;p__Firmicutes;c__Clostridia;o__Clostridia_UCG-014;f__norank_o__Clostridia_UCG-014;g__norank_f__norank_o__Clostridia_UCG-014;s__unclassified_g__norank_f__norank_o__Clostridia_UCG-014	0	0	0	0	0	0	0	0	0	0	0	0	0	0	0	0	0	54	0	0	0	0	0	0	0	0	0	0	0	0	0	0	0	0	0	12	0	9	0	0	0	0	0	0	0	0	0	0
ASV1478	d__Bacteria;k__norank_d__Bacteria;p__Firmicutes;c__Clostridia;o__Oscillospirales;f__Oscillospiraceae;g__norank_f__Oscillospiraceae;s__Intestinimonas_massiliensis	0	0	0	0	0	0	0	0	0	0	0	0	0	0	0	0	19	0	0	0	0	28	0	0	0	0	0	0	0	0	0	0	0	0	28	0	0	0	0	0	16	31	0	68	0	0	0	0
ASV2458	d__Bacteria;k__norank_d__Bacteria;p__Firmicutes;c__Clostridia;o__Lachnospirales;f__Lachnospiraceae;g__unclassified_f__Lachnospiraceae;s__unclassified_f__Lachnospiraceae	0	0	0	0	0	0	0	0	0	0	0	0	0	0	0	0	0	0	0	0	0	0	0	0	0	0	0	0	0	0	0	0	0	0	0	0	0	0	0	0	76	0	0	0	0	0	0	0
ASV2531	d__Bacteria;k__norank_d__Bacteria;p__Firmicutes;c__Clostridia;o__Oscillospirales;f__Butyricicoccaceae;g__Butyricicoccus;s__unclassified_g__Butyricicoccus	0	0	0	0	0	0	0	0	0	0	0	0	0	0	0	0	0	0	0	0	0	0	0	0	0	0	0	0	0	0	0	0	0	0	0	0	0	0	0	0	0	0	0	0	0	0	0	0
ASV3015	d__Bacteria;k__norank_d__Bacteria;p__Firmicutes;c__Clostridia;o__Oscillospirales;f__Ruminococcaceae;g__Faecalibacterium;s__uncultured_bacterium_g__Faecalibacterium	0	0	0	0	0	0	0	0	0	0	0	0	0	0	0	0	0	0	0	0	0	0	0	0	0	0	0	0	0	0	0	0	0	0	0	0	0	0	0	0	0	0	0	0	0	0	0	0
ASV866	d__Bacteria;k__norank_d__Bacteria;p__Firmicutes;c__Clostridia;o__Oscillospirales;f__Oscillospiraceae;g__Oscillospira;s__uncultured_organism_g__Oscillospira	0	0	0	0	0	0	47	0	0	0	4	0	0	0	0	0	0	0	0	6	0	0	0	0	0	0	0	0	0	0	0	0	0	0	0	0	0	0	0	0	0	0	0	0	0	0	0	0
ASV2270	d__Bacteria;k__norank_d__Bacteria;p__Firmicutes;c__Clostridia;o__Clostridia_UCG-014;f__norank_o__Clostridia_UCG-014;g__norank_f__norank_o__Clostridia_UCG-014;s__unclassified_g__norank_f__norank_o__Clostridia_UCG-014	0	0	0	0	0	0	0	0	0	0	0	0	0	0	0	0	0	0	0	0	0	0	0	0	0	0	0	0	0	0	0	0	0	0	0	0	0	0	0	0	0	0	0	0	0	0	0	0
ASV3016	d__Bacteria;k__norank_d__Bacteria;p__Proteobacteria;c__Gammaproteobacteria;o__Burkholderiales;f__Sutterellaceae;g__Parasutterella;s__Parasutterella_secunda	0	0	0	0	0	0	0	0	0	0	0	0	0	0	0	0	0	0	0	0	0	0	0	0	0	0	0	0	0	0	0	0	0	0	0	0	0	0	0	0	0	0	0	0	0	0	0	0
ASV352	d__Bacteria;k__norank_d__Bacteria;p__Bacteroidota;c__Bacteroidia;o__Bacteroidales;f__Rikenellaceae;g__unclassified_f__Rikenellaceae;s__unclassified_f__Rikenellaceae	0	0	0	0	0	0	0	0	0	0	0	28	0	0	0	0	0	0	0	0	0	0	0	0	0	0	0	0	0	0	0	0	0	0	0	0	0	0	0	0	0	0	0	0	0	0	0	0
ASV820	d__Bacteria;k__norank_d__Bacteria;p__Firmicutes;c__Clostridia;o__Oscillospirales;f__Oscillospiraceae;g__norank_f__Oscillospiraceae;s__unclassified_g__norank_f__Oscillospiraceae	0	0	0	0	0	0	0	0	0	0	16	0	0	0	0	0	0	0	10	0	0	0	0	0	0	0	0	0	0	0	0	0	0	0	0	0	14	0	0	0	0	0	0	0	0	0	0	5
ASV360	d__Bacteria;k__norank_d__Bacteria;p__Bacteroidota;c__Bacteroidia;o__Bacteroidales;f__Rikenellaceae;g__unclassified_f__Rikenellaceae;s__unclassified_f__Rikenellaceae	0	0	0	0	0	0	0	0	0	0	0	0	0	0	0	0	0	0	0	0	0	0	0	0	0	0	0	0	0	0	0	0	0	0	0	0	0	0	0	0	0	0	0	0	0	15	0	0
ASV582	d__Bacteria;k__norank_d__Bacteria;p__Firmicutes;c__Clostridia;o__Clostridia_vadinBB60_group;f__norank_o__Clostridia_vadinBB60_group;g__norank_f__norank_o__Clostridia_vadinBB60_group;s__uncultured_Clostridia_bacterium_g__norank_f__norank_o__Clostridia_vadinBB60_group	0	0	0	0	0	0	0	0	0	0	0	0	0	0	0	0	0	0	0	0	0	0	0	0	0	0	0	0	0	0	0	0	0	0	0	0	0	0	0	0	0	0	0	0	0	0	0	0
ASV2924	d__Bacteria;k__norank_d__Bacteria;p__Bacteroidota;c__Bacteroidia;o__Bacteroidales;f__Bacteroidaceae;g__Bacteroides;s__unclassified_g__Bacteroides	0	0	0	0	0	0	0	0	0	0	0	0	0	0	0	0	0	0	0	0	0	0	0	0	0	0	0	0	0	0	0	0	0	0	0	0	0	0	0	0	0	0	0	0	0	0	0	0
ASV634	d__Bacteria;k__norank_d__Bacteria;p__Firmicutes;c__Clostridia;o__Oscillospirales;f__Oscillospiraceae;g__Oscillibacter;s__uncultured_organism_g__Oscillibacter	0	0	0	0	0	5	15	0	0	0	0	0	0	0	0	0	0	0	7	0	7	0	0	0	0	0	0	0	0	0	0	19	0	0	0	0	20	0	0	0	0	12	0	0	0	0	0	0
ASV536	d__Bacteria;k__norank_d__Bacteria;p__Firmicutes;c__Clostridia;o__Oscillospirales;f__Ruminococcaceae;g__unclassified_f__Ruminococcaceae;s__unclassified_f__Ruminococcaceae	0	0	0	0	0	0	0	0	0	7	0	5	0	0	5	0	0	7	0	0	0	0	0	0	0	0	0	0	5	0	0	0	0	0	0	0	0	3	0	0	0	2	0	0	0	0	0	0
ASV2471	d__Bacteria;k__norank_d__Bacteria;p__Firmicutes;c__Clostridia;o__Oscillospirales;f__Oscillospiraceae;g__norank_f__Oscillospiraceae;s__Intestinimonas_massiliensis	0	0	0	0	0	0	0	0	0	0	0	0	0	0	0	0	15	0	0	0	0	0	0	0	0	0	0	0	0	0	0	0	0	0	0	0	0	0	0	0	0	17	0	27	0	0	0	0
ASV1729	d__Bacteria;k__norank_d__Bacteria;p__Firmicutes;c__Clostridia;o__Oscillospirales;f__Oscillospiraceae;g__unclassified_f__Oscillospiraceae;s__unclassified_f__Oscillospiraceae	0	0	36	0	0	0	0	0	0	0	0	0	0	0	0	0	0	0	0	0	0	0	0	0	0	0	0	0	0	0	0	0	0	0	0	0	0	0	0	0	0	0	0	0	0	0	0	0
ASV843	d__Bacteria;k__norank_d__Bacteria;p__Firmicutes;c__Clostridia;o__Peptostreptococcales-Tissierellales;f__Anaerovoracaceae;g__Family_XIII_AD3011_group;s__unclassified_g__Family_XIII_AD3011_group	0	0	0	0	0	0	0	0	0	0	10	0	0	0	22	0	0	0	0	0	0	0	0	0	0	0	0	0	0	0	0	0	0	0	0	0	0	0	0	0	0	0	0	0	0	0	0	0
ASV2536	d__Bacteria;k__norank_d__Bacteria;p__Proteobacteria;c__Gammaproteobacteria;o__Burkholderiales;f__Sutterellaceae;g__Parasutterella;s__Parasutterella_secunda	0	0	0	0	0	0	0	0	0	0	0	0	0	0	27	0	0	0	0	0	0	0	0	0	0	0	0	0	0	0	0	0	0	0	0	0	0	0	0	0	0	0	0	0	0	0	0	0
ASV398	d__Bacteria;k__norank_d__Bacteria;p__Firmicutes;c__Clostridia;o__Oscillospirales;f__Oscillospiraceae;g__UCG-005;s__unclassified_g__UCG-005	0	0	0	0	0	0	0	0	0	0	0	0	0	0	0	0	0	0	0	0	0	0	0	0	0	0	0	0	0	0	0	0	0	0	0	0	0	0	0	0	0	0	0	0	0	0	0	0
ASV1379	d__Bacteria;k__norank_d__Bacteria;p__Firmicutes;c__Clostridia;o__Lachnospirales;f__Defluviitaleaceae;g__Defluviitaleaceae_UCG-011;s__uncultured_bacterium_g__Defluviitaleaceae_UCG-011	0	0	0	0	0	0	0	0	0	0	0	7	0	0	0	0	0	0	0	0	0	0	0	0	0	0	0	0	0	0	0	0	0	0	8	0	0	0	0	0	0	0	0	0	0	0	0	0
ASV1369	d__Bacteria;k__norank_d__Bacteria;p__Desulfobacterota;c__Desulfovibrionia;o__Desulfovibrionales;f__Desulfovibrionaceae;g__unclassified_f__Desulfovibrionaceae;s__unclassified_f__Desulfovibrionaceae	0	0	0	0	0	0	0	0	0	0	0	0	0	0	0	0	0	0	0	0	0	0	0	0	0	0	0	0	0	0	0	0	0	0	0	0	0	0	0	0	0	0	0	0	0	0	0	0
ASV1963	d__Bacteria;k__norank_d__Bacteria;p__Firmicutes;c__Clostridia;o__Oscillospirales;f__Ruminococcaceae;g__Anaerofilum;s__uncultured_bacterium_g__Anaerofilum	0	0	0	0	0	0	0	0	0	0	0	0	0	0	0	0	0	0	0	0	0	0	0	0	0	0	0	0	0	0	0	0	0	0	0	0	0	0	0	0	0	0	0	0	0	0	0	0
ASV2382	d__Bacteria;k__norank_d__Bacteria;p__Firmicutes;c__Clostridia;o__Oscillospirales;f__Oscillospiraceae;g__NK4A214_group;s__unclassified_g__NK4A214_group	0	0	0	0	0	0	0	0	0	0	0	0	0	0	0	0	0	0	0	0	0	0	0	0	0	0	0	0	0	0	0	0	0	0	0	0	0	0	0	0	0	0	0	0	0	0	0	0
ASV518	d__Bacteria;k__norank_d__Bacteria;p__Firmicutes;c__Clostridia;o__Oscillospirales;f__Oscillospiraceae;g__unclassified_f__Oscillospiraceae;s__unclassified_f__Oscillospiraceae	0	0	0	0	0	7	0	0	0	0	0	0	0	0	0	0	0	0	9	0	0	0	0	0	0	12	0	0	0	0	0	7	0	0	0	0	0	0	0	0	0	0	0	0	0	0	0	0
ASV304	d__Bacteria;k__norank_d__Bacteria;p__Firmicutes;c__Clostridia;o__Oscillospirales;f__Ruminococcaceae;g__Caproiciproducens;s__uncultured_bacterium_g__Caproiciproducens	0	0	0	0	0	0	3	0	0	0	0	0	0	0	0	0	0	0	0	0	0	0	0	0	0	0	0	0	3	0	0	0	0	0	0	3	0	0	0	0	0	0	0	0	0	0	0	0
ASV837	d__Bacteria;k__norank_d__Bacteria;p__Firmicutes;c__Clostridia;o__Lachnospirales;f__Lachnospiraceae;g__unclassified_f__Lachnospiraceae;s__unclassified_f__Lachnospiraceae	0	0	0	0	0	0	0	0	0	0	11	0	12	0	0	0	18	0	9	11	0	0	0	0	0	0	0	8	0	0	0	0	0	0	0	0	0	0	0	0	21	10	0	0	0	0	0	8
ASV2688	d__Bacteria;k__norank_d__Bacteria;p__Proteobacteria;c__Gammaproteobacteria;o__Burkholderiales;f__Sutterellaceae;g__Sutterella;s__gut_metagenome_g__Sutterella	0	0	0	0	0	0	0	0	0	0	0	0	0	0	0	0	0	0	0	0	0	0	0	0	0	0	0	0	0	0	0	0	0	0	0	0	0	0	0	0	0	0	0	0	0	0	0	0
ASV755	d__Bacteria;k__norank_d__Bacteria;p__Firmicutes;c__Clostridia;o__Lachnospirales;f__Lachnospiraceae;g__unclassified_f__Lachnospiraceae;s__unclassified_f__Lachnospiraceae	0	0	0	14	27	0	0	0	0	117	125	0	51	0	76	0	154	0	0	0	0	20	0	0	35	0	0	49	28	0	43	0	0	175	28	0	0	0	0	0	115	0	0	0	35	128	0	28
ASV588	d__Bacteria;k__norank_d__Bacteria;p__Firmicutes;c__Clostridia;o__Oscillospirales;f__Ruminococcaceae;g__norank_f__Ruminococcaceae;s__uncultured_organism_g__norank_f__Ruminococcaceae	0	0	0	0	0	0	10	0	0	0	0	0	0	0	0	0	0	0	0	0	0	0	0	0	0	0	0	7	8	0	0	5	0	0	7	0	0	0	0	14	0	0	0	0	0	0	0	0
ASV3017	d__Bacteria;k__norank_d__Bacteria;p__Firmicutes;c__Clostridia;o__Peptostreptococcales-Tissierellales;f__Anaerovoracaceae;g__Family_XIII_UCG-001;s__uncultured_bacterium_g__Family_XIII_UCG-001	0	0	0	0	0	0	0	0	0	0	0	0	0	0	0	0	0	0	0	0	0	0	0	0	0	0	0	0	0	0	0	0	0	0	0	0	0	0	0	0	0	0	0	0	0	0	0	0
ASV894	d__Bacteria;k__norank_d__Bacteria;p__Firmicutes;c__Clostridia;o__Oscillospirales;f__Oscillospiraceae;g__unclassified_f__Oscillospiraceae;s__unclassified_f__Oscillospiraceae	0	0	0	0	0	0	0	0	0	0	0	0	0	0	0	0	0	0	0	0	8	0	0	0	0	0	0	0	0	0	0	0	0	0	0	0	0	0	0	0	0	0	0	0	0	0	0	0
ASV1777	d__Bacteria;k__norank_d__Bacteria;p__Firmicutes;c__Clostridia;o__Oscillospirales;f__Oscillospiraceae;g__Colidextribacter;s__unclassified_g__Colidextribacter	0	0	0	0	0	0	0	0	0	0	0	0	0	0	0	0	0	0	0	0	0	0	0	0	0	0	0	0	0	0	0	0	0	0	0	0	0	0	0	0	0	0	0	0	0	0	0	0
ASV378	d__Bacteria;k__norank_d__Bacteria;p__Firmicutes;c__Clostridia;o__Oscillospirales;f__Ruminococcaceae;g__norank_f__Ruminococcaceae;s__Clostridium_sp._SN17	0	0	0	0	0	0	0	0	0	0	0	0	0	0	0	0	0	0	18	0	0	0	0	0	0	0	0	0	0	0	0	0	0	0	0	0	0	0	0	0	0	0	0	0	0	0	0	0
ASV1440	d__Bacteria;k__norank_d__Bacteria;p__Desulfobacterota;c__Desulfovibrionia;o__Desulfovibrionales;f__Desulfovibrionaceae;g__norank_f__Desulfovibrionaceae;s__unclassified_g__norank_f__Desulfovibrionaceae	0	0	0	0	0	0	0	0	0	0	0	0	0	0	8	0	0	0	0	0	0	0	0	0	0	0	0	0	0	0	0	0	0	0	0	0	0	0	0	0	0	0	0	0	0	0	0	0
ASV1896	d__Bacteria;k__norank_d__Bacteria;p__Firmicutes;c__Clostridia;o__Lachnospirales;f__Lachnospiraceae;g__unclassified_f__Lachnospiraceae;s__unclassified_f__Lachnospiraceae	0	0	0	0	0	0	0	0	0	0	0	0	0	0	0	0	0	0	0	0	0	0	0	0	0	0	0	0	0	0	0	0	0	0	0	0	0	0	0	0	0	0	0	0	0	0	0	0
ASV769	d__Bacteria;k__norank_d__Bacteria;p__Firmicutes;c__Clostridia;o__Clostridiales;f__Clostridiaceae;g__Clostridium_sensu_stricto_1;s__unclassified_g__Clostridium_sensu_stricto_1	0	0	0	0	0	0	0	0	0	0	0	0	0	0	0	0	0	0	0	0	0	0	0	0	0	0	0	0	0	0	0	0	0	0	0	0	2	0	0	0	0	0	0	0	0	0	0	0
ASV2882	d__Bacteria;k__norank_d__Bacteria;p__Firmicutes;c__Clostridia;o__Lachnospirales;f__Lachnospiraceae;g__unclassified_f__Lachnospiraceae;s__unclassified_f__Lachnospiraceae	0	0	0	0	0	0	0	0	0	0	0	0	0	3	0	0	0	0	0	0	0	0	0	0	0	0	0	0	0	0	0	0	0	0	0	0	0	0	0	0	0	0	0	0	0	0	0	0
ASV1263	d__Bacteria;k__norank_d__Bacteria;p__Firmicutes;c__Clostridia;o__Clostridia_UCG-014;f__norank_o__Clostridia_UCG-014;g__norank_f__norank_o__Clostridia_UCG-014;s__unclassified_g__norank_f__norank_o__Clostridia_UCG-014	0	0	0	0	0	0	0	0	0	0	0	0	0	0	0	0	0	0	0	0	0	0	0	0	0	0	0	0	17	0	0	0	0	0	0	0	0	0	0	0	0	0	0	0	0	0	0	0
ASV1087	d__Bacteria;k__norank_d__Bacteria;p__Bacteroidota;c__Bacteroidia;o__Bacteroidales;f__Rikenellaceae;g__Alistipes;s__unclassified_g__Alistipes	0	0	0	0	0	0	0	0	0	0	0	0	0	0	0	0	0	0	0	0	0	0	0	0	0	14	0	0	0	16	0	0	0	0	0	0	0	0	0	0	0	0	0	0	0	0	0	0
ASV592	d__Bacteria;k__norank_d__Bacteria;p__Firmicutes;c__Clostridia;o__Clostridiales;f__Clostridiaceae;g__Candidatus_Arthromitus;s__unclassified_g__Candidatus_Arthromitus	0	0	0	0	0	0	0	0	0	0	0	0	0	0	0	0	3	0	0	0	0	0	0	0	0	0	0	0	0	0	0	0	0	0	0	0	0	0	0	0	0	0	0	0	0	0	0	0
ASV1382	d__Bacteria;k__norank_d__Bacteria;p__Firmicutes;c__Clostridia;o__Christensenellales;f__Christensenellaceae;g__norank_f__Christensenellaceae;s__uncultured_bacterium_g__norank_f__Christensenellaceae	0	0	0	0	0	0	0	0	0	0	0	0	0	0	0	0	0	0	0	0	0	0	0	0	0	0	0	0	0	0	0	0	0	0	0	0	0	0	0	0	0	0	0	0	4	0	0	0
ASV3018	d__Bacteria;k__norank_d__Bacteria;p__Firmicutes;c__Bacilli;o__RF39;f__norank_o__RF39;g__norank_f__norank_o__RF39;s__uncultured_bacterium_g__norank_f__norank_o__RF39	0	0	0	0	0	0	0	0	0	0	0	0	0	0	0	0	0	0	0	0	0	0	0	0	0	0	0	0	0	0	0	0	0	0	0	0	0	0	0	0	0	0	0	0	0	0	0	0
ASV3019	d__Bacteria;k__norank_d__Bacteria;p__Firmicutes;c__Clostridia;o__Oscillospirales;f__Oscillospiraceae;g__Oscillibacter;s__unclassified_g__Oscillibacter	0	0	0	0	0	0	0	0	0	0	0	0	0	0	0	0	0	0	0	0	0	0	0	0	0	0	0	0	0	0	0	0	0	0	0	0	0	0	0	0	0	0	0	0	0	0	0	0
ASV370	d__Bacteria;k__norank_d__Bacteria;p__Firmicutes;c__Clostridia;o__Lachnospirales;f__Lachnospiraceae;g__unclassified_f__Lachnospiraceae;s__unclassified_f__Lachnospiraceae	0	0	0	0	0	0	0	0	0	0	0	0	0	0	0	0	0	0	0	0	0	10	0	0	0	0	0	14	0	0	0	8	0	0	0	0	0	0	0	0	0	7	0	0	0	0	0	9
ASV1615	d__Bacteria;k__norank_d__Bacteria;p__Firmicutes;c__Clostridia;o__Peptostreptococcales-Tissierellales;f__Anaerovoracaceae;g__Family_XIII_AD3011_group;s__unclassified_g__Family_XIII_AD3011_group	0	0	0	5	0	0	0	0	0	0	0	0	0	0	0	0	0	0	0	0	0	0	0	0	0	0	0	0	0	0	0	0	2	8	0	0	0	0	0	0	0	0	0	0	0	0	0	0
ASV717	d__Bacteria;k__norank_d__Bacteria;p__Firmicutes;c__Clostridia;o__Oscillospirales;f__Oscillospiraceae;g__Oscillibacter;s__uncultured_bacterium_g__Oscillibacter	0	0	0	0	0	0	0	0	0	0	0	0	0	0	0	0	0	0	0	0	0	0	0	0	0	0	0	0	0	0	0	3	0	5	0	0	0	0	0	0	0	0	0	0	0	0	0	0
ASV703	d__Bacteria;k__norank_d__Bacteria;p__unclassified_k__norank_d__Bacteria;c__unclassified_k__norank_d__Bacteria;o__unclassified_k__norank_d__Bacteria;f__unclassified_k__norank_d__Bacteria;g__unclassified_k__norank_d__Bacteria;s__unclassified_k__norank_d__Bacteria	0	0	0	0	0	0	0	0	0	0	0	0	0	0	0	0	0	0	3	0	0	0	0	0	0	5	0	0	0	0	0	3	0	0	0	0	0	0	0	0	0	5	0	0	0	4	0	0
ASV718	d__Bacteria;k__norank_d__Bacteria;p__Firmicutes;c__Clostridia;o__Lachnospirales;f__Lachnospiraceae;g__unclassified_f__Lachnospiraceae;s__unclassified_f__Lachnospiraceae	0	0	0	0	0	0	0	0	0	0	0	0	0	0	0	0	0	3	4	0	3	0	0	0	0	0	0	0	0	0	0	3	0	0	0	0	3	0	0	2	0	0	0	0	0	0	0	0
ASV1056	d__Bacteria;k__norank_d__Bacteria;p__Firmicutes;c__Bacilli;o__Lactobacillales;f__Enterococcaceae;g__Enterococcus;s__unclassified_g__Enterococcus	0	0	11	11	0	6	0	0	0	0	0	10	17	0	0	3	9	0	0	16	0	0	0	0	40	4	7	11	9	0	0	0	8	0	0	0	98	44	2	0	0	0	0	0	56	28	28	0
ASV2549	d__Bacteria;k__norank_d__Bacteria;p__Firmicutes;c__Clostridia;o__Lachnospirales;f__Lachnospiraceae;g__unclassified_f__Lachnospiraceae;s__unclassified_f__Lachnospiraceae	0	0	0	0	0	0	0	0	0	0	0	0	0	0	0	0	0	0	0	0	0	0	0	0	0	0	0	0	0	0	0	0	0	0	0	0	0	0	0	0	0	0	0	0	0	0	0	0
ASV1829	d__Bacteria;k__norank_d__Bacteria;p__Firmicutes;c__Clostridia;o__Oscillospirales;f__Oscillospiraceae;g__unclassified_f__Oscillospiraceae;s__unclassified_f__Oscillospiraceae	0	0	0	0	0	0	0	0	0	0	0	0	0	0	0	0	0	0	7	0	0	0	0	0	0	0	0	0	0	0	0	0	0	0	0	0	0	0	0	0	0	0	0	0	0	0	0	0
ASV538	d__Bacteria;k__norank_d__Bacteria;p__Firmicutes;c__Clostridia;o__Oscillospirales;f__Ruminococcaceae;g__norank_f__Ruminococcaceae;s__unclassified_g__norank_f__Ruminococcaceae	0	0	0	0	0	2	0	0	0	0	0	0	2	0	0	0	0	0	0	0	0	0	0	0	0	0	0	0	0	0	0	0	0	0	0	0	0	0	0	0	0	0	0	0	0	0	0	0
ASV1062	d__Bacteria;k__norank_d__Bacteria;p__Firmicutes;c__Bacilli;o__RF39;f__norank_o__RF39;g__norank_f__norank_o__RF39;s__Firmicutes_bacterium_CAG822	0	0	0	0	0	0	0	0	0	0	0	0	0	0	0	0	0	0	20	11	0	0	0	0	0	0	5	0	0	0	0	0	0	0	0	0	0	0	0	0	0	0	0	0	0	0	0	0
ASV1423	d__Bacteria;k__norank_d__Bacteria;p__Firmicutes;c__Clostridia;o__Oscillospirales;f__Ruminococcaceae;g__Ruminococcus;s__unclassified_g__Ruminococcus	0	0	0	0	0	0	0	0	0	0	0	0	0	0	0	0	0	0	0	0	0	0	0	0	0	0	0	0	0	0	0	0	0	0	0	0	0	4	0	0	0	0	0	0	0	0	0	0
ASV535	d__Bacteria;k__norank_d__Bacteria;p__Firmicutes;c__Clostridia;o__unclassified_c__Clostridia;f__unclassified_c__Clostridia;g__unclassified_c__Clostridia;s__unclassified_c__Clostridia	0	0	0	0	0	0	0	0	0	3	0	0	0	0	0	0	0	0	0	0	0	0	0	0	0	4	0	0	0	0	0	0	0	2	0	0	2	0	0	0	0	0	0	0	0	0	0	0
ASV3020	d__Bacteria;k__norank_d__Bacteria;p__Firmicutes;c__Clostridia;o__Oscillospirales;f__Oscillospiraceae;g__UCG-007;s__unclassified_g__UCG-007	0	0	0	0	0	0	0	0	0	0	0	0	0	0	0	0	0	0	0	0	0	0	0	0	0	0	0	0	0	0	0	0	0	0	0	0	0	0	0	0	0	0	0	0	0	0	0	0
ASV822	d__Bacteria;k__norank_d__Bacteria;p__Firmicutes;c__Clostridia;o__Oscillospirales;f__Ruminococcaceae;g__unclassified_f__Ruminococcaceae;s__unclassified_f__Ruminococcaceae	0	3	0	0	7	0	0	0	0	9	15	0	0	8	0	0	6	0	3	8	0	0	0	0	8	4	0	0	0	3	0	0	0	7	0	0	11	0	0	0	0	0	0	4	0	0	5	0
ASV2506	d__Bacteria;k__norank_d__Bacteria;p__Firmicutes;c__Negativicutes;o__Veillonellales-Selenomonadales;f__Selenomonadaceae;g__Megamonas;s__unclassified_g__Megamonas	0	0	0	0	0	0	0	0	0	0	0	0	0	0	0	0	0	0	0	0	0	0	0	0	0	0	0	0	0	0	0	0	0	0	0	0	0	0	0	0	0	0	0	0	0	0	0	0
ASV1451	d__Bacteria;k__norank_d__Bacteria;p__Firmicutes;c__Clostridia;o__Peptococcales;f__Peptococcaceae;g__Peptococcus;s__uncultured_organism_g__Peptococcus	0	0	0	0	0	0	0	0	0	0	0	0	0	0	0	0	0	0	0	0	0	0	0	0	0	0	0	0	0	0	0	0	0	0	0	0	0	0	0	0	0	0	0	0	0	0	0	0
ASV2381	d__Bacteria;k__norank_d__Bacteria;p__Firmicutes;c__Clostridia;o__Lachnospirales;f__Lachnospiraceae;g__unclassified_f__Lachnospiraceae;s__unclassified_f__Lachnospiraceae	0	0	0	0	0	0	0	0	0	0	0	0	0	0	0	0	0	0	0	0	0	0	0	0	0	0	0	0	0	0	0	0	0	0	0	0	0	0	0	0	0	0	0	0	0	0	0	0
ASV1179	d__Bacteria;k__norank_d__Bacteria;p__Firmicutes;c__Clostridia;o__Oscillospirales;f__Oscillospiraceae;g__norank_f__Oscillospiraceae;s__unclassified_g__norank_f__Oscillospiraceae	0	0	0	0	0	0	0	0	0	0	0	0	0	0	0	0	0	0	0	0	0	0	0	0	0	0	0	0	0	0	0	0	0	0	0	0	7	0	0	0	0	0	0	0	0	0	0	0
ASV2507	d__Bacteria;k__norank_d__Bacteria;p__Bacteroidota;c__Bacteroidia;o__Bacteroidales;f__Bacteroidaceae;g__Bacteroides;s__unclassified_g__Bacteroides	0	0	0	0	0	0	0	0	0	0	0	0	0	0	0	0	0	0	0	0	0	0	0	0	0	0	0	0	0	0	0	0	0	0	0	0	0	0	0	0	0	0	0	0	0	0	0	0
ASV380	d__Bacteria;k__norank_d__Bacteria;p__Firmicutes;c__Clostridia;o__Oscillospirales;f__Oscillospiraceae;g__norank_f__Oscillospiraceae;s__unclassified_g__norank_f__Oscillospiraceae	0	0	0	0	0	15	0	0	0	0	0	0	0	0	0	0	0	0	0	0	0	0	0	0	0	0	0	0	0	0	0	0	0	0	0	29	0	0	0	0	0	24	0	0	0	0	0	0
ASV1290	d__Bacteria;k__norank_d__Bacteria;p__Firmicutes;c__Clostridia;o__Lachnospirales;f__Lachnospiraceae;g__unclassified_f__Lachnospiraceae;s__unclassified_f__Lachnospiraceae	0	0	0	0	0	0	0	0	0	0	0	0	0	0	0	0	0	0	0	0	0	0	0	0	0	0	0	0	0	0	0	0	0	0	0	0	0	0	0	0	0	0	0	0	0	0	0	0
ASV2508	d__Bacteria;k__norank_d__Bacteria;p__Firmicutes;c__Negativicutes;o__Veillonellales-Selenomonadales;f__Selenomonadaceae;g__Megamonas;s__unclassified_g__Megamonas	0	0	0	0	0	0	0	0	0	0	0	0	0	0	0	0	0	0	0	0	0	0	0	0	0	0	0	0	0	0	0	0	0	0	0	0	0	0	0	0	0	0	0	0	0	0	0	0
ASV1359	d__Bacteria;k__norank_d__Bacteria;p__Bacteroidota;c__Bacteroidia;o__Bacteroidales;f__Bacteroidaceae;g__Bacteroides;s__uncultured_Bacteroidales_bacterium_g__Bacteroides	0	0	0	0	0	0	0	0	0	0	0	0	0	0	0	0	0	0	0	0	0	0	0	0	0	0	0	0	0	0	0	0	0	0	0	0	0	0	0	0	0	0	0	0	0	0	0	0
ASV2509	d__Bacteria;k__norank_d__Bacteria;p__Firmicutes;c__Clostridia;o__Oscillospirales;f__Ruminococcaceae;g__norank_f__Ruminococcaceae;s__Ruminococcaceae_bacterium_GD7	0	0	0	0	0	0	0	0	0	0	0	0	0	0	0	0	0	0	0	0	0	0	0	0	0	0	0	0	0	0	0	0	0	0	0	0	0	0	0	0	0	0	0	0	0	0	0	0
ASV2510	d__Bacteria;k__norank_d__Bacteria;p__Bacteroidota;c__Bacteroidia;o__Bacteroidales;f__Bacteroidaceae;g__Bacteroides;s__unclassified_g__Bacteroides	0	0	0	0	0	0	0	0	0	0	0	0	0	0	0	0	0	0	0	0	0	0	0	0	0	0	0	0	0	0	0	0	0	0	0	0	0	0	0	0	0	0	0	0	0	0	0	0
ASV2511	d__Bacteria;k__norank_d__Bacteria;p__Bacteroidota;c__Bacteroidia;o__Bacteroidales;f__Bacteroidaceae;g__Bacteroides;s__Bacteroides_sp._SB5	0	0	0	0	0	0	0	0	0	0	0	0	0	0	0	0	0	0	0	0	0	0	0	0	0	0	0	0	0	0	0	0	0	0	0	0	0	0	0	0	0	0	0	0	0	0	0	0
ASV2512	d__Bacteria;k__norank_d__Bacteria;p__Firmicutes;c__Clostridia;o__Oscillospirales;f__Oscillospiraceae;g__unclassified_f__Oscillospiraceae;s__unclassified_f__Oscillospiraceae	0	0	0	0	0	0	0	0	0	0	0	0	0	0	0	0	0	0	0	0	0	0	0	0	0	0	0	0	0	0	0	0	0	0	0	0	0	0	0	0	0	0	0	0	0	0	0	0
ASV968	d__Bacteria;k__norank_d__Bacteria;p__Firmicutes;c__Clostridia;o__Christensenellales;f__Christensenellaceae;g__norank_f__Christensenellaceae;s__unclassified_g__norank_f__Christensenellaceae	0	0	0	0	0	0	0	0	0	7	0	0	3	0	0	0	0	4	0	0	0	0	0	0	0	0	0	0	0	0	0	0	0	0	0	0	0	0	0	0	0	0	0	0	0	0	0	0
ASV2513	d__Bacteria;k__norank_d__Bacteria;p__Firmicutes;c__Clostridia;o__Oscillospirales;f__Ruminococcaceae;g__unclassified_f__Ruminococcaceae;s__unclassified_f__Ruminococcaceae	0	0	0	0	0	0	0	0	0	0	0	0	0	0	0	0	0	0	0	0	0	0	0	0	0	0	0	0	0	0	0	0	0	0	0	0	0	0	0	0	0	0	0	0	0	0	0	0
ASV2514	d__Bacteria;k__norank_d__Bacteria;p__Cyanobacteria;c__Vampirivibrionia;o__Gastranaerophilales;f__norank_o__Gastranaerophilales;g__norank_f__norank_o__Gastranaerophilales;s__unclassified_g__norank_f__norank_o__Gastranaerophilales	0	0	0	0	0	0	0	0	0	0	0	0	0	0	0	0	0	0	0	0	0	0	0	0	0	0	0	0	0	0	0	0	0	0	0	0	0	0	0	0	0	8	0	0	0	0	0	0
ASV2515	d__Bacteria;k__norank_d__Bacteria;p__Firmicutes;c__Clostridia;o__Oscillospirales;f__Oscillospiraceae;g__unclassified_f__Oscillospiraceae;s__unclassified_f__Oscillospiraceae	0	0	0	0	0	0	0	0	0	0	0	0	0	0	0	0	0	0	0	0	0	0	0	0	0	0	0	0	0	0	0	0	0	0	0	0	0	0	0	0	0	0	0	0	0	0	0	0
ASV2516	d__Bacteria;k__norank_d__Bacteria;p__Firmicutes;c__Clostridia;o__Oscillospirales;f__Oscillospiraceae;g__NK4A214_group;s__uncultured_rumen_bacterium_g__NK4A214_group	0	0	0	0	0	0	0	0	0	0	0	0	0	0	0	0	0	0	0	0	0	0	0	0	0	0	0	0	0	0	0	0	0	0	0	0	0	0	0	0	0	0	0	0	0	0	0	0
ASV2517	d__Bacteria;k__norank_d__Bacteria;p__Desulfobacterota;c__Desulfovibrionia;o__Desulfovibrionales;f__Desulfovibrionaceae;g__Desulfovibrio;s__unclassified_g__Desulfovibrio	0	0	0	0	0	0	0	0	0	0	0	0	0	0	0	0	0	0	0	0	0	0	0	0	0	0	0	0	0	0	0	0	0	0	0	0	0	0	0	0	0	0	0	0	0	0	0	0
ASV918	d__Bacteria;k__norank_d__Bacteria;p__Firmicutes;c__Clostridia;o__Oscillospirales;f__Butyricicoccaceae;g__Butyricicoccus;s__unclassified_g__Butyricicoccus	0	0	0	0	0	0	0	0	0	0	0	0	0	0	0	0	0	90	0	0	0	0	0	0	0	0	0	0	0	0	0	0	0	0	0	0	0	0	0	0	0	0	0	0	0	0	0	0
ASV921	d__Bacteria;k__norank_d__Bacteria;p__Firmicutes;c__Clostridia;o__Clostridia_UCG-014;f__norank_o__Clostridia_UCG-014;g__norank_f__norank_o__Clostridia_UCG-014;s__unclassified_g__norank_f__norank_o__Clostridia_UCG-014	0	0	100	0	0	0	93	0	0	0	0	0	0	0	0	0	0	75	0	0	0	0	0	0	0	0	0	0	0	0	0	0	0	0	0	0	0	42	0	0	0	0	0	0	0	0	0	0
ASV922	d__Bacteria;k__norank_d__Bacteria;p__Firmicutes;c__Clostridia;o__Clostridia_UCG-014;f__norank_o__Clostridia_UCG-014;g__norank_f__norank_o__Clostridia_UCG-014;s__unclassified_g__norank_f__norank_o__Clostridia_UCG-014	0	0	0	0	0	0	0	0	0	0	0	0	0	0	0	0	0	65	0	0	0	0	0	0	0	0	0	0	0	0	0	0	0	0	0	0	0	0	0	0	0	0	0	26	0	0	0	0
ASV802	d__Bacteria;k__norank_d__Bacteria;p__Firmicutes;c__Clostridia;o__Clostridia_UCG-014;f__norank_o__Clostridia_UCG-014;g__norank_f__norank_o__Clostridia_UCG-014;s__uncultured_bacterium_g__norank_f__norank_o__Clostridia_UCG-014	0	0	0	0	78	0	0	28	0	0	42	0	31	0	0	0	0	33	0	0	0	0	0	0	395	0	0	0	55	0	0	0	0	0	104	0	0	0	0	0	0	0	0	0	0	0	0	0
ASV929	d__Bacteria;k__norank_d__Bacteria;p__Firmicutes;c__Clostridia;o__Oscillospirales;f__Oscillospiraceae;g__unclassified_f__Oscillospiraceae;s__unclassified_f__Oscillospiraceae	0	0	0	0	0	0	0	0	0	0	0	0	0	0	0	0	0	33	0	0	0	0	0	0	0	0	0	0	0	0	0	0	0	0	0	0	0	0	0	0	0	0	0	0	0	0	0	0
ASV667	d__Bacteria;k__norank_d__Bacteria;p__Firmicutes;c__Clostridia;o__Clostridia_UCG-014;f__norank_o__Clostridia_UCG-014;g__norank_f__norank_o__Clostridia_UCG-014;s__unclassified_g__norank_f__norank_o__Clostridia_UCG-014	0	0	0	0	0	58	0	0	0	0	0	46	0	49	0	0	0	31	40	0	53	0	0	0	0	29	0	0	0	0	0	9	0	0	0	0	0	0	0	52	0	0	0	0	0	79	0	0
ASV930	d__Bacteria;k__norank_d__Bacteria;p__Actinobacteriota;c__Coriobacteriia;o__Coriobacteriales;f__Coriobacteriaceae;g__Collinsella;s__Collinsella_massiliensis_g__Collinsella	0	0	0	0	0	0	0	0	0	0	0	0	0	0	0	0	0	31	0	0	0	0	0	0	0	0	0	0	0	0	0	0	0	0	0	0	0	0	0	0	0	0	0	0	0	0	0	0
ASV161	d__Bacteria;k__norank_d__Bacteria;p__Firmicutes;c__Clostridia;o__Clostridia_UCG-014;f__norank_o__Clostridia_UCG-014;g__norank_f__norank_o__Clostridia_UCG-014;s__unclassified_g__norank_f__norank_o__Clostridia_UCG-014	0	0	0	0	0	0	0	0	0	0	0	0	0	0	0	0	0	31	0	0	20	0	0	0	0	0	0	0	0	0	0	0	0	0	0	0	0	0	0	0	0	0	0	0	0	0	0	0
ASV47	d__Bacteria;k__norank_d__Bacteria;p__Desulfobacterota;c__Desulfovibrionia;o__Desulfovibrionales;f__Desulfovibrionaceae;g__Desulfovibrio;s__bacterium_New_Zealand_D	0	0	0	0	0	37	0	0	0	0	0	0	0	0	0	0	0	27	0	0	0	0	0	0	0	0	0	0	0	0	0	0	0	0	0	0	0	0	0	0	0	0	0	0	0	0	0	0
ASV936	d__Bacteria;k__norank_d__Bacteria;p__Firmicutes;c__Clostridia;o__Clostridia_UCG-014;f__norank_o__Clostridia_UCG-014;g__norank_f__norank_o__Clostridia_UCG-014;s__unclassified_g__norank_f__norank_o__Clostridia_UCG-014	0	0	0	0	0	0	0	0	0	0	0	0	0	0	0	0	0	22	0	0	0	0	0	0	0	0	0	0	0	0	0	0	0	0	0	0	0	0	0	0	0	0	0	0	0	0	0	0
ASV939	d__Bacteria;k__norank_d__Bacteria;p__Firmicutes;c__Bacilli;o__RF39;f__norank_o__RF39;g__norank_f__norank_o__RF39;s__Firmicutes_bacterium_CAG822	0	0	0	0	0	0	0	0	0	0	0	0	0	0	0	0	0	14	0	4	0	0	0	0	0	0	0	0	0	0	0	0	0	0	0	0	0	0	0	0	0	0	0	0	0	0	0	0
ASV940	d__Bacteria;k__norank_d__Bacteria;p__unclassified_k__norank_d__Bacteria;c__unclassified_k__norank_d__Bacteria;o__unclassified_k__norank_d__Bacteria;f__unclassified_k__norank_d__Bacteria;g__unclassified_k__norank_d__Bacteria;s__unclassified_k__norank_d__Bacteria	0	0	0	0	0	0	0	0	0	0	0	0	0	0	0	0	0	14	0	0	0	0	0	0	0	0	0	0	0	0	0	0	0	0	0	0	0	0	0	0	0	0	0	0	0	0	0	0
ASV941	d__Bacteria;k__norank_d__Bacteria;p__Bacteroidota;c__Bacteroidia;o__Bacteroidales;f__unclassified_o__Bacteroidales;g__unclassified_o__Bacteroidales;s__unclassified_o__Bacteroidales	0	0	42	0	0	0	0	0	0	0	0	0	0	0	0	0	0	13	0	0	0	0	0	0	0	0	0	0	0	0	0	0	0	0	0	0	0	0	0	0	0	0	0	0	0	0	0	0
ASV942	d__Bacteria;k__norank_d__Bacteria;p__Firmicutes;c__Clostridia;o__Clostridia_UCG-014;f__norank_o__Clostridia_UCG-014;g__norank_f__norank_o__Clostridia_UCG-014;s__unclassified_g__norank_f__norank_o__Clostridia_UCG-014	0	0	0	0	0	0	0	0	0	0	0	0	0	0	0	0	0	13	8	0	0	0	0	0	0	0	0	0	0	0	0	0	0	0	0	0	0	0	0	0	0	0	0	0	0	0	0	0
ASV943	d__Bacteria;k__norank_d__Bacteria;p__Bacteroidota;c__Bacteroidia;o__Bacteroidales;f__unclassified_o__Bacteroidales;g__unclassified_o__Bacteroidales;s__unclassified_o__Bacteroidales	0	0	0	0	0	0	0	0	0	0	0	0	0	0	0	0	0	12	0	0	0	0	0	0	0	0	0	0	0	0	0	0	0	0	0	0	0	0	0	0	0	0	0	0	0	0	0	12
ASV944	d__Bacteria;k__norank_d__Bacteria;p__Firmicutes;c__Negativicutes;o__Veillonellales-Selenomonadales;f__Selenomonadaceae;g__Megamonas;s__unclassified_g__Megamonas	0	0	0	0	0	0	0	0	0	0	0	0	0	0	0	0	0	12	0	0	0	0	0	0	0	0	0	0	0	0	0	0	0	0	0	0	0	0	0	0	0	0	0	0	0	0	0	22
ASV946	d__Bacteria;k__norank_d__Bacteria;p__Firmicutes;c__Clostridia;o__Oscillospirales;f__Oscillospiraceae;g__norank_f__Oscillospiraceae;s__unclassified_g__norank_f__Oscillospiraceae	0	0	0	0	0	0	0	0	0	0	0	0	0	0	0	0	0	11	0	0	0	0	0	0	0	0	0	0	0	0	0	0	0	24	0	0	0	18	18	0	0	0	0	16	0	0	0	0
ASV948	d__Bacteria;k__norank_d__Bacteria;p__Firmicutes;c__Clostridia;o__Oscillospirales;f__Ruminococcaceae;g__norank_f__Ruminococcaceae;s__unclassified_g__norank_f__Ruminococcaceae	0	0	0	0	0	0	0	0	0	0	0	0	0	0	0	0	21	11	9	0	0	0	0	0	0	0	0	0	0	0	0	0	0	0	0	0	0	0	0	0	10	0	0	0	0	0	0	0
[truncated: 1,682 more rows]
[truncated: 3 more columns]
