# Supplementary material for: The chicken cecal microbiome alters bile acids and riboflavin metabolism that correlate with intramuscular fat content
Source: Front Microbiol. 2024 Dec 10;15:1494139. doi: 10.3389/fmicb.2024.1494139 (PMC11667789; doi:10.3389/fmicb.2024.1494139)
Supplement: Supplementary file 5 [file Table_5.XLSX]

## Sheet: Positive mode
Supplementary Table 5A Serum metabolites levels of chicken in positive mode
ID	M495T299	M148T321	M444T249	M147T517	M175T550	M147T364	M150T276	M205T249	M105T350	M307T299	M104T266	M132T256	M349T298	M156T492	M136T339	M735T143	M811T34_1	M628T186	M298T101	M151T149	M90T338	M365T392	M89T272_2	M191T406	M377T155	M137T167	M310T304	M129T157	M132T339_2	M177T227	M162T346_1	M264T31	M158T50	M86T79	M306T255	M144T265	M131T301	M157T288	M129T213	M187T279	M111T3	M191T58	M732T171	M792T139	M91T579	M184T173	M258T378	M118T266_2	M87T446
m/z	495.076	148.042	444.025	147.113	175.119	147.076	150.058	205.097	104.992	307.026	104.107	132.102	349.073	156.077	136.049	734.569	810.601	627.534	298.097	151.061	90.0549	365.105	89.0709	191.04	377.147	137.046	310.107	129.066	132.077	177.102	162.112	264.268	158.059	86.0598	306.081	144.102	131.082	157.097	129.102	187.058	111.02	191.081	731.606	791.625	91.0502	184.073	258.11	118.087	87.0552
rt(s)	299.261	321.291	249.141	516.619	549.582	364.048	275.508	249.124	350.211	299.304	265.669	255.755	297.992	492.336	338.993	142.869	33.9419	185.699	101.28	148.801	338.344	391.525	271.529	405.849	154.631	166.614	303.904	156.751	338.995	227.315	345.549	31.2464	50.4918	79.4676	255.421	265.451	301.302	288.069	212.866	278.828	2.88906	57.6548	171.214	138.907	578.997	172.53	377.941	266.326	445.834
Name	Pyridoxal phosphate	DL-Glutamic acid	Guanosine diphosphate	Lysine	Arginine	D-glutamine	L-methionine	DL-tryptophan	DL-cysteine	Uridine 5'-monophosphate	Choline	Leucine	Inosine 5'-monophosphate	Histidine	Adenine	1,2-dihexadecanoyl-sn-glycero-3-phosphocholine	1-Stearoyl-2-oleoyl-sn-glycerol 3-phosphocholine (SOPC)	1-Stearoyl-2-arachidonoyl-sn-glycerol	S-methyl-5'-thioadenosine	D-xylose	Sarcosine	Lactose	Butanoic acid	Chorismic acid	Riboflavin	Hypoxanthine	N-acetylneuraminic acid	Quinate	Creatine	L-canavanine	L-carnitine	Sphingosine	Indole-3-pyruvic acid	.gamma.-aminobutyric acid	His-Lys	Ala-Ala	Mevalonic acid	N-.alpha.-acetyl-l-ornithine	4-piperidinecarboxamide	Rhamnose	Hydroquinone	Pyridoxamine	N-(octadecanoyl)sphing-4-enine-1-phosphocholine	Sphingomyelin (d18:1/18:0)	Benzyl alcohol	Phosphocholine	Glycerophosphocholine	Betaine	Diacetyl
adduct	[2M+H]+	[M+H]+	[M+H]+	[M+H]+	[M+H]+	[M+H]+	[M+H]+	[M+H]+	[M+H-NH3]+	[M+H-H2O]+	[M]+	[M+H]+	[M+H]+	[M+H]+	[M+H]+	[M+H]+	(M+Na)+	(M+H-H2O)+	[M+H]+	[M+H]+	[M+H]+	[M+Na]+	[M+H]+	[M+H-2H2O]+	[M+H]+	[M+H]+	[M+H]+	[M+H-CH4O3]+	[M+H]+	[M+H]+	[M+H]+	[M+H-2H2O]+	[M+H-CH2O2]+	[M+H-H2O]+	[M+Na]+	[M+H-NH3]+	[M+H-H2O]+	[M+H-H2O]+	[M+H]+	[M+Na]+	[M+H]+	[M+Na]+	[M+H]+	(M+CH3COO+2H)+	[M+H-H2O]+	[M+H]+	[M+H]+	[M+H]+	[M+H]+
HMDB	HMDB0001491	HMDB0060475		HMDB0000182	HMDB0000517	HMDB0003423	HMDB0000696	HMDB0030396	HMDB0000574	HMDB0000288	HMDB0000097	HMDB0000687	HMDB0000175	HMDB0000177	HMDB0000034	HMDB0000564	HMDB0000564/HMDB0007878/HMDB0007879/HMDB0007880/HMDB0007882/HMDB0007884/HMDB0007886/HMDB0007887/HMDB0007897/HMDB0007898/HMDB0007911/HMDB0007912/HMDB0007913/HMDB0007914/HMDB0007936/HMDB0007937/HMDB0007938/HMDB0007939/HMDB0007940/HMDB0007958/HMDB0007959/HMDB0007960/HMDB0007961/HMDB0007964/HMDB0007966/HMDB0007967/HMDB0007981/HMDB0007982/HMDB0007983/HMDB0007984/HMDB0007985/HMDB0008002/HMDB0008003/HMD…	HMDB0007098/HMDB0007099/HMDB0007100/HMDB0007101/HMDB0007103/HMDB0007108/HMDB0007112/HMDB0007131/HMDB0007132/HMDB0007156/HMDB0007166/HMDB0007170/HMDB0007223/HMDB0007224/HMDB0007248/HMDB0007257/HMDB0007398	HMDB0001173	HMDB0060254	HMDB0000271	HMDB0000186	HMDB0000039	HMDB0012199	HMDB0000244	HMDB0000157	HMDB0000230	HMDB0003072	HMDB0000064	HMDB0002706	HMDB0062496	HMDB0000252	HMDB0060484	HMDB0000112	HMDB0000133	HMDB0000303	HMDB0059629	HMDB0003357	HMDB0000661	HMDB0000849	HMDB0002434	HMDB0001431	HMDB0001348	HMDB0001348/HMDB0010168/HMDB0010169/HMDB0011698/HMDB0011699/HMDB0012084/HMDB0012085/HMDB0012087/HMDB0012088/HMDB0012089/HMDB0012090/HMDB0012091/HMDB0012092/HMDB0012093/HMDB0012094/HMDB0012095/HMDB0012096/HMDB0012100/HMDB0012101/HMDB0012102/HMDB0012103/HMDB0012104/HMDB0012105/HMDB0012107/HMDB0013461/HMDB0013462/HMDB0013463/HMDB0013464/HMDB0013465/HMDB0013466/HMDB0013467/HMDB0013468/HMDB0013469	HMDB0003119	HMDB0001565	HMDB0000086	HMDB0000043	HMDB0003407
KEGG	C00018	C00025	C00035	C00047	C00062	C00064	C00073	C00078	C00097	C00105	C00114	C00123	C00130	C00135	C00147	C00157	C00157	C00165	C00170	C00181	C00213	C00243	C00246	C00251	C00255	C00262	C00270	C00296	C00300	C00308	C00318	C00319	C00331	C00334	C00387	C00398	C00418	C00437	C00489	C00507	C00530	C00534	C00550	C00550	C00556	C00588	C00670	C00719	C00741
SuperClass	Organoheterocyclic compounds	Organic acids and derivatives		Organic acids and derivatives	Organic acids and derivatives	Organic acids and derivatives	Organic acids and derivatives	Organoheterocyclic compounds	Organic acids and derivatives	Nucleosides, nucleotides, and analogues	Organic nitrogen compounds	Organic acids and derivatives	Nucleosides, nucleotides, and analogues	Organic acids and derivatives	Organoheterocyclic compounds	Lipids and lipid-like molecules	Lipids and lipid-like molecules	Lipids and lipid-like molecules	Nucleosides, nucleotides, and analogues	Organic oxygen compounds	Organic acids and derivatives	Organic oxygen compounds	Lipids and lipid-like molecules	Organic acids and derivatives	Organoheterocyclic compounds	Organoheterocyclic compounds	Organic oxygen compounds	Organic oxygen compounds	Organic acids and derivatives	Organic acids and derivatives	Organic nitrogen compounds	Organic nitrogen compounds	Organoheterocyclic compounds	Organic acids and derivatives		Organoheterocyclic compounds	Lipids and lipid-like molecules	Organic acids and derivatives	Organoheterocyclic compounds	Organic oxygen compounds	Benzenoids	Organoheterocyclic compounds	Lipids and lipid-like molecules	Lipids and lipid-like molecules	Benzenoids	Organic nitrogen compounds	Lipids and lipid-like molecules	Organic acids and derivatives	Organic oxygen compounds
Class	Pyridines and derivatives	Carboxylic acids and derivatives		Carboxylic acids and derivatives	Carboxylic acids and derivatives	Carboxylic acids and derivatives	Carboxylic acids and derivatives	Indoles and derivatives	Carboxylic acids and derivatives	Pyrimidine nucleotides	Organonitrogen compounds	Carboxylic acids and derivatives	Purine nucleotides	Carboxylic acids and derivatives	Imidazopyrimidines	Glycerophospholipids	Glycerophospholipids	Glycerolipids/Fatty Acyls	5'-deoxyribonucleosides	Organooxygen compounds	Carboxylic acids and derivatives	Organooxygen compounds	Fatty Acyls	Carboxylic acids and derivatives	Pteridines and derivatives	Imidazopyrimidines	Organooxygen compounds	Organooxygen compounds	Carboxylic acids and derivatives	Carboxylic acids and derivatives	Organonitrogen compounds	Organonitrogen compounds	Indoles and derivatives	Carboxylic acids and derivatives		Indoles and derivatives	Fatty Acyls	Carboxylic acids and derivatives	Piperidines	Organooxygen compounds	Phenols	Pyridines and derivatives	Sphingolipids	Sphingolipids	Benzene and substituted derivatives	Organonitrogen compounds	Glycerophospholipids	Carboxylic acids and derivatives	Organooxygen compounds
SubClass	Pyridine carboxaldehydes	Amino acids, peptides, and analogues		Amino acids, peptides, and analogues	Amino acids, peptides, and analogues	Amino acids, peptides, and analogues	Amino acids, peptides, and analogues	Indolyl carboxylic acids and derivatives	Amino acids, peptides, and analogues	Pyrimidine ribonucleotides	Quaternary ammonium salts	Amino acids, peptides, and analogues	Purine ribonucleotides	Amino acids, peptides, and analogues	Purines and purine derivatives	Glycerophosphocholines	Glycerophosphocholines	Diradylglycerols/Lineolic acids and derivatives	5'-deoxy-5'-thionucleosides	Carbohydrates and carbohydrate conjugates	Amino acids, peptides, and analogues	Carbohydrates and carbohydrate conjugates	Fatty acids and conjugates	Dicarboxylic acids and derivatives	Alloxazines and isoalloxazines	Purines and purine derivatives	Carbohydrates and carbohydrate conjugates	Alcohols and polyols	Amino acids, peptides, and analogues	Amino acids, peptides, and analogues	Quaternary ammonium salts	Amines	Indolyl carboxylic acids and derivatives	Amino acids, peptides, and analogues		Tryptamines and derivatives	Fatty acids and conjugates	Amino acids, peptides, and analogues	Piperidinecarboxylic acids and derivatives	Carbohydrates and carbohydrate conjugates	Benzenediols	Pyridoxamines	Phosphosphingolipids	Phosphosphingolipids	Benzyl alcohols	Quaternary ammonium salts	Glycerophosphocholines	Amino acids, peptides, and analogues	Carbonyl compounds
GH2802	5.09411e+06	1.12344e+08	4.71738e+06	1.0661e+08	3.43877e+08	3.81912e+08	8.95255e+07	2.16388e+07	3.04881e+09	3.08464e+07	3.94168e+09	4.69758e+08	1.22706e+07	1.29654e+08	6.67554e+07	1.83496e+09	5.37116e+07	4.09412e+08	5.2856e+07	5.47723e+07	2.59239e+08	5.41629e+06	2.31277e+07	3.22573e+07	5.71914e+06	8.3445e+08	5.75404e+06	2.99187e+08	7.58255e+09	4.05448e+07	4.161e+09	4.43417e+07	4.59001e+07	3.11053e+08	1.06259e+07	1.7963e+08	1.37134e+08	6.06688e+07	1.00479e+08	3.29942e+07	6.30485e+07	8.1582e+07	5.17253e+08	3.96426e+07	3.52555e+07	7.44474e+08	3.61473e+07	2.00006e+10	1.73923e+08
GH2808	2.09754e+06	7.97242e+07	4.69096e+06	5.81478e+07	3.62078e+08	4.30018e+08	8.27005e+07	2.29877e+07	3.12228e+09	3.09545e+07	2.31575e+09	3.21831e+08	6.76506e+06	2.13645e+08	3.18504e+07	1.62492e+09	3.26075e+07	3.96158e+08	4.9233e+07	5.78713e+07	1.80941e+08	4.32443e+06	1.85929e+07	2.1896e+07	9.22912e+06	4.12675e+08	4.14708e+06	4.09395e+08	4.36173e+09	2.71378e+07	2.28411e+09	7.22814e+07	9.62888e+07	4.18812e+08	2.58968e+06	1.11449e+08	1.6303e+08	3.15779e+07	9.02765e+07	2.23737e+07	1.00539e+08	5.20638e+07	5.04306e+08	4.37861e+07	3.9752e+07	6.4999e+08	6.2053e+07	2.22741e+10	8.21845e+07
GH2819	2.95827e+06	7.34341e+07	4.48263e+06	7.80383e+07	3.01564e+08	3.6444e+08	6.43733e+07	1.87605e+07	3.08804e+09	3.18387e+07	2.79729e+09	3.51279e+08	1.15715e+07	2.78346e+07	4.39494e+07	1.75295e+09	2.18056e+07	3.72451e+08	5.22775e+07	5.07919e+07	1.8994e+08	3.00081e+06	2.92771e+07	4.30038e+07	5.55577e+06	4.23725e+08	3.86113e+06	3.50849e+08	5.37313e+09	1.98938e+07	2.96886e+09	8.03659e+07	8.24701e+07	5.69261e+08	6.02947e+06	1.6579e+08	8.7573e+07	3.22412e+07	7.07756e+07	2.33083e+07	1.14118e+08	5.05434e+07	4.97907e+08	2.60483e+07	7.22299e+07	7.43297e+08	3.5894e+07	1.92393e+10	1.54312e+08
GH2825	6.07472e+06	8.91515e+07	3.92836e+06	1.12161e+08	2.66672e+08	3.085e+08	9.7944e+07	2.54436e+07	3.00962e+09	2.59706e+07	2.61895e+09	4.87454e+08	1.03295e+07	3.98917e+07	4.74445e+07	1.34972e+09	1.8927e+07	3.58735e+08	4.87823e+07	5.27384e+07	2.07291e+08	4.46245e+06	1.3385e+08	2.35249e+07	213315	3.79925e+08	4.53624e+06	3.20533e+08	5.67912e+09	1.9278e+07	3.38194e+09	5.63346e+07	4.36227e+07	2.7076e+08	3.58893e+06	1.60408e+08	1.4675e+08	1.01243e+08	6.28948e+07	4.0179e+07	7.60544e+07	6.38131e+07	4.20515e+08	1.72129e+07	2.51007e+07	6.10868e+08	5.2574e+07	1.93265e+10	6.46521e+07
GH2845	1.87866e+06	8.55233e+07	4.92759e+06	1.0246e+08	2.57272e+08	3.50249e+08	8.09002e+07	1.69519e+07	2.90228e+09	2.36267e+07	2.20513e+09	4.75727e+08	9.37754e+06	1.9368e+08	6.06914e+07	1.37956e+09	3.69723e+07	3.58208e+08	5.90172e+07	4.14664e+07	2.45542e+08	2.40577e+06	3.01269e+07	3.83111e+07	3.8787e+06	8.38645e+08	5.25067e+06	3.11959e+08	7.23101e+09	1.96738e+07	3.00982e+09	5.05233e+07	3.44218e+07	2.01191e+08	3.99379e+06	1.58782e+08	1.18498e+08	7.38939e+07	6.45981e+07	1.45662e+07	1.17234e+08	4.22061e+07	3.94515e+08	3.0062e+07	7.24229e+07	7.6667e+08	6.23978e+07	2.1836e+10	1.07882e+08
GH2848	5.36921e+06	9.21009e+07	5.5202e+06	8.68287e+07	3.77222e+08	3.33429e+08	8.06809e+07	1.47733e+07	3.07802e+09	3.17144e+07	1.95305e+09	3.14569e+08	9.50157e+06	6.74324e+07	3.73647e+07	1.36268e+09	3.20645e+07	4.35453e+08	5.91683e+07	4.96999e+07	1.87925e+08	3.22012e+06	2.86111e+07	2.38237e+07	3.15041e+06	6.23034e+08	3.28437e+06	2.67264e+08	4.76695e+09	2.18239e+07	2.37092e+09	5.0831e+07	8.21354e+07	3.80275e+08	1.78227e+06	1.78791e+08	1.65085e+08	1.07083e+08	7.90419e+07	1.40729e+07	5.72184e+07	5.17994e+07	4.45108e+08	1.73653e+07	5.4601e+07	1.15257e+09	6.00364e+07	1.99504e+10	1.13382e+08
GH2850	1.65465e+06	7.97041e+07	3.87447e+06	9.4813e+07	2.55639e+08	2.63546e+08	6.67818e+07	1.90695e+07	3.08395e+09	2.81004e+07	2.83852e+09	3.28309e+08	1.06598e+07	1.68871e+08	2.89989e+07	1.44502e+09	2.10745e+07	4.5233e+08	5.53511e+07	4.22503e+07	1.60717e+08	3.41093e+06	2.25129e+07	2.27222e+07	7.57624e+06	7.15939e+08	4.21101e+06	3.0005e+08	4.09684e+09	2.25533e+07	2.84526e+09	6.67353e+07	5.39471e+07	2.89462e+08	5.16337e+06	1.99536e+08	1.19452e+08	3.27782e+07	8.01289e+07	2.72691e+07	4.87672e+07	4.47659e+07	4.95877e+08	3.32184e+07	7.00976e+07	7.15799e+08	5.47196e+07	2.28948e+10	5.01003e+08
GH2863	6.07773e+06	8.7544e+07	4.81056e+06	1.23313e+08	2.89414e+08	3.11943e+08	8.0922e+07	2.48805e+07	3.01323e+09	2.84586e+07	2.86296e+09	4.05272e+08	1.05055e+07	1.60087e+08	5.05225e+07	1.47054e+09	3.3993e+07	3.70004e+08	4.57208e+07	3.87224e+07	2.15412e+08	2.98976e+06	1.72011e+07	4.70008e+07	1.92184e+07	6.93558e+08	4.11029e+06	3.33003e+08	6.29426e+09	3.28794e+07	3.33803e+09	7.95445e+07	1.12295e+08	2.37353e+08	5.04457e+06	1.38869e+08	1.32077e+08	9.98358e+07	8.44212e+07	2.90564e+07	1.14019e+08	3.68428e+07	3.867e+08	4.29159e+07	3.5749e+07	7.57925e+08	5.86166e+07	2.04432e+10	3.2858e+07
GH2872	2.61149e+06	8.76818e+07	4.48139e+06	1.09509e+08	2.40441e+08	3.88978e+08	7.7314e+07	1.5759e+07	3.03527e+09	2.77268e+07	2.92548e+09	5.03272e+08	1.38436e+07	1.08791e+08	3.2944e+07	1.75448e+09	2.6173e+07	4.22153e+08	4.46627e+07	4.01861e+07	1.67098e+08	2.4776e+06	2.77648e+07	3.08304e+07	2.28989e+06	4.85397e+08	5.15931e+06	1.62564e+08	4.15474e+09	2.25567e+07	3.0845e+09	7.90562e+07	6.91385e+07	4.30179e+08	3.64188e+06	2.09366e+08	1.43309e+08	8.03754e+07	7.37581e+07	2.38311e+07	6.48572e+07	5.48102e+07	4.68583e+08	1.99269e+07	1.13938e+08	5.94711e+08	5.3388e+07	1.93163e+10	1.22685e+08
GH2874	1.71548e+06	1.06674e+08	5.67927e+06	9.23693e+07	4.75057e+08	3.24632e+08	9.49221e+07	2.63288e+07	3.06753e+09	3.13693e+07	2.67921e+09	6.32503e+08	1.53871e+07	5.40981e+07	4.50355e+07	1.44867e+09	3.40936e+07	4.54384e+08	3.57585e+07	3.71784e+07	2.01222e+08	4.14962e+06	9.51155e+07	1.36833e+07	6.28964e+06	4.50598e+08	7.08954e+06	3.72211e+08	5.80767e+09	2.49173e+07	1.97108e+09	6.8559e+07	5.89411e+07	2.52349e+08	3.3117e+06	1.48173e+08	1.04434e+08	9.97051e+07	8.18657e+07	1.66931e+07	5.37089e+07	5.77953e+07	3.88667e+08	3.35834e+07	6.5815e+07	7.49762e+08	3.02269e+07	1.9263e+10	7.94606e+07
GH2876	5.69593e+06	9.61668e+07	4.71668e+06	1.43458e+08	1.79257e+08	3.14815e+08	1.0724e+08	2.83675e+07	3.05229e+09	3.3372e+07	2.82053e+09	5.09897e+08	1.34651e+07	1.06585e+08	6.90449e+07	1.69706e+09	3.97847e+07	4.76295e+08	6.25629e+07	4.87653e+07	2.5305e+08	4.46606e+06	2.89424e+07	3.53754e+07	7.34449e+06	6.21563e+08	5.80006e+06	3.24171e+08	7.58234e+09	3.30647e+07	2.75304e+09	7.92834e+07	4.66377e+07	3.41009e+08	4.39659e+06	1.71811e+08	1.29205e+08	9.35088e+07	8.45605e+07	1.91491e+07	5.21548e+07	4.37882e+07	4.17728e+08	4.21725e+07	6.27306e+07	6.00731e+08	5.66618e+07	1.96624e+10	9.43994e+07
GH2880	5.79962e+06	6.93592e+07	5.02132e+06	1.06869e+08	2.80947e+08	2.47357e+08	6.33228e+07	1.38207e+07	3.07891e+09	3.00991e+07	2.52029e+09	3.31215e+08	1.03977e+07	4.60971e+07	5.55486e+07	1.69994e+09	2.92902e+07	3.45161e+08	6.14629e+07	4.1291e+07	2.28772e+08	3.11018e+06	2.44023e+07	2.48745e+07	2.0871e+07	5.51651e+08	3.43775e+06	3.11096e+08	6.67032e+09	1.76102e+07	2.91314e+09	6.2917e+07	4.20244e+07	2.50987e+08	4.85751e+06	2.46753e+08	1.49964e+08	8.11782e+07	7.68635e+07	3.23847e+07	9.35672e+07	3.48453e+07	3.89256e+08	2.47774e+07	2.82443e+07	7.08784e+08	6.01589e+07	1.80579e+10	9.99952e+07
GH2885	6.96214e+06	6.34487e+07	4.79679e+06	4.99275e+07	5.21229e+08	2.80743e+08	5.00862e+07	1.51664e+07	2.97177e+09	2.77375e+07	2.23294e+09	3.44466e+08	1.27951e+07	6.75413e+07	1.61231e+07	1.03689e+09	1.00491e+07	3.27654e+08	3.56119e+07	3.24066e+07	1.55886e+08	2.24473e+06	1.65723e+07	3.46498e+07	4.3329e+06	2.42349e+08	4.63566e+06	3.73503e+08	2.39283e+09	1.90838e+07	1.23575e+09	6.24809e+07	1.15557e+08	3.09596e+08	2.48797e+06	1.12503e+08	2.05807e+08	4.93024e+07	7.94492e+07	1.03849e+07	5.66518e+07	3.64339e+07	3.81696e+08	2.93293e+07	1.50492e+08	6.49975e+08	4.78987e+07	1.92149e+10	1.18952e+08
GH2895	4.71631e+06	8.29554e+07	4.18246e+06	1.00074e+08	2.80782e+08	3.24656e+08	7.86971e+07	2.98304e+07	3.04389e+09	3.15675e+07	2.87868e+09	4.63331e+08	1.43685e+07	3.64581e+07	4.64203e+07	1.31444e+09	1.94534e+07	4.63933e+08	3.28853e+07	3.86765e+07	1.88413e+08	4.24235e+06	1.8688e+07	1.10624e+07	3.48136e+06	4.1852e+08	6.96457e+06	3.09653e+08	5.71422e+09	2.27501e+07	2.20023e+09	7.7675e+07	5.33217e+07	1.96272e+08	5.33209e+06	9.98755e+07	1.07625e+08	8.95248e+07	5.71423e+07	2.63786e+07	1.75696e+08	4.00328e+07	5.12433e+08	8.09545e+07	6.46875e+07	7.7991e+08	5.77439e+07	1.88387e+10	7.02178e+07
GH2899	5.41873e+06	9.39661e+07	5.34828e+06	1.40231e+08	2.30569e+08	3.94772e+08	7.65042e+07	1.85477e+07	3.05754e+09	3.13625e+07	2.2926e+09	4.60623e+08	1.07882e+07	3.88966e+07	3.40488e+07	1.60454e+09	2.15639e+07	4.71402e+08	4.3218e+07	3.43624e+07	1.78783e+08	4.01295e+06	2.55394e+07	3.95269e+07	2.88107e+06	5.6056e+08	5.10195e+06	2.23485e+08	4.7175e+09	2.01959e+07	2.46973e+09	5.26688e+07	5.63047e+07	5.07176e+08	2.04904e+06	9.46852e+07	1.27757e+08	5.66022e+07	7.72741e+07	2.0081e+07	1.04783e+08	4.28856e+07	3.84265e+08	3.3807e+07	2.92285e+07	5.32566e+08	4.11565e+07	2.21553e+10	9.99527e+07
GH2905	4.19357e+06	6.71501e+07	4.33289e+06	5.16458e+07	2.2208e+08	2.66138e+08	5.97914e+07	1.80369e+07	3.15495e+09	3.92019e+07	2.31295e+09	2.99468e+08	1.25652e+07	8.5738e+07	2.59531e+07	1.68615e+09	2.63977e+07	3.5428e+08	4.64113e+07	4.32734e+07	1.43584e+08	2.69654e+06	1.29854e+07	3.1139e+07	5.75088e+06	6.01453e+08	3.78946e+06	1.56216e+08	3.57177e+09	2.53221e+07	2.36667e+09	4.36983e+07	6.41542e+07	2.95751e+08	2.35024e+06	2.06926e+08	1.38809e+08	3.82936e+07	5.9022e+07	1.48844e+07	4.45742e+07	8.59814e+07	4.32632e+08	1.73577e+07	2.1505e+08	5.70763e+08	4.83049e+07	1.91585e+10	9.70955e+07
GH2907	8.02738e+06	8.36797e+07	4.64604e+06	8.90383e+07	2.5681e+08	3.71683e+08	8.19088e+07	2.49516e+07	3.06033e+09	3.55928e+07	2.33959e+09	4.88458e+08	1.2762e+07	4.49828e+07	4.71215e+07	1.36632e+09	2.79367e+07	3.9216e+08	4.87156e+07	3.79328e+07	2.17541e+08	3.48612e+06	2.47127e+07	1.02905e+07	1.55659e+06	6.41798e+08	5.71492e+06	3.43649e+08	6.02855e+09	2.66451e+07	4.69713e+09	5.2282e+07	4.73861e+07	1.52529e+08	2.89715e+06	3.86189e+08	1.33478e+08	1.10027e+08	7.9088e+07	2.43588e+07	6.88274e+07	6.16787e+07	3.54393e+08	1.34709e+07	6.81476e+07	7.97877e+08	5.29188e+07	1.89204e+10	7.5493e+07
GH2913	1.62598e+06	7.508e+07	5.67517e+06	7.39834e+07	2.58366e+08	2.85459e+08	6.97526e+07	3.4255e+07	3.04135e+09	3.17245e+07	3.20578e+09	3.9037e+08	1.38664e+07	1.29002e+08	4.26348e+07	1.35199e+09	3.51557e+07	4.44708e+08	3.76968e+07	3.92718e+07	1.79396e+08	3.63141e+06	1.58765e+07	1.99886e+07	1.21602e+07	6.66112e+08	3.49608e+06	3.03297e+08	5.45294e+09	2.25652e+07	2.46987e+09	5.2033e+07	4.67287e+07	2.14273e+08	5.71117e+06	1.39901e+08	1.13695e+08	9.24785e+07	7.59177e+07	1.84796e+07	6.74281e+07	2.94192e+07	3.41262e+08	2.28412e+07	5.70819e+07	5.3881e+08	5.58094e+07	1.90462e+10	1.16859e+08
GH2917	7.39383e+06	8.97579e+07	4.05585e+06	1.08318e+08	3.84235e+08	3.80746e+08	8.78138e+07	1.8496e+07	3.09759e+09	3.05591e+07	2.57768e+09	3.84996e+08	4.44386e+06	6.21876e+07	3.54468e+07	1.48733e+09	2.61673e+07	3.65707e+08	5.87173e+07	5.84249e+07	2.1122e+08	3.66888e+06	1.72618e+07	1.41359e+07	3.12091e+06	8.95879e+08	5.51015e+06	3.05402e+08	4.71032e+09	1.89295e+07	4.17082e+09	6.52029e+07	3.82517e+07	2.32843e+09	7.73533e+06	2.27949e+08	1.66779e+08	4.70415e+07	6.86383e+07	2.98637e+07	8.94694e+07	4.00469e+07	3.56564e+08	1.66613e+07	6.13263e+07	5.96296e+08	6.3306e+07	1.91339e+10	1.04092e+08
GH2923	5.54768e+06	7.86921e+07	4.9022e+06	6.66609e+07	4.52878e+08	2.47788e+08	6.03659e+07	1.52788e+07	2.89461e+09	2.58374e+07	3.57224e+09	3.99696e+08	1.03427e+07	1.09368e+08	6.21102e+07	1.35459e+09	4.13649e+07	3.42008e+08	3.80132e+07	3.97141e+07	1.99894e+08	3.16743e+06	1.30068e+07	8.05436e+07	6.37214e+06	1.02908e+09	4.66767e+06	3.02533e+08	6.20018e+09	1.37797e+07	3.7808e+09	8.43082e+07	7.20137e+07	3.07175e+08	2.78951e+07	1.73463e+08	9.95434e+07	1.05954e+08	6.37828e+07	3.41334e+07	6.99507e+07	3.09037e+07	4.25529e+08	4.17304e+07	1.69367e+08	7.28628e+08	5.49347e+07	1.96936e+10	1.09643e+08
GH2929	2.05791e+06	9.03869e+07	5.62649e+06	9.992e+07	2.25053e+08	4.04317e+08	1.11141e+08	4.68112e+07	3.51726e+09	3.32347e+07	2.57775e+09	4.61459e+08	1.27428e+07	4.42764e+07	3.0063e+07	4.43858e+08	3.73823e+07	5.49582e+07	5.02011e+07	5.0591e+07	1.94655e+08	5.4462e+06	1.7307e+07	2.91354e+07	6.92931e+06	6.74796e+08	5.00482e+06	3.68878e+08	4.69027e+09	3.40852e+07	3.11006e+09	1.48872e+07	4.09924e+07	6.45402e+08	4.12891e+06	3.40731e+08	1.56748e+08	5.20319e+07	9.30999e+07	3.80589e+07	7.13037e+07	6.09387e+07	6.01039e+07	1.12147e+07	5.82794e+07	2.32454e+08	8.94807e+07	2.15711e+10	1.663e+08
GH2931	2.01441e+06	8.97298e+07	4.4875e+06	1.06448e+08	2.71576e+08	3.10778e+08	8.78104e+07	2.12521e+07	3.06429e+09	3.38975e+07	2.91462e+09	4.72887e+08	1.28602e+07	3.059e+07	7.137e+07	1.71685e+09	2.3618e+07	3.86941e+08	4.47963e+07	4.74682e+07	2.59909e+08	3.62799e+06	2.76732e+07	2.65527e+07	1.13055e+07	5.14809e+08	5.40708e+06	3.55735e+08	7.89165e+09	2.54713e+07	2.89376e+09	7.55451e+07	5.66553e+07	5.67632e+08	4.15898e+06	1.5852e+08	8.92151e+07	5.89455e+07	9.08896e+07	3.71281e+07	9.48295e+07	6.7616e+07	4.711e+08	2.25923e+07	6.62992e+07	7.49666e+08	4.4758e+07	2.0306e+10	1.14588e+08
GH2949	3.79701e+06	7.12465e+07	5.10054e+06	7.31669e+07	3.06724e+08	2.76252e+08	5.51292e+07	1.75949e+07	3.05386e+09	3.69061e+07	2.80143e+09	3.52504e+08	1.48187e+07	4.79217e+07	4.3085e+07	1.38752e+09	5.83824e+07	3.71475e+08	3.81779e+07	5.37676e+07	1.74383e+08	3.65513e+06	1.57357e+07	2.46719e+07	5.07416e+06	6.54715e+08	2.74494e+06	1.81015e+08	5.11889e+09	2.71937e+07	2.97493e+09	4.07371e+07	4.29614e+07	2.66912e+08	5.69263e+06	1.96565e+08	7.13788e+07	5.01164e+07	8.12312e+07	3.28055e+07	5.07454e+07	5.81161e+07	4.75169e+08	2.79113e+07	7.69963e+07	7.39685e+08	2.44394e+07	1.86271e+10	2.96164e+08
GH2951	4.74963e+06	8.08403e+07	4.53278e+06	7.5203e+07	2.5136e+08	1.99692e+08	7.84338e+07	2.88577e+07	3.0686e+09	2.80532e+07	3.04756e+09	4.2267e+08	1.01374e+07	5.05561e+07	5.5395e+07	1.33931e+09	5.30819e+07	3.86108e+08	4.82764e+07	4.16046e+07	2.28549e+08	3.03669e+06	1.91951e+07	7.07511e+06	2.09544e+07	4.4409e+08	5.36514e+06	2.22735e+08	6.75978e+09	2.17196e+07	2.53354e+09	6.05933e+07	4.73682e+07	2.74738e+08	5.66534e+06	2.69802e+08	1.46485e+08	1.1634e+08	8.27202e+07	2.25114e+07	4.44265e+07	6.03182e+07	4.23126e+08	2.95665e+07	2.7574e+07	6.45147e+08	5.29487e+07	1.64546e+10	1.51127e+08
GH2952	2.84233e+06	6.85029e+07	4.58891e+06	6.98733e+07	1.72126e+08	2.17413e+08	5.20652e+07	1.11783e+07	3.11881e+09	3.34254e+07	3.85894e+09	3.82475e+08	1.30026e+07	3.85801e+07	4.19977e+07	1.40194e+09	3.72168e+07	3.97316e+08	2.71467e+07	4.06391e+07	1.78442e+08	2.34165e+06	1.65831e+07	1.64698e+07	221274	6.44831e+08	2.42787e+06	2.95489e+08	5.61251e+09	3.49307e+07	2.47719e+09	6.72063e+07	4.49055e+07	1.4362e+08	5.35798e+06	1.36333e+08	8.53172e+07	9.11921e+07	6.31114e+07	1.39765e+07	6.0207e+07	4.95289e+07	4.23637e+08	3.02347e+07	6.83228e+07	7.34245e+08	3.19883e+07	1.9117e+10	9.13828e+07
GH2957	5.67391e+06	6.7534e+07	3.94376e+06	6.79503e+07	2.9118e+08	2.64025e+08	5.67884e+07	1.61141e+07	3.07141e+09	3.61909e+07	2.38703e+09	3.9158e+08	1.42833e+07	6.55222e+07	3.19394e+07	1.61831e+09	3.19564e+07	3.98837e+08	4.00556e+07	3.39302e+07	1.41112e+08	3.31053e+06	1.67175e+07	1.08464e+07	2.45194e+06	6.39915e+08	3.30034e+06	3.46083e+08	3.94574e+09	2.28922e+07	3.2868e+09	5.57359e+07	4.66554e+07	3.9057e+08	5.02388e+06	1.66291e+08	9.61609e+07	7.21894e+07	6.09112e+07	2.64819e+07	7.93117e+07	6.10318e+07	3.44052e+08	3.07706e+07	6.96198e+07	5.37956e+08	3.61742e+07	1.9072e+10	3.35119e+08
GH2970	2.47937e+06	7.27238e+07	4.3708e+06	8.18634e+07	2.51028e+08	3.19157e+08	6.81614e+07	1.34988e+07	3.06618e+09	2.93458e+07	1.79168e+09	2.91934e+08	1.32685e+07	8.38304e+07	3.59446e+07	1.40571e+09	4.19033e+07	3.98389e+08	5.05318e+07	4.29292e+07	1.65233e+08	2.31182e+06	3.16798e+07	3.55599e+07	6.7817e+06	5.38573e+08	3.35757e+06	3.28648e+08	4.58724e+09	2.7633e+07	2.37301e+09	5.94836e+07	3.25782e+07	3.53473e+08	2.80196e+06	3.48322e+08	1.28557e+08	4.84504e+07	7.80261e+07	1.70228e+07	4.40816e+07	5.5851e+07	4.41921e+08	1.60006e+07	6.30392e+07	6.54035e+08	3.25263e+07	1.96221e+10	1.28109e+08
GH2973	5.33071e+06	8.65362e+07	4.49962e+06	8.79364e+07	3.13757e+08	2.9198e+08	6.96453e+07	1.86462e+07	3.02811e+09	3.29234e+07	2.54139e+09	3.8759e+08	1.08741e+07	7.48804e+07	4.73572e+07	1.73758e+09	2.79328e+07	4.90078e+08	4.1653e+07	3.88582e+07	1.85627e+08	2.27984e+06	2.13663e+07	1.82184e+07	2.07373e+06	6.67883e+08	4.93874e+06	3.60581e+08	5.6496e+09	3.08739e+07	2.17292e+09	6.7934e+07	4.75998e+07	2.87542e+08	3.6866e+06	1.63611e+08	8.78911e+07	5.70081e+07	9.16589e+07	1.46493e+07	5.09462e+07	5.90178e+07	5.12368e+08	3.58498e+07	6.49508e+07	7.20374e+08	5.47193e+07	1.8107e+10	1.21153e+08
GH2987	7.0804e+06	8.25243e+07	5.10889e+06	9.11981e+07	2.39504e+08	3.94018e+08	7.94849e+07	2.40845e+07	3.10437e+09	3.14223e+07	2.76077e+09	3.53784e+08	1.15809e+07	4.38244e+07	2.90186e+07	1.72237e+09	2.02437e+07	4.25987e+08	4.92404e+07	4.5249e+07	1.5208e+08	4.04392e+06	1.48826e+07	2.94173e+07	2.03657e+07	4.59445e+08	4.05935e+06	3.53937e+08	3.48599e+09	2.52792e+07	2.76778e+09	7.94347e+07	7.03708e+07	4.52321e+08	3.76897e+06	2.0139e+08	1.57423e+08	5.63107e+07	5.23794e+07	1.79974e+07	6.23665e+07	4.8166e+07	4.00502e+08	2.07867e+07	2.51262e+07	6.77213e+08	5.94095e+07	1.95131e+10	9.35997e+07
GH2992	1.68958e+06	6.22554e+07	3.9105e+06	7.52738e+07	2.35372e+08	3.86323e+08	5.21632e+07	1.92838e+07	2.87584e+09	3.59096e+07	2.25352e+09	4.28683e+08	1.14487e+07	2.83037e+07	4.07143e+07	1.25669e+09	2.285e+07	3.61766e+08	5.086e+07	3.82828e+07	1.93554e+08	1.88132e+06	7.94076e+07	4.17923e+07	4.56687e+07	3.35297e+08	3.57862e+06	3.26515e+08	5.33876e+09	2.77457e+07	2.71244e+09	7.8974e+07	4.60741e+07	2.5682e+08	2.97965e+06	2.2701e+08	1.34702e+08	5.4609e+07	6.47699e+07	1.85808e+07	1.03389e+08	5.72693e+07	3.9617e+08	1.92013e+07	1.03073e+08	9.61078e+08	6.17082e+07	1.92225e+10	1.61269e+08
GH2998	8.90201e+06	6.58088e+07	4.41424e+06	6.99375e+07	4.87966e+08	2.33649e+08	5.71289e+07	1.75185e+07	3.01911e+09	2.64099e+07	2.51659e+09	3.55805e+08	9.19739e+06	4.2302e+07	3.99514e+07	1.51134e+09	2.50135e+07	3.47991e+08	4.38979e+07	4.45462e+07	1.84317e+08	2.97513e+06	1.8606e+07	1.8149e+07	6.96422e+06	4.69728e+08	3.36558e+06	2.71684e+08	5.26782e+09	1.97007e+07	2.10743e+09	6.29522e+07	6.6757e+07	2.51996e+08	2.73319e+06	3.21733e+08	1.43846e+08	9.54614e+07	6.8958e+07	1.03045e+07	5.96517e+07	8.12382e+07	4.68223e+08	1.6107e+07	4.15818e+07	5.83359e+08	5.40681e+07	1.96706e+10	2.10965e+08
GH2999	6.76105e+06	8.81515e+07	4.84824e+06	9.06543e+07	2.91822e+08	2.96145e+08	7.85963e+07	2.63566e+07	3.04592e+09	3.11902e+07	2.87741e+09	3.251e+08	1.20575e+07	2.91582e+07	5.13858e+07	1.60601e+09	3.78099e+07	3.71598e+08	4.8293e+07	3.63661e+07	2.16041e+08	4.61831e+06	2.21604e+07	2.73034e+07	6.57499e+06	5.52791e+08	4.72974e+06	3.10308e+08	6.09099e+09	2.52259e+07	2.53596e+09	7.02711e+07	4.02689e+07	4.40047e+08	4.05277e+06	2.38831e+08	1.59265e+08	9.87394e+07	8.58361e+07	2.716e+07	5.54297e+07	3.26007e+07	5.25654e+08	2.06113e+07	5.97763e+07	1.2069e+09	5.99292e+07	1.64587e+10	7.51476e+07
GH3001	1.83889e+06	8.59233e+07	4.11922e+06	8.75942e+07	2.45707e+08	3.71467e+08	7.56686e+07	1.29264e+07	3.12902e+09	3.35003e+07	2.50366e+09	3.30361e+08	1.49262e+07	9.76108e+07	3.39378e+07	1.90104e+09	2.62713e+07	4.18398e+08	5.26126e+07	4.40322e+07	1.95816e+08	2.70857e+06	1.52754e+07	4.66724e+07	1.70313e+06	7.47576e+08	5.0553e+06	2.73296e+08	5.16069e+09	3.88811e+07	1.91459e+09	6.95341e+07	3.12432e+07	3.77839e+08	4.62881e+06	2.73774e+08	1.28577e+08	5.5612e+07	8.11729e+07	1.91361e+07	8.50053e+07	6.49878e+07	6.4374e+08	2.03651e+07	5.53451e+07	7.15715e+08	4.46737e+07	2.21776e+10	8.95507e+07
GH3011	5.17787e+06	8.63516e+07	3.96425e+06	9.9934e+07	1.71883e+08	4.04278e+08	7.82978e+07	1.6218e+07	3.11223e+09	3.62649e+07	2.73219e+09	5.36107e+08	1.20977e+07	7.15775e+07	6.74689e+07	1.71223e+09	3.01368e+07	4.51569e+08	6.2947e+07	4.63335e+07	2.69007e+08	2.30752e+06	7.37748e+07	3.13798e+07	1.44003e+07	5.46576e+08	4.90826e+06	1.63841e+08	7.56175e+09	2.59278e+07	2.5298e+09	6.77807e+07	8.01763e+07	2.50449e+08	2.70401e+06	1.63395e+08	1.43678e+08	3.69529e+07	1.16333e+08	1.08171e+07	7.62745e+07	5.90806e+07	3.90559e+08	3.66902e+07	6.46068e+07	6.75504e+08	3.68816e+07	1.91702e+10	3.20728e+07
GH3013	2.50337e+06	8.55379e+07	4.45665e+06	1.02762e+08	2.57732e+08	3.11125e+08	7.1203e+07	1.70874e+07	3.05463e+09	3.50971e+07	3.59816e+09	3.27406e+08	1.10973e+07	9.04556e+07	2.99301e+07	1.34062e+09	3.20986e+07	4.21456e+08	6.55141e+07	4.26148e+07	1.62166e+08	3.05294e+06	1.71452e+07	2.99586e+07	3.95813e+06	9.66321e+08	4.09136e+06	3.13836e+08	4.14337e+09	1.95274e+07	2.65589e+09	8.90376e+07	4.58539e+07	4.32292e+08	4.4401e+06	1.81527e+08	1.62556e+08	6.65611e+07	9.76927e+07	1.18285e+07	5.79007e+07	4.18281e+07	3.77301e+08	3.73265e+07	2.71844e+07	5.1241e+08	5.46836e+07	1.73849e+10	6.28128e+07
GH3015	2.61849e+06	9.43199e+07	4.90705e+06	1.49288e+08	2.34644e+08	2.88716e+08	7.76637e+07	1.86116e+07	2.95348e+09	2.7719e+07	2.55731e+09	3.90613e+08	1.24801e+07	6.75575e+07	5.13884e+07	1.5912e+09	2.94151e+07	4.37594e+08	8.26519e+07	5.08885e+07	2.18966e+08	2.90785e+06	2.02106e+07	1.9823e+07	3.80946e+07	4.10748e+08	4.09368e+06	2.56045e+08	6.27472e+09	1.30306e+07	4.97121e+09	6.9739e+07	3.97417e+07	5.4419e+08	4.82878e+06	2.95209e+08	1.44571e+08	7.19447e+07	6.07868e+07	4.73916e+07	7.17676e+07	3.41787e+07	4.61087e+08	1.67697e+07	1.36499e+08	7.94472e+08	7.08841e+07	1.91669e+10	1.84375e+08
GH3019	5.03912e+06	7.53554e+07	4.82352e+06	1.17148e+08	3.11514e+08	3.08907e+08	7.89969e+07	2.64671e+07	3.1469e+09	2.93647e+07	2.82658e+09	4.64802e+08	1.13668e+07	5.00961e+07	4.1498e+07	1.55425e+09	4.90042e+07	4.79e+08	3.22046e+07	3.51936e+07	1.90162e+08	2.34803e+06	2.6978e+07	2.24222e+07	1.57674e+06	7.13505e+08	4.93857e+06	3.09602e+08	5.1746e+09	3.79659e+07	2.89438e+09	9.31871e+07	7.77427e+07	1.84667e+08	7.46551e+06	1.68371e+08	9.43811e+07	8.15802e+07	7.8695e+07	1.24876e+07	8.67776e+07	3.64722e+07	4.84141e+08	4.53093e+07	5.92494e+07	6.1913e+08	4.62238e+07	1.92747e+10	6.69681e+07
GH3029	5.24944e+06	8.95253e+07	4.78431e+06	7.90631e+07	3.92709e+08	2.75215e+08	7.8177e+07	1.19256e+07	2.93661e+09	3.71046e+07	2.49909e+09	3.60846e+08	8.99044e+06	1.12217e+08	2.88708e+07	1.4844e+09	4.52749e+07	3.28952e+08	5.39571e+07	3.77427e+07	1.52619e+08	3.32231e+06	3.0256e+07	2.37032e+07	1.10845e+06	5.90482e+08	3.7246e+06	2.93361e+08	3.94575e+09	1.5844e+07	2.57698e+09	6.96611e+07	3.46969e+07	4.36918e+08	6.16062e+06	2.34072e+08	1.50812e+08	8.1989e+07	8.2221e+07	2.47147e+07	9.53879e+07	4.21385e+07	4.89213e+08	2.69719e+07	7.2619e+07	9.77128e+08	6.35673e+07	1.73865e+10	1.6894e+08
GH3031	4.36253e+06	8.64494e+07	4.09345e+06	8.29149e+07	3.08495e+08	3.3549e+08	7.80848e+07	1.84646e+07	3.06691e+09	3.69491e+07	2.78024e+09	3.31497e+08	1.40308e+07	1.23544e+08	3.90682e+07	1.46675e+09	2.2054e+07	4.5284e+08	4.10103e+07	4.62062e+07	1.91172e+08	2.84329e+06	3.16289e+07	5.70748e+07	4.63663e+06	6.60231e+08	4.48896e+06	3.5576e+08	5.31884e+09	2.53202e+07	2.18375e+09	9.80853e+07	3.67288e+07	1.33949e+08	4.65183e+06	2.27117e+08	9.96974e+07	7.69255e+07	6.39105e+07	2.84012e+07	1.2105e+08	5.45819e+07	5.21477e+08	1.99528e+07	8.09944e+07	5.73892e+08	4.65781e+07	1.92289e+10	1.47767e+08
GH3034	5.0043e+06	8.5755e+07	5.72377e+06	7.17393e+07	1.44696e+08	3.23546e+08	7.61607e+07	1.90164e+07	3.09127e+09	2.84993e+07	2.60712e+09	3.07014e+08	1.34836e+07	1.19097e+08	4.5194e+07	1.29822e+09	1.70578e+07	4.05497e+08	4.89587e+07	3.7205e+07	1.77526e+08	2.94562e+06	2.37986e+07	2.88332e+07	4.11833e+06	6.00663e+08	3.56218e+06	2.64574e+08	4.90807e+09	2.30541e+07	2.18122e+09	9.06871e+07	3.27231e+07	3.40931e+08	4.36758e+06	2.19982e+08	1.3992e+08	1.05271e+08	9.32777e+07	2.51394e+07	6.62453e+07	3.98711e+07	5.20705e+08	4.44145e+07	5.95544e+07	6.13688e+08	5.83775e+07	1.89399e+10	2.67352e+08
GH3038	5.78041e+06	6.86224e+07	4.22495e+06	9.78233e+07	2.01425e+08	2.64936e+08	6.37164e+07	1.8009e+07	3.03571e+09	2.85061e+07	2.5083e+09	3.21088e+08	9.66554e+06	6.84215e+07	2.34593e+07	1.66255e+09	3.71676e+07	3.60088e+08	3.92698e+07	4.73854e+07	1.30621e+08	2.145e+06	2.19932e+07	2.6811e+07	1.68156e+07	4.56603e+08	2.40492e+06	1.44343e+08	2.92691e+09	2.19483e+07	2.27381e+09	6.33876e+07	1.02161e+08	2.41403e+08	2.83534e+06	2.35061e+08	1.54959e+08	4.15058e+07	6.5336e+07	2.47161e+07	5.58251e+07	4.58766e+07	4.4274e+08	2.66456e+07	4.35736e+07	6.42314e+08	5.79894e+07	2.03776e+10	1.73043e+08
GH3042	7.74847e+06	7.01226e+07	4.58974e+06	8.52461e+07	2.25155e+08	2.73215e+08	5.56882e+07	1.38056e+07	3.17603e+09	2.67422e+07	2.45005e+09	3.5273e+08	1.40249e+07	3.15872e+07	2.88428e+07	1.41047e+09	2.61915e+07	3.96874e+08	3.66619e+07	4.11145e+07	1.22393e+08	1.9584e+06	2.78458e+07	9.21213e+06	1.1941e+07	1.01841e+09	2.77631e+06	3.05949e+08	3.22945e+09	2.03573e+07	2.75774e+09	5.73333e+07	4.1932e+07	5.47513e+08	1.78552e+06	3.65078e+08	1.0723e+08	5.79615e+07	8.29981e+07	2.0235e+07	5.08975e+07	3.42161e+07	4.52958e+08	1.61066e+07	5.86557e+07	1.0767e+09	5.75879e+07	1.37739e+10	8.90097e+07
GH3047	6.78589e+06	9.19978e+07	4.34172e+06	7.19302e+07	5.36143e+08	1.96366e+08	7.70863e+07	2.56567e+07	3.04447e+09	3.15251e+07	2.99502e+09	3.59002e+08	1.09987e+07	7.03015e+07	6.74208e+07	1.47377e+09	4.16046e+07	3.62242e+08	5.50267e+07	4.55376e+07	2.42215e+08	2.97554e+06	2.70957e+07	1.12042e+07	2.87435e+06	5.27147e+08	3.09222e+06	3.24119e+08	7.43479e+09	2.05541e+07	3.1878e+09	6.15957e+07	4.38335e+07	2.26229e+08	8.2598e+06	1.68007e+08	1.34478e+08	1.1381e+08	6.4821e+07	1.3841e+07	1.5622e+08	3.37107e+07	3.97568e+08	3.45602e+07	5.43414e+07	7.40038e+08	5.56103e+07	2.01709e+10	2.66085e+08
GH3062	7.43328e+06	7.75631e+07	3.96883e+06	7.05244e+07	6.248e+08	2.72827e+08	6.30477e+07	1.2627e+07	2.94738e+09	2.75735e+07	2.22178e+09	4.55558e+08	1.47522e+07	4.93109e+07	4.96082e+07	1.3427e+09	6.18787e+07	4.07905e+08	4.81628e+07	3.66004e+07	1.76951e+08	2.97627e+06	2.04054e+07	3.32343e+07	1.34899e+06	8.43305e+08	2.33922e+06	1.61516e+08	5.43968e+09	1.74578e+07	2.65773e+09	7.41463e+07	3.78834e+07	1.13776e+08	3.70731e+06	1.31254e+08	1.2119e+08	7.63438e+07	6.79106e+07	1.97789e+07	8.49045e+07	4.19759e+07	3.61167e+08	3.70526e+07	1.87233e+08	7.09927e+08	5.62878e+07	2.0539e+10	7.84794e+07
GH3063	8.05399e+06	8.46446e+07	4.52936e+06	1.46489e+08	1.50887e+08	3.95457e+08	8.85145e+07	2.32643e+07	3.107e+09	3.05959e+07	2.91973e+09	4.4239e+08	1.43312e+07	4.6591e+07	6.54732e+07	1.8355e+09	3.9064e+07	4.5858e+08	5.12109e+07	4.86669e+07	2.48082e+08	2.68767e+06	2.13777e+07	1.17271e+07	7.87979e+06	7.68629e+08	4.37589e+06	3.22716e+08	7.36454e+09	2.80036e+07	2.21187e+09	8.51298e+07	5.69514e+07	2.68286e+08	4.41745e+06	1.21458e+08	1.06799e+08	6.9216e+07	6.56082e+07	1.21414e+07	7.03948e+07	4.09081e+07	4.96664e+08	2.81796e+07	4.06684e+07	7.00091e+08	5.86131e+07	2.18091e+10	9.89178e+07
GH3066	4.92417e+06	8.38633e+07	4.59057e+06	8.18663e+07	2.09374e+08	4.13134e+08	7.56746e+07	1.71991e+07	3.06249e+09	2.49465e+07	2.64127e+09	3.89805e+08	1.22162e+07	9.44376e+07	4.36611e+07	1.44212e+09	2.64003e+07	4.86812e+08	3.14003e+07	4.61953e+07	1.91119e+08	2.60088e+06	2.14579e+07	3.75394e+07	2.61365e+06	5.64434e+08	4.55472e+06	2.37274e+08	5.22478e+09	2.35562e+07	4.16442e+09	9.24144e+07	5.27881e+07	5.1781e+08	5.40975e+06	4.07931e+08	1.0595e+08	4.35038e+07	9.1965e+07	3.39093e+07	3.83531e+07	4.46649e+07	5.05799e+08	8.81055e+06	1.24611e+08	7.91596e+08	2.81413e+07	1.8999e+10	6.35512e+07
GH3069	4.74508e+06	9.12818e+07	4.78615e+06	1.06249e+08	1.92394e+08	3.01621e+08	7.58791e+07	1.2375e+07	3.10302e+09	3.5079e+07	1.91546e+09	3.06587e+08	1.07506e+07	5.45391e+07	2.76287e+07	1.43792e+09	2.54565e+07	3.80499e+08	5.26341e+07	4.24004e+07	1.77173e+08	2.33156e+06	2.18093e+07	2.32472e+07	6.78475e+06	7.30099e+08	4.0299e+06	2.92651e+08	3.57492e+09	1.39499e+07	2.35604e+09	6.3107e+07	8.52734e+07	3.41916e+08	3.90974e+06	1.56514e+08	1.5166e+08	6.49766e+07	9.17402e+07	2.53706e+07	8.26673e+07	3.71318e+07	4.0047e+08	2.01752e+07	8.22592e+07	6.11895e+08	5.82161e+07	1.94749e+10	1.56391e+08
GH3071	1.82634e+06	1.03162e+08	5.53105e+06	1.21741e+08	4.15079e+08	4.20066e+08	9.62076e+07	2.06388e+07	3.00976e+09	2.60859e+07	2.70554e+09	6.91347e+08	1.38136e+07	1.1735e+08	6.68724e+07	1.9102e+09	4.38463e+07	4.06085e+08	3.90484e+07	4.18944e+07	2.62478e+08	2.74847e+06	5.94929e+07	1.4965e+07	1.51061e+06	5.59089e+08	5.68118e+06	3.30781e+08	7.48254e+09	2.26373e+07	4.23781e+09	1.04276e+08	4.8905e+07	3.47938e+08	6.11758e+06	2.84154e+08	9.29108e+07	6.34643e+07	7.69317e+07	4.34838e+07	6.14701e+07	6.35523e+07	5.03871e+08	3.45622e+07	3.02703e+07	7.49114e+08	4.07525e+07	1.91906e+10	8.68641e+07
GH3096	5.45587e+06	7.40076e+07	4.18281e+06	5.5186e+07	2.69342e+08	2.63264e+08	6.24794e+07	1.45801e+07	3.00275e+09	3.02598e+07	2.82084e+09	3.3906e+08	6.44339e+06	1.35146e+08	4.89471e+07	1.68756e+09	2.352e+07	3.44887e+08	5.46551e+07	5.27013e+07	2.10657e+08	3.17024e+06	2.34664e+07	2.44774e+07	1.30189e+07	5.82515e+08	3.63454e+06	3.2477e+08	5.76126e+09	1.88619e+07	2.96562e+09	6.16053e+07	3.47735e+07	3.46786e+08	3.59168e+06	2.42579e+08	1.6703e+08	6.09541e+07	7.31464e+07	4.55871e+07	5.15091e+07	5.08879e+07	4.04874e+08	2.6427e+07	4.83294e+07	5.7535e+08	5.57296e+07	1.86182e+10	8.22335e+07
GH3097	6.53952e+06	8.41193e+07	4.79233e+06	7.76815e+07	1.44645e+08	3.57465e+08	8.00404e+07	2.31689e+07	3.03145e+09	3.30673e+07	2.73203e+09	3.17221e+08	1.23121e+07	1.69357e+08	4.5362e+07	1.36713e+09	2.58525e+07	3.59094e+08	4.02754e+07	4.22772e+07	1.94844e+08	2.3819e+06	3.58033e+07	1.2607e+08	7.51506e+06	6.34671e+08	3.35427e+06	3.47834e+08	5.49595e+09	1.52165e+07	1.5466e+09	5.87108e+07	1.15151e+08	2.8016e+08	5.21591e+06	1.28371e+08	1.55183e+08	6.8361e+07	7.85496e+07	2.06195e+07	9.10533e+07	3.96775e+07	3.89656e+08	3.47139e+07	5.98128e+07	7.84168e+08	7.39897e+07	1.91658e+10	9.34022e+07
GH3098	6.48e+06	7.25453e+07	4.71903e+06	8.31204e+07	3.19595e+08	2.01414e+08	7.17196e+07	1.53099e+07	2.92036e+09	2.87216e+07	2.70714e+09	3.35403e+08	9.7982e+06	5.75675e+07	7.83508e+07	1.74584e+09	2.98639e+07	3.44229e+08	7.54187e+07	4.23817e+07	2.74578e+08	2.90044e+06	1.79332e+07	1.51055e+07	3.54961e+06	6.53394e+08	3.78574e+06	2.59923e+08	8.1088e+09	1.63303e+07	3.17064e+09	6.99176e+07	3.15954e+07	3.3381e+08	4.43342e+06	8.21852e+07	1.92341e+08	7.67919e+07	7.69576e+07	2.03057e+07	8.84941e+07	3.82983e+07	4.87942e+08	2.53115e+07	2.96016e+07	6.28246e+08	6.44855e+07	1.96132e+10	8.66446e+07
QC-1	4.97462e+06	8.48241e+07	4.01892e+06	7.92809e+07	3.04248e+08	3.93035e+08	8.21692e+07	2.68123e+07	3.00893e+09	2.99084e+07	2.73961e+09	4.62887e+08	1.01203e+07	1.17436e+08	3.69192e+07	1.37391e+09	3.24908e+07	3.58657e+08	5.15665e+07	4.42008e+07	2.1798e+08	3.23655e+06	3.08841e+07	2.85973e+07	8.23471e+06	6.61507e+08	5.41496e+06	3.43325e+08	5.24908e+09	2.28388e+07	2.99319e+09	6.01285e+07	5.18346e+07	2.69551e+08	5.39378e+06	3.15829e+08	1.25817e+08	7.22511e+07	1.26971e+08	2.82899e+07	8.10441e+07	5.18651e+07	4.05254e+08	3.62322e+07	6.6516e+07	8.22954e+08	5.88223e+07	1.92447e+10	1.0637e+08
QC-2	5.53868e+06	8.89537e+07	4.29198e+06	8.2358e+07	2.77474e+08	3.99862e+08	8.21728e+07	2.77326e+07	3.0725e+09	2.9851e+07	2.76217e+09	4.79923e+08	9.43419e+06	7.42497e+07	4.06007e+07	1.40071e+09	3.2479e+07	3.69504e+08	5.24503e+07	4.42689e+07	1.96717e+08	3.23644e+06	3.47009e+07	3.00981e+07	8.5263e+06	6.69011e+08	5.05653e+06	3.43463e+08	5.43984e+09	2.15862e+07	2.98246e+09	6.07196e+07	4.89572e+07	2.79407e+08	6.04465e+06	3.19994e+08	1.61769e+08	8.17842e+07	7.98026e+07	3.06615e+07	8.75338e+07	4.95193e+07	4.02785e+08	3.92846e+07	6.36546e+07	8.6182e+08	5.96352e+07	1.94206e+10	1.20551e+08
QC-3	6.69859e+06	8.4672e+07	4.76187e+06	1.00435e+08	1.74143e+08	3.95215e+08	8.13032e+07	2.64558e+07	3.02281e+09	3.08721e+07	2.72202e+09	4.62889e+08	9.18459e+06	6.39952e+07	4.12066e+07	1.38089e+09	3.05383e+07	3.5872e+08	5.15924e+07	4.4943e+07	1.94816e+08	3.3093e+06	3.26493e+07	2.65279e+07	8.31357e+06	6.99525e+08	5.20941e+06	3.32835e+08	5.3071e+09	3.58019e+07	2.94715e+09	5.85363e+07	4.88898e+07	2.80009e+08	5.85523e+06	3.30003e+08	1.40407e+08	8.85312e+07	1.51793e+08	3.00755e+07	1.26778e+08	5.12659e+07	3.88186e+08	4.129e+07	7.2294e+07	7.27586e+08	5.97441e+07	1.94199e+10	1.07733e+08
QC-4	4.92565e+06	8.60016e+07	4.72688e+06	8.59664e+07	2.99589e+08	3.95231e+08	8.21747e+07	2.65333e+07	3.14323e+09	3.04875e+07	2.78323e+09	4.62917e+08	1.04465e+07	9.79758e+07	4.12117e+07	1.36168e+09	3.25102e+07	3.57793e+08	5.08619e+07	4.24896e+07	1.91656e+08	3.47503e+06	4.46828e+07	3.14843e+07	6.87459e+06	6.71133e+08	5.93694e+06	3.55113e+08	5.30757e+09	2.28292e+07	3.00023e+09	6.01526e+07	9.1199e+07	2.7983e+08	5.66213e+06	3.31167e+08	1.49652e+08	8.73334e+07	7.91984e+07	2.87058e+07	5.28449e+07	7.05901e+07	3.86454e+08	5.72933e+07	6.12899e+07	7.37009e+08	5.99531e+07	1.942e+10	1.29144e+08
QC-5	3.58278e+06	8.35116e+07	4.5748e+06	7.27879e+07	2.80018e+08	3.83299e+08	8.23499e+07	2.64493e+07	3.04601e+09	2.94276e+07	2.74129e+09	4.58464e+08	1.04697e+07	1.00686e+08	4.12076e+07	1.36305e+09	3.2487e+07	3.58717e+08	4.98938e+07	4.38589e+07	1.8627e+08	3.40154e+06	3.05984e+07	1.60732e+07	8.23243e+06	6.69008e+08	4.95988e+06	3.43763e+08	5.24985e+09	2.44197e+07	2.98236e+09	6.21493e+07	4.88817e+07	2.78445e+08	5.7639e+06	3.14889e+08	1.46594e+08	8.55841e+07	7.99911e+07	2.7404e+07	7.87938e+07	4.90756e+07	3.94153e+08	3.76277e+07	6.19582e+07	7.65928e+08	6.084e+07	1.93882e+10	1.10039e+08
QC-6	2.95482e+06	8.64731e+07	4.47932e+06	6.93113e+07	2.79002e+08	3.91529e+08	7.87348e+07	2.78357e+07	3.05659e+09	3.04034e+07	2.74488e+09	4.57256e+08	1.04712e+07	7.88536e+07	3.87869e+07	1.36178e+09	3.25261e+07	3.58814e+08	5.15918e+07	4.42646e+07	2.28975e+08	3.29885e+06	2.92481e+07	2.76466e+07	8.05815e+06	6.78441e+08	4.95788e+06	2.8395e+08	5.27634e+09	2.28328e+07	3.00794e+09	6.57589e+07	4.87553e+07	2.97488e+08	5.59302e+06	3.15823e+08	1.81078e+08	8.4741e+07	7.96305e+07	2.88008e+07	9.00355e+07	5.19036e+07	3.86321e+08	4.67178e+07	6.65512e+07	7.4781e+08	5.98473e+07	1.92455e+10	1.12996e+08
QC-7	4.23015e+06	8.36669e+07	3.88046e+06	8.26036e+07	2.98718e+08	3.99037e+08	8.12979e+07	2.68453e+07	2.95958e+09	2.79923e+07	2.7411e+09	4.63008e+08	1.20489e+07	9.9156e+07	4.50407e+07	1.36151e+09	3.07641e+07	3.58747e+08	5.2531e+07	4.24421e+07	1.91529e+08	3.33544e+06	6.45111e+07	1.49121e+07	8.10625e+06	6.65906e+08	6.11798e+06	3.438e+08	5.24823e+09	2.19876e+07	2.9825e+09	5.98334e+07	4.90933e+07	3.89127e+08	5.68117e+06	3.12895e+08	1.50813e+08	8.30765e+07	8.18618e+07	3.12775e+07	8.96481e+07	4.90556e+07	3.90902e+08	3.76789e+07	6.49664e+07	7.6903e+08	6.54572e+07	1.92574e+10	1.06983e+08
QC-8	7.91676e+06	8.48655e+07	4.5723e+06	7.65714e+07	3.27081e+08	3.87939e+08	8.18607e+07	2.75072e+07	3.06673e+09	3.0842e+07	2.74934e+09	4.57233e+08	1.10684e+07	4.4131e+07	4.17367e+07	1.37404e+09	3.05128e+07	3.58851e+08	5.15608e+07	4.42621e+07	1.915e+08	3.23581e+06	5.52779e+07	2.69072e+07	8.23507e+06	6.61469e+08	5.21769e+06	3.3271e+08	5.24723e+09	2.25703e+07	2.96244e+09	5.91569e+07	4.89611e+07	2.8708e+08	5.6583e+06	3.15817e+08	1.45047e+08	8.82383e+07	7.86459e+07	2.82847e+07	8.18634e+07	4.87041e+07	3.87706e+08	3.76523e+07	6.86603e+07	7.38701e+08	5.9947e+07	1.95589e+10	7.01679e+07
QC-9	5.31884e+06	8.17912e+07	5.07344e+06	8.26608e+07	3.8659e+08	3.91385e+08	8.33539e+07	2.68513e+07	3.05705e+09	3.08819e+07	2.72613e+09	4.57204e+08	7.78355e+06	5.66895e+07	4.15763e+07	1.37414e+09	3.56121e+07	3.54933e+08	5.38032e+07	4.38529e+07	1.83521e+08	3.11641e+06	3.05705e+07	3.10161e+07	8.10704e+06	6.69112e+08	5.17542e+06	3.02338e+08	5.30992e+09	2.19815e+07	2.99993e+09	6.01753e+07	5.15438e+07	2.94013e+08	6.30975e+06	3.07136e+08	1.4713e+08	8.58479e+07	8.68867e+07	2.7563e+07	8.12899e+07	5.26339e+07	3.86351e+08	3.55482e+07	6.19651e+07	7.66964e+08	6.00359e+07	1.9345e+10	1.07727e+08
QC-10	5.09879e+06	8.48911e+07	4.97432e+06	7.93419e+07	2.27813e+08	3.9145e+08	8.22676e+07	2.64334e+07	3.02249e+09	2.95767e+07	2.71425e+09	4.63237e+08	1.04824e+07	7.51169e+07	4.05949e+07	1.36156e+09	3.24914e+07	3.5311e+08	5.25173e+07	4.68703e+07	1.91635e+08	3.2353e+06	3.48403e+07	1.27337e+07	8.23441e+06	6.61721e+08	5.05475e+06	3.33031e+08	5.24987e+09	2.21947e+07	3.01228e+09	5.79491e+07	4.7569e+07	2.79819e+08	5.77494e+06	3.1838e+08	1.48556e+08	8.81797e+07	9.52627e+07	2.93687e+07	8.15586e+07	5.08224e+07	3.91191e+08	4.17317e+07	5.12381e+07	7.69538e+08	6.1618e+07	1.94288e+10	1.13202e+08
QC-11	5.92083e+06	8.40622e+07	4.50546e+06	7.52102e+07	2.36348e+08	4.0213e+08	8.21838e+07	2.62435e+07	3.0581e+09	3.04133e+07	2.71421e+09	4.63165e+08	7.87607e+06	6.72702e+07	4.33816e+07	1.36573e+09	3.5718e+07	3.38967e+08	5.25072e+07	4.42563e+07	1.9489e+08	2.79272e+06	3.16284e+07	3.2992e+07	8.23218e+06	6.64832e+08	4.97824e+06	3.38311e+08	5.30938e+09	2.15283e+07	2.99532e+09	5.91668e+07	6.72524e+07	2.9698e+08	5.76471e+06	3.15856e+08	1.50633e+08	8.80335e+07	8.06069e+07	2.83663e+07	8.13604e+07	4.31361e+07	3.76087e+08	3.34117e+07	3.85162e+07	7.61518e+08	5.99983e+07	1.94087e+10	1.07118e+08
QC-12	1.84995e+06	8.41346e+07	4.47694e+06	9.90795e+07	2.9258e+08	3.95285e+08	7.92241e+07	2.68069e+07	3.00701e+09	2.98755e+07	2.70613e+09	4.5313e+08	1.0229e+07	1.14585e+08	4.05775e+07	1.32528e+09	3.17718e+07	3.58911e+08	5.16566e+07	4.42735e+07	1.92912e+08	3.36329e+06	3.0447e+07	2.67729e+07	8.28972e+06	6.64858e+08	5.46863e+06	3.59631e+08	5.2843e+09	2.13707e+07	2.98293e+09	5.91328e+07	7.50969e+07	2.78734e+08	5.52477e+06	3.03505e+08	1.47022e+08	8.80202e+07	7.92204e+07	2.91787e+07	8.05046e+07	5.22219e+07	3.87252e+08	3.82238e+07	1.00723e+08	7.36833e+08	6.17415e+07	1.9408e+10	1.44552e+08
QC-13	5.25282e+06	8.22165e+07	4.57616e+06	8.24788e+07	3.62205e+08	3.9537e+08	8.03222e+07	2.68463e+07	3.02193e+09	3.04313e+07	2.74183e+09	4.63092e+08	1.04897e+07	7.50161e+07	4.05706e+07	1.36164e+09	3.17524e+07	3.5306e+08	5.25881e+07	4.30904e+07	1.94803e+08	3.24684e+06	3.51999e+07	3.1786e+07	8.18541e+06	6.64804e+08	5.0532e+06	3.44106e+08	5.24692e+09	2.36073e+07	2.98273e+09	6.02023e+07	7.10251e+07	3.07671e+08	5.65771e+06	3.06457e+08	1.49853e+08	8.80344e+07	8.83147e+07	2.64534e+07	8.97563e+07	3.69184e+07	3.86266e+08	4.68789e+07	6.15982e+07	7.36927e+08	6.00384e+07	1.9241e+10	1.06237e+08
QC-14	5.29308e+06	8.22593e+07	4.39032e+06	8.10534e+07	2.73133e+08	3.77493e+08	7.78603e+07	2.62811e+07	3.00683e+09	2.98812e+07	2.60216e+09	4.51131e+08	1.0318e+07	4.72724e+07	3.69945e+07	1.37447e+09	3.24881e+07	3.52938e+08	5.24949e+07	4.38524e+07	1.91522e+08	3.04183e+06	3.04558e+07	2.87263e+07	8.09062e+06	6.64787e+08	4.89048e+06	2.64632e+08	5.1105e+09	2.19195e+07	3.00005e+09	5.91412e+07	4.87071e+07	2.51039e+08	4.88311e+06	2.92997e+08	1.51579e+08	8.93941e+07	7.84124e+07	2.65722e+07	8.31477e+07	7.70539e+07	3.88465e+08	3.7579e+07	3.46583e+07	8.32408e+08	6.17429e+07	1.86664e+10	1.06046e+08
QC-15	4.99916e+06	8.49054e+07	4.22441e+06	8.25365e+07	2.41343e+08	3.9139e+08	8.12586e+07	2.50437e+07	2.95947e+09	2.77714e+07	2.661e+09	4.56933e+08	1.02978e+07	8.48477e+07	3.90311e+07	1.36112e+09	2.92801e+07	3.5288e+08	5.19612e+07	4.33775e+07	1.91454e+08	3.22859e+06	3.04827e+07	1.90696e+07	8.10349e+06	6.69087e+08	4.94977e+06	3.44502e+08	5.14549e+09	2.23377e+07	2.99992e+09	5.41603e+07	5.16692e+07	2.49398e+08	5.76083e+06	3.10305e+08	1.49037e+08	8.79605e+07	8.75587e+07	2.82779e+07	8.87334e+07	5.19584e+07	3.91286e+08	3.03904e+07	6.29757e+07	7.65915e+08	6.16879e+07	1.92402e+10	9.46932e+07
QC-16	5.32086e+06	8.49029e+07	4.57799e+06	8.02936e+07	4.91719e+08	3.89131e+08	8.12681e+07	2.66428e+07	3.02189e+09	3.79878e+07	2.71408e+09	4.57013e+08	1.25006e+07	7.38439e+07	4.26843e+07	1.34527e+09	3.20392e+07	3.46898e+08	5.20976e+07	4.42724e+07	1.95034e+08	3.38811e+06	3.35888e+07	1.72255e+07	8.47888e+06	6.64793e+08	5.17573e+06	1.91796e+08	5.34106e+09	2.19199e+07	2.98466e+09	5.91227e+07	4.85043e+07	4.20657e+08	5.76124e+06	2.9987e+08	1.50509e+08	8.79595e+07	8.82355e+07	2.72847e+07	1.49253e+08	4.92808e+07	3.66837e+08	3.75212e+07	6.64285e+07	7.36898e+08	6.18957e+07	1.91447e+10	1.6808e+08
[truncated: 443 more columns]

## Sheet: Negative mode
Supplementary Table 5B Serum metabolites levels of chicken in negative mode
ID	M101T299	M102T315	M103T111	M103T187	M103T232	M107T22	M109T21	M110T603	M113T177	M113T299	M116T542	M116T605	M117T374	M117T652	M121T126	M121T21	M122T603	M123T27	M124T601	M125T132	M125T160	M126T265	M128T290	M129T62_1	M130T255	M130T330	M135T160_2	M139T29	M141T350_2	M141T399	M143T603	M143T61	M144T33	M145T383	M146T291	M153T238	M153T267	M153T27	M155T43	M157T56	M157T603	M158T31	M160T26	M161T300	M162T24	M163T71	M164T249	M164T601	M166T178
m/z	101.024	102.056	103.004	103.04	103.04	107.05	109.029	110.036	112.999	113.025	116.025	116.025	117.019	117.021	121.03	121.066	122.036	123.045	124.051	125.036	124.991	126.02	128.035	129.056	130.087	130.041	134.894	139.007	141.017	141.016	143.036	143.108	144.045	145.062	146.046	153.031	152.996	153.023	155.002	157.123	157.052	158.061	160.04	161.046	162.055	163.04	164.072	164.047	166.018
rt(s)	298.852	315.495	111.485	186.559	231.555	21.7361	21.0868	602.593	177.389	298.849	541.807	604.606	373.514	651.526	125.894	21.1534	602.597	26.5758	601.288	132.474	160.167	265.227	289.695	61.8793	255.381	330.188	160.14	29.0804	349.747	398.609	603.231	61.2843	33.002	383.493	291.011	237.517	266.757	27.2633	42.9083	56.0832	603.283	31.0079	25.75	299.552	23.67	71.0761	248.686	600.737	178
Name	D-arabitol	Dimethylglycine	Dihydroxyfumaric acid	Dl-a-hydroxybutyric acid	3-hydroxybutyric acid	Monomethyl phthalate	Pyrocatechol	Cytosine	1-methylhydantoin	D-galacturonic acid	Guanidoacetic acid	Acetylglycine	Succinate	Benzimidazole	4-hydroxybenzaldehyde	2,4-dimethylphenol	Picolinic acid	3-hydroxybenzyl alcohol	N-(2-furoyl)glycine	1,3,5-benzenetriol	Isethionate	Isoguvacine	L-pyroglutamic acid	3-methyl-2-oxopentanoate	Isoleucine	5-aminolevulinic acid	Thiosulfuric acid	Chelidonic acid	Kojic acid	Cis,cis-muconic acid	Bisdemethoxycurcumin	Octanoic acid	Quinolin-2-ol	Adipic acid	N-acetyl-dl-serine	3,4-dihydroxybenzoic acid	Gentisic acid	O,o-diethyl phosphate	Orotate	Nonanoic acid	2-isopropylmalic acid	Indolelactic acid	Hippuric acid	D-psicose	5-hydroxy-3,4-dihydro-2(1h)-quinolinone	Phenylpyruvate	N-acetyl-l-phenylalanine	Methionine sulfoxide	Guanidinoethyl sulfonate
adduct	[M-H-CH6O2]-	[M-H]-	[M-H-CO2]-	[M-H]-	[M-H]-	[M-H-C2O3]-	[M-H]-	[M-H]-	[M-H]-	[M-H-CH4O4]-	[M-H]-	[M-H]-	[M-H]-	[M-H]-	[M-H]-	[M-H]-	[M-H]-	[M-H]-	[M-H-CO2]-	[M-H]-	[M-H]-	[M-H]-	[M-H]-	[M-H]-	[M-H]-	[M-H]-	[M-2H+Na]-	[M-H-CO2]-	[M-H]-	[M-H]-	[M-H-C9H8O3]-	[M-H]-	[M-H]-	[M-H]-	[M-H]-	[M-H]-	[M-H]-	[M-H]-	[M-H]-	[M-H]-	[M-H-H2O]-	[M-H-CH2O2]-	[M-H-H2O]-	[M-H-H2O]-	[M-H]-	[M-H]-	[M-H-C2H2O]-	[M-H]-	[M-H]-
HMDB	HMDB0000568	HMDB0000092		HMDB0000008	HMDB0000357	HMDB0002130	HMDB0000957	HMDB0000630	HMDB0003646	HMDB0002545	HMDB0000128	HMDB0000532	HMDB0000254	HMDB0015695	HMDB0011718		HMDB0002243	HMDB0059712	HMDB0000439	HMDB0013675	HMDB0003903	HMDB0012130	HMDB0000267	HMDB0000491	HMDB0033923	HMDB0001149	HMDB0000257		HMDB0032923	HMDB0006331	HMDB0002114	HMDB0000482		HMDB0000448		HMDB0001856	HMDB0000152	HMDB0012209	HMDB0000226	HMDB0000847	HMDB0000402	HMDB0000671	HMDB0000714			HMDB0000205	HMDB0000512		HMDB0003584
KEGG	C01904	C01026	C00975	C05984	C01089		C00090	C00380	C02565	C00333	C00581	C02055	C00042	C02009	C00633	C14582	C10164	C03351		C02183	C05123	C13694	C01879	C03465	C00407	C00430		C08476	C14516	C02480	C17743	C06423	C06415	C06104		C00230	C00628	C06608	C00295	C01601	C02504	C02043	C01586	C06468		C00166	C03519	C02989	C01959
SuperClass	Organic oxygen compounds	Organic acids and derivatives	Lipids and lipid-like molecules	Organic acids and derivatives	Organic acids and derivatives	Benzenoids	Benzenoids	Organoheterocyclic compounds	Organoheterocyclic compounds	Organic oxygen compounds	Organic acids and derivatives	Organic acids and derivatives	Organic acids and derivatives		Organic oxygen compounds	Benzenoids	Organoheterocyclic compounds	Benzenoids	Organic acids and derivatives	Benzenoids	Organic acids and derivatives	Organic acids and derivatives	Organic acids and derivatives	Organic acids and derivatives	Organic acids and derivatives	Organic acids and derivatives	Homogeneous non-metal compounds	Organoheterocyclic compounds	Organoheterocyclic compounds	Lipids and lipid-like molecules	Phenylpropanoids and polyketides	Lipids and lipid-like molecules	Organoheterocyclic compounds	Lipids and lipid-like molecules		Benzenoids	Benzenoids	Organic acids and derivatives	Organoheterocyclic compounds	Lipids and lipid-like molecules	Lipids and lipid-like molecules	Organoheterocyclic compounds	Benzenoids	Organic oxygen compounds	Organoheterocyclic compounds	Benzenoids	Organic acids and derivatives	Organic acids and derivatives	Organic acids and derivatives
Class	Organooxygen compounds	Carboxylic acids and derivatives	Fatty Acyls	Hydroxy acids and derivatives	Hydroxy acids and derivatives	Benzene and substituted derivatives	Phenols	Diazines	Azolines	Organooxygen compounds	Carboxylic acids and derivatives	Carboxylic acids and derivatives	Carboxylic acids and derivatives		Organooxygen compounds	Benzene and substituted derivatives	Pyridines and derivatives	Benzene and substituted derivatives	Carboxylic acids and derivatives	Phenols	Organic sulfonic acids and derivatives	Carboxylic acids and derivatives	Carboxylic acids and derivatives	Keto acids and derivatives	Carboxylic acids and derivatives	Carboxylic acids and derivatives	Non-metal oxoanionic compounds	Pyrans	Pyrans	Fatty Acyls	Diarylheptanoids	Fatty Acyls	Quinolines and derivatives	Fatty Acyls		Benzene and substituted derivatives	Benzene and substituted derivatives	Organic phosphoric acids and derivatives	Diazines	Fatty Acyls	Fatty Acyls	Indoles and derivatives	Benzene and substituted derivatives	Organooxygen compounds	Quinolines and derivatives	Benzene and substituted derivatives	Carboxylic acids and derivatives	Carboxylic acids and derivatives	Organic sulfonic acids and derivatives
SubClass	Carbohydrates and carbohydrate conjugates	Amino acids, peptides, and analogues	Fatty acids and conjugates	Alpha hydroxy acids and derivatives	Beta hydroxy acids and derivatives	Benzoic acids and derivatives	Benzenediols	Pyrimidines and pyrimidine derivatives	Imidazolines	Carbohydrates and carbohydrate conjugates	Amino acids, peptides, and analogues	Amino acids, peptides, and analogues	Dicarboxylic acids and derivatives		Carbonyl compounds	Xylenes	Pyridinecarboxylic acids and derivatives	Benzyl alcohols	Amino acids, peptides, and analogues	Benzenetriols and derivatives	Organosulfonic acids and derivatives	Amino acids, peptides, and analogues	Amino acids, peptides, and analogues	Short-chain keto acids and derivatives	"Amino acids, peptides, and analogues"	Amino acids, peptides, and analogues	Non-metal thiosulfates	Pyranones and derivatives	Pyranones and derivatives	Fatty acids and conjugates	Linear diarylheptanoids	Fatty acids and conjugates	Quinolones and derivatives	Fatty acids and conjugates		Benzoic acids and derivatives	Benzoic acids and derivatives	Phosphate esters	Pyrimidines and pyrimidine derivatives	Fatty acids and conjugates	Fatty acids and conjugates	Indolyl carboxylic acids and derivatives	Benzoic acids and derivatives	Carbohydrates and carbohydrate conjugates	Quinolones and derivatives	Phenylpyruvic acid derivatives	Amino acids, peptides, and analogues	Amino acids, peptides, and analogues	Organosulfonic acids and derivatives
GH2802	9.79281e+07	1.21096e+07	7.00897e+07	2.49053e+08	6.07102e+08	2.02286e+07	2.76071e+07	6.11889e+08	3.01582e+08	2.21532e+08	1.1099e+08	6.5561e+08	3.49198e+08	2.13646e+08	1.46233e+08	8.04558e+06	3.40315e+08	6.9597e+06	6.84086e+08	5.83305e+07	2.97057e+08	5.16982e+07	1.63268e+09	3.31221e+09	2.47579e+08	6.85974e+07	1.55779e+08	1.0028e+09	7.11586e+09	3.38257e+08	3.24902e+08	1.0405e+07	3.41779e+07	1.01091e+08	3.75476e+07	1.27661e+07	9.75553e+06	1.92273e+08	6.13748e+07	8.64731e+07	2.41638e+08	2.67435e+07	2.10258e+07	9.63252e+07	7.67531e+07	8.05476e+07	2.26912e+08	1.04633e+08	5.38906e+07
GH2808	9.56937e+07	8.7351e+06	5.9572e+07	2.14157e+08	5.90393e+08	2.70502e+07	2.44361e+07	1.08295e+09	2.94943e+08	2.23579e+08	8.52037e+07	6.79174e+08	3.77847e+08	2.95369e+08	1.43253e+08	8.75949e+06	6.82035e+08	1.57687e+07	5.26879e+08	1.01582e+08	2.25684e+08	6.7613e+07	1.76995e+09	2.57188e+09	1.80835e+08	3.04644e+08	1.42332e+08	3.89901e+09	1.16397e+08	2.05877e+09	1.65171e+08	1.0141e+07	1.46189e+07	1.06089e+08	4.20314e+07	1.13149e+07	7.56449e+06	1.17056e+09	5.16787e+08	7.53917e+07	2.86951e+08	2.78765e+07	2.05056e+07	5.27412e+07	2.32996e+07	7.47842e+07	1.8767e+08	1.14338e+08	4.43918e+07
GH2819	9.73267e+07	1.22572e+07	5.2418e+07	2.9354e+08	1.33483e+09	3.92316e+07	2.57504e+07	1.12266e+09	2.98033e+08	2.28395e+08	5.88359e+07	4.00044e+08	3.03564e+08	2.39679e+08	1.78977e+08	1.05668e+07	6.16586e+08	7.25993e+06	5.12556e+08	1.32857e+08	3.19686e+08	4.94595e+07	1.22169e+09	3.88136e+09	1.9635e+08	4.85886e+07	1.43698e+08	5.08876e+09	1.22023e+08	1.01781e+09	2.133e+08	1.035e+07	8.79183e+06	1.0066e+08	3.83543e+07	1.39904e+07	7.64534e+06	3.77463e+08	3.59771e+08	8.78185e+07	2.77712e+06	4.25887e+06	1.66487e+07	1.04569e+08	3.58691e+07	1.90769e+07	1.84738e+08	1.23574e+08	7.5707e+07
GH2825	8.50743e+07	1.97504e+07	5.74175e+07	3.38952e+08	1.84438e+09	5.9307e+07	6.25852e+06	4.50565e+08	3.23645e+08	2.04077e+08	1.5864e+08	6.91049e+08	3.19656e+08	2.69288e+08	9.72224e+07	7.77537e+06	5.6541e+08	5.68061e+06	5.63651e+08	1.14205e+08	2.39512e+08	4.51842e+07	9.5461e+08	3.9999e+09	2.76696e+08	4.11522e+08	1.38327e+08	5.11462e+09	7.07748e+09	1.99819e+09	1.82304e+08	1.08508e+07	1.9333e+07	8.71302e+07	3.23286e+07	1.35432e+07	7.09989e+06	3.44684e+07	2.76441e+08	6.83837e+07	3.81276e+08	2.6751e+07	9.89319e+06	5.38561e+07	4.96113e+06	5.4974e+07	1.91682e+08	1.15006e+08	4.8866e+07
GH2845	8.03999e+07	1.29198e+07	6.59034e+07	2.84904e+08	2.28744e+09	6.64124e+07	1.14329e+07	8.17766e+08	2.15746e+08	1.88181e+08	8.91308e+07	6.3112e+08	2.08256e+08	1.93182e+08	9.47622e+07	6.86556e+06	4.70093e+08	1.48543e+07	2.47201e+08	9.04875e+07	3.25796e+08	4.29875e+07	1.19737e+09	3.79709e+09	2.42571e+08	4.03663e+08	1.55147e+08	1.87691e+09	7.47677e+09	2.0232e+09	1.28309e+08	5.70365e+06	1.46931e+07	4.145e+07	3.34547e+07	1.10083e+07	5.49073e+06	6.15758e+07	7.0322e+07	5.98524e+07	1.71571e+08	1.95383e+07	9.73955e+06	4.43626e+07	5.60842e+06	3.64612e+07	1.74658e+08	7.78062e+07	5.93332e+07
GH2848	9.30819e+07	1.48536e+07	6.63245e+07	4.81485e+08	1.47129e+09	4.73051e+07	6.73607e+06	3.58836e+08	2.78661e+08	2.41008e+08	1.39757e+08	7.45186e+08	2.96691e+08	1.92807e+08	1.10573e+08	9.55141e+06	6.74304e+08	2.92989e+06	2.99014e+06	1.10198e+08	2.55758e+08	5.97312e+07	1.26318e+09	3.69746e+09	1.5037e+08	3.03035e+08	1.5059e+08	2.47225e+09	7.24266e+09	2.1659e+09	3.14286e+06	6.30613e+06	1.44632e+07	9.10632e+07	4.28012e+07	1.08545e+07	7.39547e+06	7.29298e+07	1.41331e+08	6.96411e+07	2.65464e+08	1.99419e+07	1.09667e+07	5.19828e+07	1.53143e+07	2.63198e+07	1.96776e+08	5.27865e+07	6.04147e+07
GH2850	9.82428e+07	1.09345e+07	5.50602e+07	2.16372e+08	1.0378e+09	3.72392e+07	3.12737e+07	5.33059e+08	2.54435e+08	2.30793e+08	1.257e+08	1.02113e+09	3.01914e+08	2.08385e+08	1.60368e+08	8.79907e+06	4.54192e+08	1.10903e+07	2.39351e+08	6.08401e+07	2.79079e+08	5.06264e+07	1.45755e+09	3.86989e+09	1.89853e+08	4.08699e+08	1.38985e+08	8.60761e+09	1.0399e+08	1.85325e+09	2.04762e+08	8.96086e+06	1.96502e+07	7.45494e+07	6.19838e+07	1.19072e+07	8.06024e+06	2.20161e+09	7.84131e+08	9.79538e+07	2.8398e+08	2.88727e+07	3.79853e+07	5.73024e+07	8.11122e+07	6.1312e+07	1.82022e+08	3.53287e+07	6.67528e+07
GH2863	1.01034e+08	1.55229e+07	6.54497e+07	2.37653e+08	1.05233e+09	7.81637e+07	4.83067e+07	9.38503e+08	2.86836e+08	2.23351e+08	9.65041e+07	5.40015e+07	1.92969e+08	7.09114e+06	1.50323e+08	8.8343e+06	6.24823e+08	2.48059e+07	6.57502e+08	7.07641e+07	2.6715e+08	1.03987e+08	7.64922e+08	3.90566e+09	2.25196e+08	4.34202e+08	1.49983e+08	1.20813e+10	1.17371e+08	1.89614e+09	2.1934e+08	9.22913e+06	1.07369e+07	8.32915e+07	4.73296e+07	1.09494e+07	5.68773e+06	1.95949e+09	1.16222e+09	8.55129e+07	1.783e+08	2.25389e+07	1.64499e+07	4.96057e+07	6.29388e+07	6.15025e+07	1.90437e+08	8.15508e+07	7.49922e+07
GH2872	8.1829e+07	2.12603e+07	5.26725e+07	4.74746e+08	3.6783e+09	1.01244e+07	1.36822e+07	1.05065e+09	2.92933e+08	1.96594e+08	9.18034e+07	4.67606e+08	3.21997e+08	1.7344e+08	1.02415e+08	8.99885e+06	6.53648e+08	3.72236e+06	4.07408e+08	7.86866e+07	2.09192e+08	6.71086e+07	1.54737e+09	4.6908e+09	2.67944e+08	3.37086e+07	1.61722e+08	3.47369e+08	7.32598e+09	2.07285e+09	5.53151e+08	8.71538e+06	1.01498e+07	7.48235e+07	3.46232e+07	1.46244e+07	9.1182e+06	7.99085e+07	4.33479e+07	7.80368e+07	3.15839e+08	2.20689e+07	1.09832e+07	4.67921e+07	1.03759e+07	2.59158e+07	1.78185e+08	1.07502e+08	4.92654e+07
GH2874	9.32235e+07	1.70078e+07	6.83101e+07	3.67001e+08	1.60708e+09	3.09677e+07	3.18297e+07	1.2767e+09	3.06377e+08	2.10302e+08	4.03728e+07	6.1001e+08	1.99425e+08	2.20659e+08	1.4364e+08	7.91702e+06	5.11069e+08	1.19611e+07	5.26088e+08	6.24621e+07	2.96e+08	6.0488e+07	9.04905e+08	4.81836e+09	3.75225e+08	3.83875e+08	1.55568e+08	3.23185e+09	7.17248e+09	1.94878e+09	1.97306e+08	8.34226e+06	1.56821e+07	1.02884e+08	3.55677e+07	1.27639e+07	6.84165e+06	1.9176e+08	1.45453e+08	7.88751e+07	1.90533e+06	2.95616e+07	1.65165e+07	1.01376e+08	3.93377e+06	3.35409e+07	2.20826e+08	4.98213e+07	5.47964e+07
GH2876	9.94827e+07	1.56333e+07	4.7186e+07	2.18821e+08	5.05211e+08	7.21127e+07	3.25055e+07	6.70024e+08	2.90116e+08	2.27108e+08	6.00231e+07	6.45255e+08	2.85841e+08	5.77033e+08	1.35253e+08	1.02951e+07	5.25836e+08	1.88031e+07	3.17584e+08	1.29661e+08	2.67072e+08	4.51315e+07	1.19826e+09	3.97285e+09	3.0017e+08	2.04271e+08	1.73097e+08	7.36104e+09	7.22239e+09	1.83477e+09	2.5961e+08	1.32765e+07	1.25545e+07	4.09766e+07	3.17717e+07	1.55257e+07	8.7706e+06	1.05928e+09	4.87013e+08	8.71896e+07	1.60372e+08	2.62349e+07	3.31908e+07	4.73441e+07	4.61111e+07	5.96282e+07	1.95326e+08	1.00296e+08	7.53254e+07
GH2880	9.04045e+07	1.45375e+07	6.80303e+07	3.0714e+08	1.61629e+09	1.86938e+07	1.45849e+07	1.05102e+09	2.6289e+08	2.10104e+08	6.58421e+07	5.55539e+08	2.72288e+08	2.39304e+08	1.32861e+08	8.9269e+06	3.80584e+08	4.53691e+06	4.66734e+06	1.24352e+08	1.70302e+08	3.5646e+07	1.52703e+09	3.94845e+09	1.93372e+08	6.58731e+08	1.74164e+08	4.11752e+09	7.43229e+09	2.25743e+09	2.94698e+08	7.72217e+06	3.12358e+07	6.96971e+07	4.30941e+07	1.28088e+07	8.52932e+06	6.53823e+08	1.56676e+08	6.79103e+07	2.3482e+08	1.91199e+07	9.18357e+06	4.93507e+07	2.2312e+07	4.91973e+07	1.88268e+08	1.04623e+08	5.87533e+07
GH2885	9.48823e+07	5.35154e+06	7.0363e+07	1.19679e+08	1.4745e+09	2.14264e+07	7.78788e+06	1.13112e+09	2.81248e+08	2.19119e+08	8.74671e+07	3.85482e+08	1.86587e+08	2.38359e+08	9.72337e+07	9.73308e+06	2.71824e+08	3.34876e+06	4.25446e+08	6.97919e+07	1.60486e+08	4.38743e+07	1.20333e+09	2.85967e+09	1.96088e+08	3.84157e+08	1.31605e+08	1.90027e+08	7.22385e+09	2.01937e+09	2.3074e+08	8.78242e+06	1.42514e+07	3.82504e+07	3.13324e+07	4.55699e+07	7.60816e+06	6.08038e+07	1.83796e+07	7.80702e+07	4.27538e+08	3.15579e+07	2.49293e+06	4.96372e+07	1.18483e+07	3.33778e+07	1.45394e+08	1.15992e+08	4.50219e+07
GH2895	9.7457e+07	5.8301e+06	5.40384e+07	1.37701e+08	6.43836e+08	6.78043e+07	1.97833e+07	8.11581e+08	4.10122e+08	2.2444e+08	9.82265e+07	3.08304e+08	2.53083e+08	1.92234e+08	1.26194e+08	1.18393e+07	7.43162e+08	4.54714e+06	4.9931e+08	7.22682e+07	2.62311e+08	4.75617e+07	8.50077e+08	3.87482e+09	2.55266e+08	5.24131e+08	2.16465e+08	1.65162e+09	7.2484e+09	3.13527e+08	3.48802e+06	9.4e+06	2.98667e+07	5.95576e+07	2.88298e+07	1.01122e+07	6.77621e+06	4.63205e+08	2.89667e+08	8.51325e+07	2.90688e+08	3.29657e+07	8.10966e+06	4.91359e+07	1.41624e+07	5.89e+07	1.93385e+08	1.23297e+08	5.9638e+07
GH2899	9.23898e+07	2.27782e+07	6.19044e+07	4.64633e+08	1.52392e+09	6.16608e+07	1.03163e+07	8.54366e+08	2.65106e+08	2.12365e+08	1.10537e+08	6.279e+08	2.90071e+08	2.52388e+08	1.59451e+08	6.9679e+06	4.7108e+08	6.40444e+06	4.33939e+08	5.01914e+07	2.5461e+08	5.78118e+07	1.4211e+09	3.86171e+09	2.44197e+08	2.3355e+08	1.78596e+08	6.47312e+09	7.30764e+09	3.2218e+08	2.21021e+08	1.10704e+07	1.27696e+07	5.52974e+07	3.16026e+07	1.07718e+07	6.74387e+06	1.98728e+08	2.6222e+08	1.02622e+08	1.68166e+08	4.21306e+07	7.3203e+06	4.80962e+07	7.44217e+06	6.0692e+07	1.95927e+08	8.74745e+07	5.06506e+07
GH2905	9.90008e+07	7.59187e+06	6.6365e+07	2.04392e+08	1.17543e+09	1.51223e+07	2.38697e+07	9.40944e+08	2.93219e+08	2.14327e+08	7.31292e+07	7.21946e+08	2.99837e+08	2.27068e+08	1.22314e+08	1.03187e+07	7.37207e+08	5.04413e+06	3.34551e+08	1.30569e+08	2.58635e+08	9.25869e+07	1.06476e+09	2.75508e+09	1.55713e+08	4.49022e+08	1.77794e+08	1.37462e+09	7.19812e+09	1.83189e+09	1.74047e+08	7.64837e+06	1.41613e+07	8.11165e+07	3.30153e+07	1.1106e+07	8.53324e+06	2.28957e+08	1.20402e+08	7.18843e+07	2.60407e+08	2.42521e+07	1.44552e+07	1.03628e+08	3.41231e+07	4.08578e+07	1.32666e+08	1.01837e+08	4.27977e+07
GH2907	9.27344e+07	1.41003e+07	7.19893e+07	3.79154e+08	1.8755e+09	8.5872e+07	8.05334e+06	6.5172e+08	3.08387e+08	2.17963e+08	3.90708e+07	7.18608e+08	2.022e+08	3.1894e+08	8.92668e+07	7.93768e+06	7.30678e+08	7.48406e+06	3.40918e+08	1.34574e+08	3.87636e+08	5.8397e+07	7.48725e+08	3.90952e+09	2.66477e+08	5.67918e+07	1.32182e+08	2.02108e+09	7.32297e+09	2.18917e+09	2.27624e+08	8.12994e+06	1.45178e+07	1.0908e+08	3.60487e+07	3.63793e+07	6.67017e+06	2.39729e+07	1.81086e+08	7.43691e+07	5.1923e+06	2.73938e+07	4.2019e+06	5.2598e+07	1.8068e+07	6.32162e+07	1.94061e+08	1.06612e+08	7.39826e+07
GH2913	9.22585e+07	1.26734e+07	7.00331e+07	1.87098e+08	5.94817e+08	6.58433e+07	3.4457e+07	7.73545e+08	3.05306e+08	2.2007e+08	2.79433e+08	4.70529e+08	2.74573e+08	3.30304e+08	1.52625e+08	8.96285e+06	3.37956e+08	8.3348e+06	2.51104e+08	9.46681e+07	2.86665e+08	5.70884e+07	8.0659e+08	2.76162e+09	2.30435e+08	2.48744e+08	2.46531e+08	2.3791e+09	7.40019e+09	2.15534e+09	1.80367e+08	6.33016e+06	1.49684e+07	2.87324e+07	3.00963e+07	9.26548e+06	5.8256e+06	3.17925e+08	5.67384e+07	5.76877e+07	2.30229e+08	2.99904e+07	1.16762e+07	6.55534e+07	3.1096e+07	4.75605e+07	1.9384e+08	1.01595e+08	4.71259e+07
GH2917	8.53803e+07	2.35619e+07	6.9112e+07	4.51496e+08	2.06494e+09	2.77556e+07	1.41604e+07	5.42054e+08	2.89314e+08	3.9155e+08	1.71556e+08	5.22667e+08	3.66016e+08	1.8737e+08	1.27776e+08	1.32941e+07	5.3607e+08	6.87325e+06	5.14408e+08	1.64271e+08	3.21557e+08	6.37141e+07	1.79378e+09	4.28159e+09	2.26353e+08	2.22105e+08	1.39729e+08	1.07283e+09	7.20388e+09	1.81903e+09	9.71769e+06	8.48876e+06	1.58258e+07	1.05055e+08	4.38256e+07	1.01725e+07	6.73543e+06	3.94812e+07	1.19756e+08	6.97528e+07	3.32259e+08	2.52375e+07	1.53553e+07	5.08494e+07	3.19635e+07	1.64858e+07	1.84087e+08	1.02575e+08	7.04528e+07
GH2923	7.6003e+07	6.59028e+06	6.98297e+07	1.5777e+08	8.16795e+08	2.06939e+07	2.20941e+07	8.40598e+08	3.3379e+08	1.85892e+08	6.53514e+07	5.32227e+08	2.02308e+08	1.96001e+08	9.79969e+07	8.19081e+06	5.48871e+08	5.06455e+06	4.48968e+08	9.85475e+07	1.73721e+08	4.07111e+07	8.17903e+08	3.76873e+09	2.3622e+08	2.05781e+08	1.51673e+08	2.00118e+09	6.9554e+09	2.69896e+08	2.58223e+08	8.49876e+06	9.29941e+06	7.87608e+07	3.59894e+07	9.8494e+06	6.81975e+06	4.22372e+08	4.69349e+08	7.53971e+07	2.63067e+08	1.9388e+07	1.8533e+07	4.46982e+07	3.06287e+07	1.9062e+07	1.63089e+08	1.17089e+08	5.01393e+07
GH2929	1.11494e+08	1.4104e+07	1.05601e+08	3.75181e+08	2.34726e+09	8.49927e+07	7.16222e+06	4.89436e+08	4.2485e+08	2.48331e+08	8.87847e+07	9.89156e+08	3.70425e+08	3.40412e+08	1.74216e+08	8.96041e+06	6.942e+08	1.6734e+07	1.69115e+08	1.11628e+08	2.74668e+08	4.42319e+07	1.99178e+09	4.80922e+09	2.65883e+08	3.08098e+08	1.28271e+08	8.99328e+09	1.43805e+08	2.05017e+09	1.56288e+08	8.0444e+06	2.78209e+07	1.12887e+08	4.80361e+07	1.09344e+07	1.1101e+07	2.61112e+09	5.0366e+08	6.13023e+07	6.59041e+06	3.10803e+07	1.06597e+07	5.58901e+07	3.57255e+07	6.51371e+07	2.67263e+08	7.15502e+07	1.02182e+08
GH2931	1.05116e+08	2.49783e+07	5.68719e+07	3.85625e+08	2.57178e+09	7.92532e+07	4.96531e+07	6.52082e+08	2.95904e+08	2.17447e+08	3.44301e+08	2.6746e+08	3.31618e+08	2.82037e+08	2.26546e+08	9.1119e+06	6.65911e+08	1.31081e+07	5.03894e+08	1.33519e+08	2.48048e+08	5.33156e+07	1.54145e+09	4.99235e+09	2.73687e+08	3.09818e+08	1.52154e+08	3.39671e+09	1.12002e+08	2.01193e+09	1.56485e+08	8.9158e+06	1.29813e+07	3.9019e+07	3.5484e+07	1.17487e+07	7.7351e+06	6.5497e+07	8.24292e+07	8.76977e+07	7.95006e+07	2.82517e+07	1.22627e+07	5.45573e+07	2.54135e+07	3.59016e+07	1.99609e+08	1.13996e+08	6.09102e+07
GH2949	8.71169e+07	8.76935e+06	5.19126e+07	1.54314e+08	1.60593e+09	1.05339e+08	3.00717e+07	1.12005e+09	3.21934e+08	2.045e+08	7.37684e+07	8.61364e+08	3.26013e+08	6.51737e+08	1.26069e+08	5.08239e+06	4.38236e+08	1.96403e+07	2.35756e+08	6.68474e+07	2.52997e+08	5.85965e+07	7.5544e+08	2.90008e+09	2.02883e+08	1.32308e+08	1.33236e+08	9.91004e+08	7.08922e+09	3.01716e+08	2.73749e+06	9.63133e+06	1.13342e+07	8.49676e+07	3.20525e+07	1.1597e+07	6.9718e+06	1.23922e+08	1.05423e+08	8.14809e+07	2.8649e+08	2.64818e+07	1.19893e+07	4.82701e+07	9.95533e+06	4.36091e+07	1.66429e+08	1.23902e+08	6.87969e+07
GH2951	8.1088e+07	1.11165e+07	5.76145e+07	2.73049e+08	1.14246e+09	8.08126e+07	3.14237e+07	1.02125e+09	2.64403e+08	2.02192e+08	3.49042e+07	6.28775e+08	2.34777e+08	2.12738e+08	1.78364e+08	9.0972e+06	6.59787e+08	2.4333e+07	7.90001e+08	7.66827e+07	3.29356e+08	2.96352e+07	7.3613e+08	3.37792e+09	2.14202e+08	1.30716e+06	1.42196e+08	7.94318e+09	7.55137e+09	2.23736e+09	1.74665e+08	8.41446e+06	1.51118e+07	6.39721e+07	2.66812e+07	1.18765e+07	7.15156e+06	5.56015e+08	1.29969e+08	6.46214e+07	2.47442e+08	2.73167e+07	1.05909e+07	5.34138e+07	3.12991e+07	4.36938e+07	1.7852e+08	1.09254e+08	6.92101e+07
GH2952	8.66775e+07	1.35724e+07	5.06941e+07	2.93736e+08	1.56495e+09	5.55028e+07	5.15651e+06	1.06034e+09	2.67183e+08	4.08811e+08	8.47193e+07	5.18575e+08	2.54923e+08	2.34114e+08	9.8597e+07	9.14174e+06	2.96789e+08	3.68899e+06	5.09132e+08	8.91696e+07	3.64082e+08	5.19158e+07	7.78294e+08	3.85494e+09	2.36044e+08	3.82606e+08	2.07768e+08	7.79731e+09	7.26577e+09	2.24629e+09	1.08974e+06	8.99281e+06	9.10052e+06	8.3037e+07	2.87974e+07	1.15514e+07	5.98903e+06	7.96858e+07	2.87814e+08	1.00091e+08	3.77567e+08	2.69893e+07	1.02368e+07	5.0234e+07	831385	4.08514e+07	1.297e+08	1.23903e+08	6.61554e+07
GH2957	8.81605e+07	1.10464e+07	6.34773e+07	2.63381e+08	1.55658e+09	7.07239e+07	2.06019e+07	1.11249e+09	2.96217e+08	2.22388e+08	3.71134e+08	3.92385e+08	2.0513e+08	6.10656e+06	1.20099e+08	8.17893e+06	6.21211e+08	8.14197e+06	5.02514e+08	8.1559e+07	2.58447e+08	5.54339e+07	1.09651e+09	3.48193e+09	2.21383e+08	6.90177e+07	1.51474e+08	4.03383e+09	7.20071e+09	4.37467e+08	1.92234e+08	8.99257e+06	1.19779e+07	8.04104e+07	3.21433e+07	1.12878e+07	7.23819e+06	2.66494e+08	4.33799e+08	7.1121e+07	6.44247e+06	2.57132e+07	1.14521e+07	4.64158e+07	2.1923e+06	3.91452e+07	1.41288e+08	1.24503e+08	7.66509e+07
GH2970	8.76383e+07	1.09855e+07	6.28162e+07	4.12892e+08	2.70046e+09	7.7173e+07	2.04654e+07	1.04944e+09	2.70645e+08	2.18235e+08	1.19065e+08	6.21358e+08	2.23658e+08	4.72706e+08	1.01495e+08	8.23615e+06	6.89138e+08	1.79837e+07	3.65035e+08	9.2147e+07	4.70384e+08	6.90872e+07	9.50198e+08	3.80312e+09	1.60239e+08	1.98812e+08	1.59096e+08	6.29064e+08	1.26835e+08	2.05618e+09	2.10053e+08	8.44002e+06	8.68424e+06	1.29181e+08	3.19459e+07	1.06321e+07	6.90268e+06	5.48154e+07	4.05563e+07	7.43005e+07	1.90559e+08	2.58859e+07	1.37902e+07	5.13092e+07	1.97114e+07	4.49236e+07	1.60328e+08	1.10914e+08	6.68376e+07
GH2973	9.35975e+07	1.40456e+07	6.45677e+07	2.95501e+08	1.70427e+09	2.78405e+07	1.71997e+07	9.77848e+08	2.76193e+08	2.23667e+08	8.73536e+07	4.57121e+08	2.58178e+08	2.21133e+08	1.38313e+08	9.45278e+06	5.19439e+08	8.9318e+06	5.58056e+08	9.424e+07	2.00002e+08	6.28324e+07	1.51818e+09	3.96874e+09	2.39913e+08	4.41543e+08	1.42974e+08	6.99681e+09	7.28626e+09	2.14926e+09	1.37593e+08	8.72729e+06	1.5055e+07	8.6208e+07	3.81734e+07	1.36176e+07	1.14048e+07	1.77922e+09	4.07685e+08	8.8339e+07	2.73664e+08	3.02169e+07	7.14949e+06	5.32502e+07	1.66729e+07	8.68741e+07	1.8152e+08	3.8609e+07	5.05993e+07
GH2987	9.40227e+07	1.12131e+07	6.75292e+07	2.23447e+08	1.01954e+09	7.24102e+07	7.29416e+07	8.29301e+08	3.0676e+08	2.28927e+08	8.00716e+07	5.43689e+08	3.07958e+08	3.78038e+08	1.47055e+08	1.23901e+07	6.13794e+08	1.32839e+07	2.62295e+06	1.02209e+08	2.80293e+08	4.36179e+07	1.86771e+09	2.95263e+09	1.90004e+08	4.07096e+08	1.62313e+08	2.63658e+09	7.23199e+09	2.17892e+09	3.00226e+06	8.93019e+06	3.80224e+07	3.77189e+07	3.37159e+07	3.55414e+07	7.13194e+06	3.81641e+08	3.01454e+08	7.82787e+07	1.83045e+06	3.92007e+07	1.41831e+07	5.37721e+07	4.81214e+07	5.41606e+07	1.97673e+08	1.24984e+08	5.7263e+07
GH2992	1.42925e+08	1.64152e+07	5.1295e+07	3.66721e+08	2.53391e+09	5.59958e+07	3.49084e+07	8.04938e+08	2.62526e+08	1.87985e+08	3.60789e+07	8.8184e+08	2.41739e+08	2.43449e+08	1.28601e+08	6.59616e+06	6.24548e+08	1.89253e+07	4.81759e+08	1.19692e+08	2.35479e+08	6.14364e+07	1.16911e+09	3.77342e+09	2.42394e+08	5.12558e+08	1.18876e+08	7.82397e+09	1.27328e+08	1.81221e+09	1.69066e+08	6.54637e+06	1.44904e+07	1.11968e+08	2.74469e+07	1.07029e+07	7.83817e+06	3.44554e+08	2.47917e+08	6.48392e+07	3.31451e+06	2.43265e+07	7.43773e+06	4.60905e+07	1.58274e+07	3.53621e+07	1.35103e+08	3.93801e+07	7.60886e+07
GH2998	8.33983e+07	1.25061e+07	7.24848e+07	2.32286e+08	1.5553e+09	8.64224e+07	1.77122e+07	1.04938e+09	3.98703e+08	1.98764e+08	8.3239e+07	6.81969e+08	2.24024e+08	2.42221e+08	7.94957e+07	8.73172e+06	6.67275e+08	2.65264e+07	5.04167e+08	1.02047e+08	4.94406e+08	3.45345e+07	6.63967e+08	3.07612e+09	1.79537e+08	4.10137e+08	1.31209e+08	2.66848e+09	7.26229e+09	2.14377e+09	3.19486e+06	4.7216e+07	1.00763e+07	6.41792e+07	1.95882e+07	1.12597e+07	6.77768e+06	1.26189e+08	2.29661e+08	2.78959e+08	1.86214e+08	2.35038e+07	9.1142e+06	4.7311e+07	7.89855e+06	3.95403e+07	1.41923e+08	1.07847e+08	6.58433e+07
GH2999	8.72864e+07	1.15525e+07	6.56493e+07	2.21432e+08	8.27931e+08	4.04813e+07	1.7229e+07	6.5002e+08	2.71511e+08	2.36335e+08	7.67748e+07	3.81647e+08	2.51944e+08	2.77554e+08	6.58175e+07	7.38349e+06	2.2983e+08	4.02446e+06	6.90008e+08	9.7755e+07	2.9224e+08	4.42925e+07	1.17476e+09	2.44447e+09	1.64136e+08	3.32913e+08	1.45638e+08	2.2358e+09	7.52801e+09	2.31894e+09	2.39883e+08	7.98398e+07	1.19572e+07	9.07577e+07	3.38639e+07	1.14255e+07	1.0134e+07	3.68867e+08	6.50394e+07	4.24636e+08	7.21858e+07	1.97865e+07	3.88613e+06	5.17852e+07	8.79644e+06	7.97027e+07	1.94828e+08	1.19801e+08	7.46389e+07
GH3001	9.43174e+07	1.8146e+07	6.83071e+07	5.06221e+08	2.35949e+09	1.34671e+07	1.17221e+07	7.78403e+08	2.5633e+08	2.14377e+08	4.27182e+07	8.39662e+08	2.6183e+08	3.12159e+08	1.09748e+08	7.44219e+06	3.78848e+08	5.47958e+06	1.21903e+06	5.25899e+07	3.55554e+08	4.92799e+07	1.54288e+09	3.91151e+09	1.74697e+08	1.67054e+08	1.85639e+08	1.8765e+09	7.28178e+09	2.63322e+09	2.34976e+08	1.05478e+08	9.56062e+06	5.15526e+07	4.04239e+07	1.12047e+07	8.19018e+06	6.85427e+07	2.26487e+08	5.52036e+08	5.26877e+06	1.84907e+07	1.08403e+07	4.85879e+07	7.11869e+06	5.11095e+07	1.81287e+08	1.09577e+08	5.16891e+07
GH3011	8.61379e+07	2.72998e+07	5.61948e+07	2.98036e+08	1.14598e+09	1.32948e+08	2.51692e+07	1.10577e+09	3.0739e+08	2.02106e+08	1.01037e+08	9.29686e+08	3.15251e+08	4.27186e+08	1.25151e+08	6.7597e+06	4.05004e+08	5.98466e+07	5.00567e+08	1.56721e+08	1.27164e+08	4.93979e+07	1.6087e+09	3.93869e+09	2.98098e+08	7.8416e+07	1.38407e+08	1.75493e+09	7.14238e+09	2.07367e+09	2.73586e+08	9.20401e+07	3.47464e+07	4.90311e+07	3.61366e+07	1.46952e+07	8.19472e+06	5.57847e+07	6.55337e+07	4.38466e+08	2.64272e+06	3.2776e+07	1.25014e+07	5.01277e+07	2.08887e+07	7.85225e+07	1.90897e+08	1.15987e+08	8.48175e+07
GH3013	9.72706e+07	1.23501e+07	5.90409e+07	2.12904e+08	1.59525e+09	6.1817e+07	2.17436e+07	8.11102e+08	2.91068e+08	2.16096e+08	2.02602e+08	5.90299e+08	3.25792e+08	3.127e+08	6.22102e+07	7.57562e+06	7.34599e+08	8.20308e+06	4.52703e+08	1.107e+08	2.80297e+08	5.61553e+07	1.22407e+09	3.46675e+09	1.87705e+08	3.57632e+07	1.28164e+08	6.51194e+09	7.30346e+09	3.74668e+08	5.28178e+06	2.36653e+07	1.24871e+07	9.21467e+07	3.21409e+07	1.98348e+07	5.81833e+06	7.41708e+07	3.31391e+08	1.38122e+08	3.63354e+06	2.30661e+07	8.15385e+06	5.34974e+07	4.64684e+06	3.14604e+07	1.77246e+08	1.14689e+08	8.21867e+07
GH3015	1.44585e+08	1.22955e+07	5.24753e+07	2.96474e+08	2.08441e+09	6.6365e+07	5.33889e+07	1.00989e+09	2.13202e+08	3.37322e+08	8.2182e+07	5.53024e+08	2.33446e+08	1.98178e+08	1.96466e+08	7.49128e+06	1.79254e+08	3.21125e+07	6.05227e+08	8.46589e+07	4.67343e+08	3.53551e+07	1.0891e+09	3.85742e+09	2.18723e+08	2.68024e+08	1.46146e+08	5.86185e+09	7.29454e+09	1.90707e+09	2.25284e+08	3.17557e+07	5.74519e+06	2.98605e+07	2.75867e+07	1.15006e+07	6.3796e+06	2.62005e+08	2.23983e+08	1.1806e+08	1.23013e+08	1.85397e+07	4.07217e+07	4.67343e+07	8.07541e+07	1.62776e+07	1.74926e+08	4.81917e+07	9.24656e+07
GH3019	9.28387e+07	2.18498e+07	7.52532e+07	3.23945e+08	1.87632e+09	5.69211e+07	1.43734e+07	9.22859e+08	3.11449e+08	2.1734e+08	7.85246e+07	5.6911e+08	2.94481e+08	2.34496e+08	1.0614e+08	9.60948e+06	6.43727e+08	5.16808e+06	4.72466e+08	1.29136e+08	2.87364e+08	4.14392e+07	7.34128e+08	3.79686e+09	2.54395e+08	4.70216e+08	1.54698e+08	4.91552e+09	1.13214e+08	4.94938e+08	1.57286e+08	4.37171e+07	1.39443e+07	3.39877e+07	3.05363e+07	1.12123e+07	6.19705e+06	2.08498e+08	5.98701e+08	2.16748e+08	2.40869e+08	2.23814e+07	5.25618e+06	5.13118e+07	1.94854e+07	3.49102e+07	1.8955e+08	1.12945e+08	8.56049e+07
GH3029	9.70896e+07	7.01743e+06	5.86545e+07	2.40644e+08	9.44914e+08	2.30474e+07	1.73941e+07	3.79666e+08	3.06531e+08	2.15288e+08	6.97633e+07	6.72737e+08	2.94698e+08	2.12282e+08	7.30397e+07	8.61494e+06	2.36309e+08	7.8552e+06	2.61555e+08	7.88129e+07	2.47084e+08	4.2558e+07	1.62871e+09	3.76542e+09	2.1325e+08	6.97905e+07	1.4017e+08	7.79798e+08	7.01661e+09	2.27422e+09	3.24014e+06	5.73319e+07	3.86988e+07	8.65165e+07	3.92179e+07	1.35474e+07	6.78863e+06	2.02152e+08	6.589e+07	2.99908e+08	2.81505e+08	1.78517e+07	8.98527e+06	9.55682e+07	3.43517e+07	7.24597e+07	1.88126e+08	1.20381e+08	3.61375e+07
GH3031	9.7156e+07	1.10204e+07	6.0158e+07	2.69382e+08	1.14902e+09	6.19389e+07	4.18416e+07	1.01912e+09	2.89252e+08	2.25117e+08	6.70335e+07	5.2342e+08	3.31271e+08	3.08998e+08	8.80713e+07	8.45212e+06	7.99834e+08	7.03665e+06	5.02799e+08	8.84461e+07	3.11205e+08	1.08094e+08	1.13421e+09	3.97246e+09	1.8056e+08	2.53023e+08	1.41078e+08	4.71223e+09	7.30498e+09	2.16674e+09	2.81735e+08	6.60045e+07	2.06866e+07	1.28227e+08	3.59362e+07	1.19862e+07	7.80455e+06	3.83954e+08	6.52809e+08	3.1172e+08	2.13216e+08	2.2618e+07	1.18603e+07	4.78519e+07	3.309e+07	6.83907e+07	1.91265e+08	1.07161e+08	8.24498e+07
GH3034	8.51185e+07	9.86634e+06	5.59288e+07	2.60787e+08	1.07115e+09	3.44147e+07	2.56188e+07	1.2606e+09	2.72542e+08	3.84589e+08	1.36769e+08	4.69621e+08	2.8708e+08	2.36073e+08	7.24472e+07	9.42447e+06	6.51532e+08	8.43164e+06	5.03265e+08	1.17847e+08	2.69308e+08	4.55637e+07	1.18784e+09	3.83039e+09	1.74152e+08	4.03575e+08	1.09595e+08	3.80928e+09	7.13586e+09	2.12072e+09	1.74981e+08	6.29333e+07	4.15026e+07	9.13168e+07	3.95503e+07	1.40717e+07	7.8331e+06	3.88192e+08	4.02157e+08	3.62949e+08	2.18825e+08	1.96158e+07	1.03653e+07	5.17323e+07	3.52678e+07	3.92259e+07	1.89116e+08	4.74365e+07	9.16e+07
GH3038	9.32018e+07	8.83025e+06	7.09033e+07	2.90502e+08	1.30709e+09	7.17584e+07	6.19105e+07	9.51256e+08	4.39046e+08	2.0575e+08	9.0499e+07	7.98142e+08	3.30953e+08	2.5009e+08	1.52371e+08	8.33899e+06	7.21828e+08	1.69455e+07	4.82078e+08	6.7221e+07	4.10951e+08	3.91882e+07	1.17941e+09	3.92693e+09	1.83919e+08	2.15689e+08	1.65361e+08	1.91026e+09	7.35639e+09	2.08073e+09	1.58738e+08	3.40609e+07	1.09096e+07	8.5624e+07	3.60513e+07	1.23996e+07	7.33636e+06	2.67767e+08	1.64662e+08	1.87091e+08	3.00122e+08	2.2207e+07	2.04929e+08	9.45922e+07	1.14839e+08	5.19035e+07	1.62183e+08	1.0712e+08	7.76066e+07
GH3042	8.1857e+07	1.49702e+07	5.10375e+07	3.27489e+08	2.99559e+09	5.35115e+07	6.49426e+07	1.01437e+09	3.06672e+08	1.96427e+08	7.1059e+07	5.39857e+08	2.8826e+08	2.40376e+08	9.40555e+07	1.03202e+07	6.59428e+08	1.29609e+07	4.50429e+08	6.66015e+07	3.13444e+08	3.68614e+07	1.25978e+09	4.07285e+09	2.13997e+08	2.03986e+08	1.18172e+08	1.4839e+09	7.25191e+09	1.97948e+09	3.01009e+08	2.90336e+07	1.15062e+07	8.01615e+07	3.2674e+07	1.05661e+07	7.75444e+06	1.80012e+08	1.3168e+08	1.50939e+08	5.21922e+06	2.21769e+07	1.65753e+07	4.76032e+07	4.94397e+07	2.66252e+07	1.65713e+08	1.24574e+08	6.34599e+07
GH3047	9.57765e+07	9.05242e+06	6.33142e+07	2.29407e+08	6.5736e+08	2.88822e+07	4.57903e+07	8.46259e+08	3.10079e+08	2.27433e+08	1.01834e+08	6.95744e+08	2.84093e+08	2.21662e+08	8.67481e+07	8.46733e+06	5.36681e+08	1.20239e+07	1.48297e+08	1.4148e+08	3.44794e+08	3.18768e+07	5.28244e+08	3.66876e+09	2.01439e+08	2.0584e+08	1.43588e+08	9.09253e+09	7.59757e+09	2.07511e+09	2.14415e+08	4.4e+07	2.73517e+07	6.45308e+07	3.71095e+07	1.1547e+07	8.92906e+06	9.36e+08	3.3472e+08	1.81143e+08	3.4798e+06	1.71329e+07	1.5819e+07	5.25988e+07	6.00125e+07	1.32077e+07	1.59665e+08	5.82659e+07	7.97146e+07
GH3062	8.43458e+07	1.10837e+07	4.97337e+07	3.66738e+08	1.73767e+09	2.893e+07	6.12608e+06	9.72861e+08	4.2399e+08	1.98613e+08	8.90927e+07	7.84387e+08	3.00468e+08	2.13183e+08	5.93537e+07	6.22829e+06	5.30554e+08	4.54196e+06	7.78312e+08	9.21102e+07	2.54787e+08	5.32953e+07	8.59578e+08	3.8845e+09	2.37592e+08	1.61709e+08	1.48868e+08	8.91504e+09	6.61351e+09	1.94625e+09	2.41941e+08	1.70902e+07	2.83382e+07	8.3157e+07	3.57283e+07	9.43357e+06	8.23154e+06	2.45544e+08	5.09288e+07	9.92108e+07	2.37392e+08	1.79551e+07	9.05221e+06	5.97326e+07	1.71367e+07	3.2371e+07	1.41147e+08	8.11936e+07	6.46171e+07
GH3063	9.20879e+07	1.55533e+07	7.06615e+07	3.46352e+08	2.16231e+09	422640	3.64648e+07	9.46947e+08	2.52156e+08	2.13481e+08	6.55511e+07	6.28152e+08	4.29953e+08	4.76383e+06	1.12856e+08	7.27339e+06	8.19332e+08	1.36236e+07	4.85571e+08	1.03211e+08	2.566e+08	5.42106e+07	1.53252e+09	4.01172e+09	2.5368e+08	4.85255e+08	1.8635e+08	4.15454e+09	7.42713e+09	2.00897e+09	2.2546e+08	7.8016e+07	1.30104e+07	1.31811e+08	3.38094e+07	1.07796e+07	7.71499e+06	2.16239e+08	2.45424e+08	3.76234e+08	6.86678e+06	1.83399e+07	5.52719e+07	9.70949e+07	6.45217e+07	1.84722e+07	1.89468e+08	1.1076e+08	6.4991e+07
GH3066	8.35251e+07	1.79267e+07	5.5664e+07	3.7417e+08	2.36396e+09	8.81808e+07	2.04521e+07	8.79845e+08	2.95416e+08	1.94912e+08	8.0708e+07	6.0005e+08	2.88475e+08	3.09914e+08	8.07397e+07	7.91632e+06	3.61109e+08	1.34541e+07	4.16245e+08	8.9128e+07	5.50388e+08	4.90515e+07	1.01399e+09	3.91366e+09	2.2952e+08	4.27935e+08	1.32554e+08	2.25468e+09	1.17371e+08	2.22769e+09	3.4892e+08	1.89753e+07	1.67848e+07	1.25879e+08	3.61914e+07	1.0745e+07	7.1215e+06	1.42116e+08	1.65363e+08	1.03245e+08	2.53964e+08	2.57568e+07	3.17975e+07	4.79649e+07	5.12567e+07	2.36418e+07	1.77038e+08	1.10882e+08	6.42178e+07
GH3069	8.95409e+07	1.17098e+07	6.88409e+07	3.31566e+08	2.20429e+09	2.16033e+07	1.37593e+07	9.68017e+08	2.61234e+08	2.07493e+08	6.27604e+07	2.20352e+08	2.53335e+08	2.68198e+08	1.04437e+08	7.89358e+06	3.9188e+08	5.1926e+06	2.24305e+06	1.12299e+08	2.56282e+08	4.05527e+07	1.08691e+09	3.98857e+09	1.68547e+08	6.70842e+07	1.42328e+08	1.09549e+10	7.07263e+09	2.25719e+09	2.11775e+08	6.36484e+07	8.33823e+06	3.90077e+07	3.51449e+07	1.08924e+07	5.51515e+06	5.1588e+08	3.29525e+08	3.25192e+08	2.48822e+08	1.80285e+07	9.95904e+06	5.03356e+07	1.47661e+07	5.26773e+07	1.78004e+08	1.44474e+08	4.85026e+07
GH3071	9.09086e+07	3.3155e+07	6.50633e+07	3.46923e+08	2.94367e+09	6.55317e+07	1.60823e+07	1.11398e+09	2.7615e+08	2.14594e+08	2.33233e+08	4.83521e+08	3.10319e+08	1.77322e+08	6.2335e+07	1.32616e+07	5.9472e+08	1.00226e+07	4.45865e+08	8.24518e+07	2.62922e+08	4.72504e+07	1.20388e+09	4.9551e+09	3.92998e+08	1.1364e+06	1.4992e+08	2.40196e+09	7.41806e+09	1.99943e+09	2.54497e+08	2.78482e+07	9.74235e+06	1.00468e+08	3.47698e+07	1.10124e+07	9.87223e+06	4.54814e+07	8.31685e+07	1.24892e+08	2.4806e+08	2.49504e+07	1.05014e+07	5.12001e+07	6.84362e+06	5.33766e+07	1.96894e+08	1.52467e+08	6.16636e+07
GH3096	9.20835e+07	1.65008e+07	5.71792e+07	3.92735e+08	1.50497e+09	5.14722e+07	1.37113e+07	9.02141e+08	2.94681e+08	2.16392e+08	9.25665e+07	6.24796e+08	3.73443e+08	3.1481e+08	9.42532e+07	7.33516e+06	6.04229e+08	1.76743e+07	6.33621e+08	9.88679e+07	2.4898e+08	4.8453e+07	1.42817e+09	3.80234e+09	2.0665e+08	4.25125e+08	1.59093e+08	1.33662e+09	1.20177e+08	1.99245e+09	2.17242e+08	2.78664e+07	8.17004e+06	2.13555e+07	3.82461e+07	1.00135e+07	7.68253e+06	4.15179e+07	8.2956e+07	1.29978e+08	2.28483e+08	2.43708e+07	8.5503e+07	5.23412e+07	6.96961e+07	3.81012e+07	1.73838e+08	9.39263e+07	7.20253e+07
GH3097	9.34081e+07	1.1959e+07	7.57699e+07	2.35179e+08	1.39399e+09	2.59684e+07	1.98736e+07	8.08132e+08	2.83079e+08	2.18555e+08	1.14266e+08	6.83386e+08	3.07765e+08	3.46422e+08	8.48831e+07	7.35342e+06	5.34036e+08	6.18683e+06	4.63606e+08	9.38209e+07	1.90076e+08	4.62755e+07	1.66023e+09	3.57756e+09	1.79838e+08	4.72828e+08	1.50726e+08	7.49054e+09	6.95361e+09	2.01494e+09	2.00111e+08	5.25375e+07	1.42416e+07	1.03998e+08	3.50204e+07	1.07512e+07	6.25653e+06	1.08318e+09	5.89201e+08	2.53062e+08	3.30638e+08	1.76544e+07	7.9984e+06	5.44539e+07	2.68022e+07	1.84028e+07	2.00633e+08	1.1634e+08	3.65384e+07
GH3098	8.38713e+07	1.56745e+07	5.85134e+07	2.97378e+08	2.03877e+09	9.34141e+06	4.29532e+06	1.03305e+09	2.49925e+08	2.00112e+08	6.51212e+07	6.31434e+08	2.56117e+08	5.05459e+08	6.51063e+07	8.80791e+06	3.98509e+08	8.50545e+06	9.14672e+08	1.03574e+08	1.71752e+08	2.98562e+07	1.89518e+09	3.72467e+09	1.90757e+08	5.31657e+08	1.62623e+08	5.0423e+08	1.29472e+08	2.16069e+09	3.76537e+06	2.88595e+07	1.06786e+07	5.58705e+07	3.72881e+07	1.03904e+07	8.04858e+06	1.34744e+07	1.05223e+08	1.55458e+08	1.57061e+08	1.75959e+07	5.54752e+06	4.8048e+07	6.1204e+06	5.6034e+07	1.84831e+08	8.4513e+07	4.63169e+07
QC-1	9.66652e+07	1.10261e+07	6.89064e+07	2.33703e+08	1.61159e+09	6.25811e+07	3.94558e+07	1.00585e+09	2.8561e+08	2.22804e+08	8.27634e+07	5.48876e+08	3.34282e+08	7.80191e+06	1.5346e+08	7.69361e+06	7.17426e+08	1.04329e+07	5.22766e+08	8.02827e+07	2.70116e+08	4.89546e+07	1.27467e+09	4.00171e+09	2.56831e+08	3.37443e+08	1.51721e+08	4.56865e+09	7.22159e+09	2.05839e+09	1.86608e+08	1.5639e+07	1.31867e+07	5.86676e+07	3.69086e+07	1.25778e+07	7.98342e+06	9.14956e+08	2.70052e+08	1.10123e+08	2.77937e+08	2.32939e+07	4.82009e+06	5.58998e+07	4.66289e+07	5.96397e+07	1.93676e+08	6.85811e+07	6.1323e+07
QC-2	1.00127e+08	1.00713e+07	6.90035e+07	2.5274e+08	1.58347e+09	6.60845e+07	3.8282e+07	1.06705e+09	2.96316e+08	2.32798e+08	8.63933e+07	6.09237e+08	3.15605e+08	2.29107e+08	1.5751e+08	7.49218e+06	5.43047e+08	9.86212e+06	4.12759e+08	7.58042e+07	2.91218e+08	5.51369e+07	1.34338e+09	3.95139e+09	2.56697e+08	2.96337e+08	2.23521e+08	4.52964e+09	7.17068e+09	2.1404e+09	1.53031e+08	1.66329e+07	1.28588e+07	1.15326e+08	3.69033e+07	1.3029e+07	7.84481e+06	9.25868e+08	2.5929e+08	1.07198e+08	2.89645e+08	1.28519e+06	1.59175e+07	5.59389e+07	3.94035e+07	3.45838e+07	1.93582e+08	8.12462e+07	6.39385e+07
QC-3	9.66377e+07	1.00718e+07	1.15928e+08	2.52546e+08	1.62545e+09	7.27702e+07	3.94651e+07	1.04822e+09	4.28221e+08	2.25132e+08	8.6526e+07	5.41414e+08	3.01573e+08	2.48755e+08	1.54336e+08	9.53103e+06	5.99417e+08	9.90872e+06	4.48367e+08	1.12837e+08	2.70155e+08	5.53481e+07	1.29292e+09	3.88611e+09	2.58894e+08	2.1926e+08	1.5518e+08	4.58157e+09	1.18355e+08	2.18203e+09	2.38189e+08	1.52882e+07	1.16846e+07	1.11159e+08	3.62427e+07	1.33656e+07	7.99739e+06	9.14716e+08	3.77752e+08	1.07254e+08	3.33298e+08	2.33412e+07	1.60181e+07	5.24442e+07	4.08177e+07	4.28106e+07	1.9365e+08	1.14277e+08	6.72708e+07
QC-4	9.64301e+07	1.00702e+07	6.63029e+07	2.42902e+08	1.58199e+09	5.33647e+07	3.9451e+07	1.00815e+09	2.97337e+08	2.25178e+08	9.33594e+07	5.42786e+08	2.9617e+08	2.28038e+08	1.57199e+08	8.72224e+06	6.31737e+08	9.85652e+06	4.14413e+08	5.32287e+07	2.64711e+08	4.79759e+07	1.27268e+09	3.88405e+09	2.52714e+08	3.65185e+08	1.59553e+08	4.42362e+09	7.3551e+09	1.99773e+09	1.67384e+08	1.58966e+07	1.19623e+07	1.09303e+08	3.62418e+07	1.25623e+07	8.59684e+06	9.1483e+08	2.59666e+08	1.05105e+08	3.87291e+06	2.35684e+07	1.6002e+07	5.25284e+07	3.8906e+07	5.32881e+07	1.90324e+08	1.12338e+08	6.57029e+07
QC-5	9.89115e+07	1.00799e+07	6.74561e+07	2.3467e+08	1.58366e+09	4.97416e+07	3.95467e+07	1.04985e+09	2.93096e+08	2.22434e+08	8.66729e+07	5.49597e+08	2.96246e+08	2.70741e+08	1.51446e+08	8.77048e+06	5.82235e+08	1.05902e+07	4.5416e+08	9.20572e+07	2.70093e+08	4.70862e+07	1.26595e+09	3.95505e+09	2.56824e+08	1.79995e+08	1.52407e+08	4.42317e+09	7.26219e+09	2.056e+09	1.86981e+08	1.52017e+07	1.20063e+07	1.09344e+08	3.62151e+07	1.30484e+07	7.75652e+06	9.14948e+08	2.58718e+08	1.07355e+08	2.7702e+08	2.21924e+07	6.09419e+06	4.8295e+07	1.03024e+07	2.37312e+07	1.90292e+08	1.09896e+08	6.44788e+07
QC-6	9.77026e+07	9.86845e+06	6.90983e+07	2.64369e+08	1.52389e+09	4.83692e+07	1.2883e+07	1.00656e+09	2.97457e+08	2.33122e+08	8.31719e+07	5.52655e+08	2.96186e+08	2.28855e+08	1.51133e+08	6.76156e+06	6.10955e+08	9.23203e+06	4.31575e+08	7.63106e+07	2.85704e+08	4.74732e+07	1.25166e+09	4.0073e+09	2.56806e+08	4.07108e+08	1.64143e+08	4.48427e+09	7.35818e+09	2.11062e+09	2.2078e+08	1.69605e+07	1.81524e+07	1.14428e+08	3.68936e+07	1.20977e+07	7.71567e+06	9.1555e+08	2.69955e+08	1.07311e+08	2.45831e+06	2.33745e+07	1.63361e+07	5.24298e+07	4.07868e+07	2.6427e+07	1.93407e+08	1.12222e+08	6.37013e+07
QC-7	9.53446e+07	9.86361e+06	6.90651e+07	2.46006e+08	1.56872e+09	4.78843e+07	3.79439e+07	4.08013e+08	2.97186e+08	2.21272e+08	8.31742e+07	7.46099e+08	3.05085e+08	2.27554e+08	1.45674e+08	7.49413e+06	3.72047e+08	1.05613e+07	1.61e+08	7.36411e+07	2.6463e+08	4.74722e+07	1.26593e+09	3.95211e+09	2.64206e+08	2.65893e+08	1.47926e+08	4.42317e+09	7.33992e+09	2.05901e+09	1.69932e+08	1.60264e+07	1.41557e+07	1.14225e+08	3.6909e+07	1.58626e+07	7.71767e+06	9.14985e+08	2.662e+08	1.07295e+08	2.73088e+08	2.32761e+07	1.65138e+07	5.5921e+07	4.07408e+07	2.32849e+07	1.98111e+08	1.12322e+08	6.52574e+07
QC-8	9.66789e+07	9.29363e+06	7.02432e+07	2.42988e+08	1.58381e+09	7.10689e+07	3.95322e+07	6.15535e+08	4.00609e+08	2.25243e+08	8.41918e+07	6.19874e+08	2.96217e+08	2.10193e+08	1.53412e+08	7.43668e+06	5.06187e+08	9.84266e+06	4.15599e+08	1.03397e+08	2.64929e+08	4.51208e+07	1.23951e+09	3.9551e+09	2.44018e+08	2.89978e+08	1.60172e+08	4.75557e+09	7.35984e+09	2.05516e+09	1.87559e+08	1.52828e+07	1.28507e+07	1.10012e+08	3.62365e+07	1.30546e+07	7.85105e+06	9.1558e+08	2.58561e+08	1.0613e+08	3.0076e+08	2.33208e+07	1.50958e+07	5.24697e+07	4.07572e+07	4.55711e+07	1.9381e+08	1.07931e+08	6.6721e+07
QC-9	8.96022e+07	1.08748e+07	6.92078e+07	2.39929e+08	1.5884e+09	5.02989e+07	3.79083e+07	1.05117e+09	2.73798e+08	2.22428e+08	6.7618e+07	5.49824e+08	3.06638e+08	2.44178e+08	1.5394e+08	7.98059e+06	5.76562e+08	9.85601e+06	4.50851e+08	6.90651e+07	3.14524e+08	5.70367e+07	1.24973e+09	3.88372e+09	2.54452e+08	2.95564e+08	1.60264e+08	4.33165e+09	7.36852e+09	2.19798e+09	1.71326e+08	1.58668e+07	1.28511e+07	1.1436e+08	3.52442e+07	1.39705e+07	7.16407e+06	8.85644e+08	2.73766e+08	1.06584e+08	2.77522e+08	2.21637e+07	1.59597e+07	9.75724e+07	4.07449e+07	2.67937e+07	1.93827e+08	1.20714e+08	6.36895e+07
QC-10	9.31061e+07	1.07178e+07	7.47427e+07	2.42952e+08	1.55688e+09	6.82508e+07	3.78534e+07	1.01425e+09	2.85154e+08	2.25226e+08	8.65746e+07	6.59074e+08	2.8888e+08	2.4697e+08	1.5113e+08	7.96155e+06	6.13307e+08	1.0358e+07	4.52269e+08	7.9987e+07	2.69701e+08	6.02825e+07	1.24802e+09	3.87218e+09	2.47714e+08	3.21284e+08	1.52285e+08	4.4209e+09	1.13162e+08	2.21332e+09	2.47121e+08	1.6548e+07	1.11511e+07	1.14385e+08	4.78061e+07	1.29066e+07	7.80569e+06	8.99341e+08	2.58695e+08	1.03244e+08	2.98385e+08	2.33284e+07	1.56075e+07	9.9898e+07	4.03333e+07	2.76358e+07	1.92992e+08	1.0809e+08	6.37023e+07
QC-11	9.63864e+07	9.85473e+06	7.2333e+07	2.39907e+08	1.55674e+09	4.43709e+07	4.72485e+07	1.00414e+09	3.0614e+08	2.2547e+08	8.39647e+07	7.42743e+08	2.96437e+08	2.43369e+08	1.36835e+08	7.8955e+06	5.76861e+08	9.16939e+06	4.55729e+08	9.44883e+07	2.64718e+08	4.74319e+07	1.25097e+09	3.87997e+09	2.52466e+08	3.06672e+08	1.52282e+08	4.45175e+09	7.26885e+09	2.08291e+09	6.6022e+06	1.52542e+07	1.18644e+07	1.1701e+08	3.62472e+07	1.30702e+07	7.48675e+06	9.00319e+08	2.58416e+08	1.06098e+08	2.96257e+08	2.27795e+07	1.53533e+07	5.61884e+07	3.89035e+07	4.3854e+07	1.87682e+08	1.17657e+08	6.18498e+07
QC-12	9.01234e+07	9.86092e+06	6.91709e+07	2.39898e+08	1.58276e+09	6.33621e+07	3.78095e+07	1.05124e+09	2.88076e+08	2.25294e+08	8.57723e+07	5.92875e+08	2.99318e+08	3.04142e+08	1.53513e+08	7.47013e+06	5.80878e+08	1.06716e+07	3.46671e+06	9.36192e+07	2.70556e+08	4.90505e+07	1.26592e+09	3.95702e+09	2.52504e+08	2.64582e+08	1.60428e+08	4.48667e+09	7.3032e+09	1.98309e+09	1.85424e+08	1.42623e+07	1.18769e+07	1.0929e+08	3.69062e+07	1.00546e+07	7.71645e+06	9.00153e+08	3.25207e+08	1.06922e+08	2.97913e+08	2.45498e+07	1.60225e+07	5.21614e+07	3.87897e+07	3.41321e+07	1.90134e+08	1.12296e+08	6.37029e+07
QC-13	9.51592e+07	9.83626e+06	7.22099e+07	2.36426e+08	1.53828e+09	6.26604e+07	4.65237e+07	1.01656e+09	3.03688e+08	2.25321e+08	8.68988e+07	5.69307e+08	2.91202e+08	2.45214e+08	1.42768e+08	7.45969e+06	6.10042e+08	9.84483e+06	4.48416e+08	7.41236e+07	2.64731e+08	4.60188e+07	1.26427e+09	3.8808e+09	2.54728e+08	1.2719e+08	1.51679e+08	4.41306e+09	7.3835e+09	2.0668e+09	2.56485e+08	1.40919e+07	1.06966e+07	1.08968e+08	3.62418e+07	1.23754e+07	7.85095e+06	9.44669e+08	2.57931e+08	1.06671e+08	3.13905e+08	2.33565e+07	1.5116e+07	5.61426e+07	3.9935e+07	4.14703e+07	1.93864e+08	1.12328e+08	6.44419e+07
QC-14	9.51534e+07	9.85535e+06	6.98646e+07	2.39834e+08	1.55533e+09	6.82217e+07	3.80117e+07	1.05073e+09	2.84321e+08	2.20415e+08	6.88891e+07	3.57114e+08	3.01876e+08	2.44442e+08	1.51031e+08	1.24746e+07	6.50501e+08	9.82962e+06	4.48727e+08	8.01327e+07	2.69297e+08	6.22629e+07	1.27684e+09	3.87875e+09	2.6054e+08	2.66073e+08	1.51923e+08	4.41898e+09	7.39452e+09	2.06588e+09	1.87448e+08	1.40554e+07	2.87399e+07	1.1942e+08	3.6546e+07	1.25285e+07	7.06121e+06	9.15925e+08	3.47434e+08	1.07402e+08	2.91658e+08	2.33946e+07	1.50686e+07	5.22068e+07	3.87801e+07	3.89633e+07	1.8835e+08	7.69156e+07	6.36967e+07
QC-15	9.236e+07	9.50922e+06	9.81638e+07	2.43032e+08	1.51815e+09	6.01968e+07	3.73987e+07	1.01306e+09	2.77557e+08	2.18196e+08	7.10324e+07	3.85486e+08	2.95832e+08	2.29245e+08	1.51043e+08	7.45277e+06	6.24654e+08	9.58504e+06	4.52882e+08	7.55405e+07	2.64508e+08	4.68432e+07	1.1761e+09	3.87667e+09	2.43628e+08	3.01239e+08	1.49364e+08	4.41904e+09	7.38327e+09	2.0538e+09	1.46319e+08	1.56824e+07	1.17684e+07	4.61913e+07	3.65093e+07	1.31086e+07	7.71388e+06	8.80534e+08	2.58126e+08	9.65006e+07	2.99621e+08	2.11325e+07	1.66065e+07	5.52631e+07	4.01823e+07	3.56086e+07	1.89983e+08	1.12201e+08	6.44484e+07
QC-16	9.75078e+07	9.84823e+06	7.09367e+07	2.33421e+08	1.55465e+09	4.59021e+07	3.96843e+07	1.04997e+09	2.95174e+08	2.19517e+08	9.0797e+07	4.87446e+08	2.96061e+08	1.71775e+08	1.35969e+08	7.44199e+06	5.74816e+08	1.01276e+07	2.7734e+06	8.04117e+07	2.59231e+08	4.61231e+07	1.23469e+09	3.7051e+09	2.41097e+08	1.66569e+08	1.60572e+08	4.33698e+09	1.47984e+08	1.95613e+09	1.83299e+06	1.52383e+07	1.18202e+07	1.14693e+08	3.67591e+07	1.24631e+07	7.77448e+06	8.99727e+08	2.58009e+08	8.85519e+07	2.69968e+08	1.85779e+07	1.3874e+07	5.5031e+07	3.87723e+07	3.83972e+07	1.90052e+08	1.07767e+08	5.94926e+07
[truncated: 223 more columns]
