# Supplementary material for: The chicken cecal microbiome alters bile acids and riboflavin metabolism that correlate with intramuscular fat content
Source: Front Microbiol. 2024 Dec 10;15:1494139. doi: 10.3389/fmicb.2024.1494139 (PMC11667789; doi:10.3389/fmicb.2024.1494139)
Supplement: Supplementary file 6 [file Table_6.XLSX]

## Sheet: positive mode
Supplementary Table 6A Correlations between differential serum metabolites in positive mode and differential bacteria
cor	M377T155	M91T579	M170T405	M203T29	M363T154	M517T151	M1000T151	M122T287	M140T592	M279T71	M164T23	M464T151	M304T94	M234T125	M174T415	M335T31	M888T186	M413T386	M486T151	M482T190_2	M200T59	M347T233	M213T443	M500T27	M538T151
ASV1132_o_Clostridia_UCG.014	-0.118396	-0.0607475	-0.0415372	0.318095	-0.0779851	-0.0709034	-0.153043	0.023972	0.160374	0.0986648	-0.0436198	-0.0720871	0.138679	0.168504	0.0389791	0.200825	0.374749	-0.0802438	-0.0909739	0.132758	0.0941838	-0.155581	0.010461	0.296939	-0.00457687
ASV119_g_Synergistes	-0.08404	-0.00011792	0.0265049	-0.164078	-0.0815269	0.0709851	0.025906	-0.0862975	-0.0452046	-0.0255158	-0.128674	0.0560129	-0.155866	-0.1587	-0.150878	-0.180652	-0.153662	-0.012913	0.107497	-0.0590412	-0.0550381	0.254552	-0.117962	0.0514828	0.116136
ASV127_g_GCA.900066575	0.148869	-0.158042	0.0646589	0.0393939	0.190043	-0.180223	-0.334598	-0.306274	-0.0241396	-0.00196431	-0.017399	-0.189671	-0.102542	-0.077958	-0.0421978	-0.0892056	0.0243255	-0.0170356	-0.199541	0.207404	-0.322004	-0.138034	-0.0340356	0.345003	-0.185934
ASV143_g_Faecalicoccus	0.0190291	-0.262538	-0.073521	0.177185	0.0140738	-0.112801	-0.263256	-0.180713	0.14254	0.220084	0.0107111	-0.138703	-0.162747	-0.131485	-0.286673	-0.104352	0.222113	-0.0552149	-0.131263	0.11718	0.0253931	-0.0414361	-0.109981	0.268058	-0.151017
ASV163_g_Eubacterium_brachy_group	0.56578	0.0825462	0.115008	-0.0382964	0.668367	0.00577148	-0.167335	-0.197886	-0.133741	-0.191838	-0.188744	-0.0421573	-0.115904	-0.14782	-0.111415	-0.103933	0.0832136	-0.11026	0.00395244	0.026233	-0.0327615	0.091587	-0.237	0.0950805	0.0146361
ASV183_f_Lachnospiraceae	0.0228235	-0.252192	-0.0466113	-0.038414	0.0104071	-0.150853	-0.172426	-0.106091	0.0658424	-0.0218861	0.139057	-0.16029	-0.0089624	0.0964	-0.116247	0.0668589	0.385512	-0.201662	-0.172891	0.262665	-0.0862935	-0.0200601	-0.122661	-0.0400673	-0.240627
ASV236_f_Coriobacteriaceae	0.387401	-0.259891	0.105216	-0.100877	0.425815	-0.19901	-0.300056	-0.201081	0.00379158	0.0532778	0.0692002	-0.197635	-0.165649	-0.197533	-0.260365	-0.198853	-0.0755686	0.176498	-0.173981	0.109338	-0.0646593	-0.04785	-0.131861	0.0339214	-0.210927
ASV29_g_Subdoligranulum	-0.0192002	0.22486	0.199386	-0.0715519	-0.00167079	0.0190422	-0.0598789	0.129117	-0.216954	0.21987	-0.171687	0.0285766	0.0116696	-0.0617684	-0.0224283	-0.0534756	-0.0419265	-0.128534	-0.00838737	0.0895411	0.0418882	-0.154927	0.0268353	0.120273	0.0365565
ASV73_s_gut_metagenome_g_Alistipes	0.0510883	-0.0830378	-0.0657083	-0.000361326	-0.0639494	0.135405	0.408576	0.067215	0.0951867	0.0279348	0.0968146	0.171331	-0.0658385	0.158233	-0.0603028	0.0203634	0.0617969	0.0546162	0.225157	0.0582106	0.0493771	0.0753044	0.0670945	0.0616951	0.162376
P value	M377T155	M91T579	M170T405	M203T29	M363T154	M517T151	M1000T151	M122T287	M140T592	M279T71	M164T23	M464T151	M304T94	M234T125	M174T415	M335T31	M888T186	M413T386	M486T151	M482T190_2	M200T59	M347T233	M213T443	M500T27	M538T151
ASV1132_o_Clostridia_UCG.014	0.407968	0.671959	0.772271	0.0229194	0.586477	0.621009	0.283639	0.86739	0.260928	0.490935	0.761181	0.615177	0.331792	0.237207	0.785954	0.157638	0.00674034	0.575648	0.525496	0.353047	0.510927	0.275635	0.941921	0.0343466	0.974572
ASV119_g_Synergistes	0.557657	0.999345	0.853525	0.249931	0.569538	0.620605	0.8568	0.547085	0.752774	0.858934	0.368183	0.696239	0.274745	0.266002	0.290586	0.204584	0.281671	0.928339	0.452756	0.680673	0.701277	0.0714476	0.409702	0.719757	0.417039
ASV127_g_GCA.900066575	0.29713	0.268017	0.652147	0.78373	0.181634	0.205679	0.0164001	0.0288274	0.866472	0.989085	0.903547	0.182507	0.47397	0.586608	0.768748	0.53361	0.865453	0.905552	0.160365	0.144188	0.0212053	0.334065	0.812575	0.0131613	0.191435
ASV143_g_Faecalicoccus	0.894559	0.0627141	0.608145	0.213553	0.921917	0.430631	0.0619731	0.204429	0.31837	0.120699	0.940535	0.331706	0.253846	0.357724	0.0413974	0.46616	0.117226	0.700362	0.358542	0.412836	0.859606	0.77281	0.44232	0.0571941	0.290137
ASV163_g_Eubacterium_brachy_group	1.51431e-05	0.564705	0.421609	0.789616	8.35385e-08	0.967938	0.240523	0.163933	0.349462	0.177467	0.184693	0.768964	0.417977	0.300587	0.436355	0.467962	0.561551	0.441153	0.97804	0.855011	0.819471	0.522698	0.0940305	0.506893	0.918807
ASV183_f_Lachnospiraceae	0.873691	0.0742055	0.745336	0.788985	0.942219	0.290667	0.226307	0.45872	0.646198	0.878839	0.330463	0.261179	0.950229	0.500988	0.41659	0.641106	0.00521036	0.155877	0.225037	0.0625822	0.547103	0.888881	0.391168	0.780125	0.0889593
ASV236_f_Coriobacteriaceae	0.00497578	0.0655093	0.462456	0.481217	0.00183756	0.161504	0.0324136	0.157096	0.978933	0.710406	0.629439	0.164479	0.245361	0.164701	0.0650008	0.161841	0.598164	0.215362	0.222083	0.445008	0.652145	0.738804	0.356339	0.813192	0.137346
ASV29_g_Subdoligranulum	0.893616	0.112648	0.160696	0.617811	0.990716	0.894487	0.67639	0.366522	0.126207	0.121071	0.228332	0.842217	0.935224	0.666766	0.875861	0.709378	0.770194	0.368707	0.953419	0.532066	0.770398	0.277682	0.851719	0.400526	0.798971
ASV73_s_gut_metagenome_g_Alistipes	0.721817	0.562381	0.646871	0.997992	0.655723	0.343444	0.00291481	0.639326	0.506416	0.845717	0.49914	0.229314	0.646217	0.267431	0.674226	0.887212	0.666621	0.703461	0.112162	0.68493	0.730778	0.599447	0.639928	0.667139	0.254944

## Sheet: negative mode
Supplementary Table 6B Correlations between differential serum metabolites in negative mode and differential bacteria
cor	M124T601	M139T29	M157T603	M169T36	M275T29	M279T65	M295T154	M319T45	M321T22_1	M329T36	M339T154	M429T49	M482T77	M688T146
ASV1132_o_Clostridia_UCG.014	-0.0734844	-0.00637644	0.0928036	-0.207504	0.162742	0.0947134	-0.0937948	0.0366345	-0.14296	-0.103447	-0.0766742	-0.210453	-0.0802542	-0.065255
ASV119_g_Synergistes	-0.110797	0.144979	-0.0329744	0.262269	-0.173496	-0.236061	-0.101537	-0.243273	-0.153149	-0.0970495	-0.0787345	0.207173	0.203963	0.216564
ASV127_g_GCA.900066575	-0.0985248	0.200294	-0.12211	0.203343	-0.144583	0.0787322	0.119017	0.0035394	-0.207218	-0.119499	0.187633	-0.152552	-0.22604	-0.100389
ASV143_g_Faecalicoccus	-0.16874	0.112372	-0.16643	-0.0829602	-0.0688779	0.0636705	0.0840301	-0.0385182	-0.137296	0.141142	0.0187769	0.0825996	-0.117937	0.0244405
ASV163_g_Eubacterium_brachy_group	-0.073965	0.125058	-0.139621	-0.134792	-0.156508	0.0815984	0.691744	0.0969886	0.0285348	-0.0656534	0.671	-0.0702637	-0.0799282	0.355856
ASV183_f_Lachnospiraceae	0.0516919	-0.0822305	-0.361379	-0.0712707	0.123602	0.141108	0.00104733	0.00922904	-0.244782	0.13985	0.0180125	-0.0115217	-0.13338	0.04018
ASV236_f_Coriobacteriaceae	-0.139343	0.219889	-0.048225	-0.00852404	-0.227651	0.194002	0.477359	0.131272	-0.128486	0.0523073	0.40932	0.103904	-0.137389	-0.108301
ASV29_g_Subdoligranulum	0.0778383	-0.0486698	0.129373	0.11145	-0.0669785	-0.0646053	-0.019283	-0.0720804	-0.0290756	-0.252382	-0.00705948	-0.116145	-0.0459495	-0.0677407
ASV73_s_gut_metagenome_g_Alistipes	0.0265259	-0.138212	-0.0195234	-0.146051	0.172059	-0.0766962	-0.060872	-0.126064	0.0112075	-0.0602617	-0.0667917	0.0118464	0.409284	0.127839
P value	M124T601	M139T29	M157T603	M169T36	M275T29	M279T65	M295T154	M319T45	M321T22_1	M329T36	M339T154	M429T49	M482T77	M688T146
ASV1132_o_Clostridia_UCG.014	0.608324	0.964579	0.517166	0.14399	0.253861	0.508542	0.512681	0.798551	0.316932	0.470059	0.592804	0.138252	0.575599	0.649148
ASV119_g_Synergistes	0.43892	0.310074	0.818318	0.0629936	0.223395	0.0953789	0.478337	0.0853976	0.283301	0.498094	0.582875	0.144645	0.151112	0.126906
ASV127_g_GCA.900066575	0.491553	0.15876	0.393315	0.152385	0.311411	0.582885	0.4055	0.980334	0.144555	0.403583	0.187338	0.285206	0.110724	0.483352
ASV143_g_Faecalicoccus	0.23654	0.4324	0.243111	0.562747	0.63104	0.657132	0.557703	0.788426	0.336682	0.32319	0.895948	0.564452	0.409803	0.864822
ASV163_g_Eubacterium_brachy_group	0.605974	0.381905	0.328485	0.345654	0.272747	0.569198	1.89833e-08	0.498365	0.842444	0.647146	7.11641e-08	0.624169	0.577156	0.0103827
ASV183_f_Lachnospiraceae	0.718665	0.566199	0.00917438	0.619197	0.387514	0.323307	0.99418	0.948751	0.0834162	0.327683	0.900162	0.936043	0.350774	0.779522
ASV236_f_Coriobacteriaceae	0.329459	0.121037	0.736831	0.952661	0.108136	0.172534	0.000397108	0.358508	0.368887	0.715457	0.00285874	0.468089	0.336352	0.44936
ASV29_g_Subdoligranulum	0.587185	0.734492	0.365566	0.436211	0.640508	0.652417	0.89316	0.61521	0.839497	0.0739806	0.960787	0.417005	0.748833	0.636702
ASV73_s_gut_metagenome_g_Alistipes	0.85341	0.333436	0.891836	0.306472	0.227311	0.592698	0.671325	0.378056	0.937784	0.674436	0.641442	0.934245	0.00286141	0.371326
